# Supplementary material for: Comparison between transcriptomic responses to short-term stress exposures of a common Holarctic and endemic Lake Baikal amphipods
Source: BMC Genomics. 2019 Sep 13;20:712. doi: 10.1186/s12864-019-6024-3 (PMC6743106; doi:10.1186/s12864-019-6024-3)
Supplement: Supplementary file 2 — GO terms overrepresented in transcripts that were differentially expressed between species. Terms that are robust regardless of the assembly used as a reference are shown in bold. Annotated: the number of transcripts annotated with the corresponding GO term. Significant: the observed number of DE transcripts annotated with the corresponding GO term. Expected: the expected number of DE transcripts. (XLSX 176 kb) [file 12864_2019_6024_MOESM2_ESM.xlsx]

## Sheet: Sheet1
GO term ID	GO term description	Annotated	Significant	Expected	p-value	Transcript annotation		GO term ID	GO term description	Annotated	Significant	Expected	p-value for the enrichment test	Transcript annotation
Ecy > Eve, by Eve								Ecy > Eve, by Ecy
GO:0042738	exogenous drug catabolic process	5	2	0.06	0.0013	XP_018012254.1 PREDICTED: cytochrome P450 2L1-like [Hyalella azteca], XP_018012254.1 PREDICTED: cytochrome P450 2L1-like [Hyalella azteca]		GO:0006412	translation	1251	186	61.3	< 1e-30	KFD54624.1 hypothetical protein M513_04569 [Trichuris suis], XP_018023629.1 PREDICTED: cytochrome c1-like [Hyalella azteca], XP_018018150.1 PREDICTED: collagen alpha-2(I) chain-like [Hyalella azteca], XP_022326349.1 putative ATP-dependent RNA helicase me31b [Crassostrea virginica], XP_022250601.1 60S ribosomal protein L37a isoform X1 [Limulus polyphemus], AEB54642.1 ribosomal protein L35 [Procamb…
GO:0006278	RNA-dependent DNA biosynthetic process	385	12	4.51	0.0019	KXJ08838.1 putative RNA-directed DNA polymerase from transposon BS [Exaiptasia pallida], PFX27537.1 TNF receptor-associated factor 4 [Stylophora pistillata], XP_019923334.1 PREDICTED: uncharacterized protein LOC105329630 [Crassostrea gigas], KMQ86204.1 pol polyprotein [Lasius niger], KXJ07940.1 hypothetical protein AC249_AIPGENE20895 [Exaiptasia pallida], XP_006822499.1 PREDICTED: uncharacterized…		GO:0006414	translational elongation	178	29	8.72	1e-08	KFD54624.1 hypothetical protein M513_04569 [Trichuris suis], AKN79744.1 elongation factor 1-alpha, partial [Procambarus clarkii], AIA09033.1 elongation factor 1-alpha, partial [Eulimnogammarus verrucosus], KFD54624.1 hypothetical protein M513_04569 [Trichuris suis], XP_021950321.1 60S acidic ribosomal protein P1-like [Folsomia candida], CRL05389.1 CLUMA_CG018202, isoform A [Clunio marinus], XP_00…
GO:0016998	cell wall macromolecule catabolic process	23	3	0.27	0.0024	XP_018016907.1 PREDICTED: lysozyme c-1-like [Hyalella azteca], XP_018016907.1 PREDICTED: lysozyme c-1-like [Hyalella azteca], XP_018014658.1 PREDICTED: lysozyme c-1-like [Hyalella azteca]		GO:0015074	DNA integration	218	31	10.68	8.5e-08	XP_019923334.1 PREDICTED: uncharacterized protein LOC105329630 [Crassostrea gigas], XP_006815925.1 PREDICTED: uncharacterized protein LOC100369367 [Saccoglossus kowalevskii], AAK07485.1 gag-pol polyprotein [Clonorchis sinensis], XP_021379630.1 uncharacterized protein LOC110467064 [Mizuhopecten yessoensis], KRX69499.1 Transposon Ty3-I Gag-Pol polyprotein [Trichinella sp. T6], XP_019923334.1 PREDIC…
GO:0015074	DNA integration	125	6	1.47	0.0035	XP_019923334.1 PREDICTED: uncharacterized protein LOC105329630 [Crassostrea gigas], KMQ86204.1 pol polyprotein [Lasius niger], XP_022311284.1 uncharacterized protein LOC111116575 [Crassostrea virginica], XP_006822499.1 PREDICTED: uncharacterized protein LOC102805742 [Saccoglossus kowalevskii], PAA52757.1 hypothetical protein BOX15_Mlig015759g1 [Macrostomum lignano], XP_018014769.1 PREDICTED: unch…		GO:0006278	RNA-dependent DNA biosynthetic process	578	54	28.32	3.6e-06	XP_019923334.1 PREDICTED: uncharacterized protein LOC105329630 [Crassostrea gigas], PAA53620.1 hypothetical protein BOX15_Mlig031494g1 [Macrostomum lignano], KZR98658.1 Uncharacterized protein APZ42_005819, partial [Daphnia magna], XP_006815925.1 PREDICTED: uncharacterized protein LOC100369367 [Saccoglossus kowalevskii], PFX34113.1 Glucose-6-phosphate translocase [Stylophora pistillata], AAK07485…
GO:0050982	detection of mechanical stimulus	30	3	0.35	0.0051	XP_018024966.1 PREDICTED: polycystic kidney disease protein 1-like 2 [Hyalella azteca], XP_018023502.1 PREDICTED: polycystin-2-like [Hyalella azteca], XP_018024965.1 PREDICTED: polycystic kidney disease protein 1-like 2 [Hyalella azteca]		GO:0006508	proteolysis	1521	105	74.53	0.00015	XP_019923334.1 PREDICTED: uncharacterized protein LOC105329630 [Crassostrea gigas], XP_018023313.1 PREDICTED: venom metalloproteinase antarease-like TtrivMP_A [Hyalella azteca], XP_018009262.1 PREDICTED: cubilin-like [Hyalella azteca], XP_018023314.1 PREDICTED: uncharacterized protein LOC108679227 [Hyalella azteca], XP_018023313.1 PREDICTED: venom metalloproteinase antarease-like TtrivMP_A [Hyale…
GO:0006805	xenobiotic metabolic process	31	3	0.36	0.0056	XP_018026845.1 PREDICTED: sulfotransferase 1A1-like [Hyalella azteca], XP_018012254.1 PREDICTED: cytochrome P450 2L1-like [Hyalella azteca], XP_018012254.1 PREDICTED: cytochrome P450 2L1-like [Hyalella azteca]		GO:0006334	nucleosome assembly	95	14	4.65	0.00021	EKC28009.1 Histone H3 [Crassostrea gigas], XP_018007421.1 PREDICTED: histone H1-delta-like [Hyalella azteca], XP_018007421.1 PREDICTED: histone H1-delta-like [Hyalella azteca], KHJ85556.1 core histone H2A/H2B/H3/H4 [Oesophagostomum dentatum], XP_018020084.1 PREDICTED: histone H1-delta-like [Hyalella azteca], XP_018936741.1 PREDICTED: histone H4-like, partial [Cyprinus carpio], XP_008145518.1 PRED…
GO:0042773	ATP synthesis coupled electron transport	32	3	0.38	0.0061	YP_009339292.1 NADH dehydrogenase subunit 2 (mitochondrion) [Eulimnogammarus cyaneus], YP_009339286.1 NADH dehydrogenase subunit 5 (mitochondrion) [Eulimnogammarus cyaneus], XP_018015371.1 PREDICTED: NADH dehydrogenase [ubiquinone] 1 alpha subcomplex subunit 10, mitochondrial-like [Hyalella azteca]		GO:0032775	DNA methylation on adenine	33	7	1.62	0.00092	KZR98658.1 Uncharacterized protein APZ42_005819, partial [Daphnia magna], XP_014217272.1 PREDICTED: uncharacterized protein LOC106645836 [Copidosoma floridanum], KZR98658.1 Uncharacterized protein APZ42_005819, partial [Daphnia magna], KZR98658.1 Uncharacterized protein APZ42_005819, partial [Daphnia magna], XP_016850625.1 PREDICTED: uncharacterized protein LOC107983103 [Anolis carolinensis], KZR…
GO:0006535	cysteine biosynthetic process from serine	11	2	0.13	0.007	XP_017769210.1 PREDICTED: cystathionine beta-synthase [Nicrophorus vespilloides], XP_018026390.1 PREDICTED: cystathionine beta-synthase-like [Hyalella azteca]		GO:0042738	exogenous drug catabolic process	5	3	0.24	0.00109	XP_018018477.1 PREDICTED: cytochrome P450 2L1-like, partial [Hyalella azteca], XP_018012254.1 PREDICTED: cytochrome P450 2L1-like [Hyalella azteca], XP_018026689.1 PREDICTED: cytochrome P450 2L1-like [Hyalella azteca]
GO:0019343	cysteine biosynthetic process via cystathionine	11	2	0.13	0.007	XP_017769210.1 PREDICTED: cystathionine beta-synthase [Nicrophorus vespilloides], XP_018026390.1 PREDICTED: cystathionine beta-synthase-like [Hyalella azteca]		GO:0000911	cytokinesis by cell plate formation	6	3	0.29	0.0021	XP_012889614.1 PREDICTED: 40S ribosomal protein S13 [Dipodomys ordii], XP_014703348.1 PREDICTED: 40S ribosomal protein S13 [Equus asinus], XP_014703348.1 PREDICTED: 40S ribosomal protein S13 [Equus asinus]
GO:0035725	sodium ion transmembrane transport	66	4	0.77	0.0075	KZS21382.1 Sodium-dependent phosphate transport protein 2A [Daphnia magna], XP_018007013.1 PREDICTED: sodium channel protein para-like [Hyalella azteca], XP_018023502.1 PREDICTED: polycystin-2-like [Hyalella azteca], XP_018007013.1 PREDICTED: sodium channel protein para-like [Hyalella azteca]		GO:0071285	cellular response to lithium ion	6	3	0.29	0.0021	ACT34662.1 lipid binding family protein [Caenorhabditis brenneri], PAA52375.1 hypothetical protein BOX15_Mlig021402g1 [Macrostomum lignano], XP_004603603.1 PREDICTED: fatty acid-binding protein, heart [Sorex araneus]
GO:1904407	positive regulation of nitric oxide metabolic process	14	2	0.16	0.0113	ACC43981.1 82 kDa heat shock protein [Philodina roseola], XP_018023502.1 PREDICTED: polycystin-2-like [Hyalella azteca]		GO:0050872	white fat cell differentiation	6	3	0.29	0.0021	ACT34662.1 lipid binding family protein [Caenorhabditis brenneri], PAA52375.1 hypothetical protein BOX15_Mlig021402g1 [Macrostomum lignano], XP_004603603.1 PREDICTED: fatty acid-binding protein, heart [Sorex araneus]
GO:0045429	positive regulation of nitric oxide biosynthetic process	14	2	0.16	0.0113	ACC43981.1 82 kDa heat shock protein [Philodina roseola], XP_018023502.1 PREDICTED: polycystin-2-like [Hyalella azteca]		GO:0015986	ATP synthesis coupled proton transport	59	9	2.89	0.00215	XP_018017844.1 PREDICTED: ATP synthase lipid-binding protein, mitochondrial-like [Hyalella azteca], AHZ34254.1 ATPase subunit 6 (mitochondrion) [Brachionus rubens], XP_022329315.1 nascent polypeptide-associated complex subunit alpha-like [Crassostrea virginica], XP_008468847.1 PREDICTED: ATP synthase subunit epsilon, mitochondrial-like isoform X2 [Diaphorina citri], XP_008468846.1 PREDICTED: ATP …
GO:1903428	positive regulation of reactive oxygen species biosynthetic process	14	2	0.16	0.0113	ACC43981.1 82 kDa heat shock protein [Philodina roseola], XP_018023502.1 PREDICTED: polycystin-2-like [Hyalella azteca]		GO:0006713	glucocorticoid catabolic process	2	2	0.1	0.0024	Q26537.1 RecName: Full=14-3-3 protein homolog 2; Short=14-3-3-2, Q26537.1 RecName: Full=14-3-3 protein homolog 2; Short=14-3-3-2
GO:0006120	mitochondrial electron transport, NADH to ubiquinone	16	2	0.19	0.0147	YP_009339292.1 NADH dehydrogenase subunit 2 (mitochondrion) [Eulimnogammarus cyaneus], XP_018015371.1 PREDICTED: NADH dehydrogenase [ubiquinone] 1 alpha subcomplex subunit 10, mitochondrial-like [Hyalella azteca]		GO:0022900	electron transport chain	55	8	2.69	0.00505	YP_009339286.1 NADH dehydrogenase subunit 5 (mitochondrion) [Eulimnogammarus cyaneus], YP_009339290.1 cytochrome b (mitochondrion) [Eulimnogammarus cyaneus], YP_009339292.1 NADH dehydrogenase subunit 2 (mitochondrion) [Eulimnogammarus cyaneus], AFQ97019.1 NADH dehydrogenase subunit 5, partial (mitochondrion) [Habrotrocha constricta], YP_009339292.1 NADH dehydrogenase subunit 2 (mitochondrion) [Eu…
GO:0045428	regulation of nitric oxide biosynthetic process	16	2	0.19	0.0147	ACC43981.1 82 kDa heat shock protein [Philodina roseola], XP_018023502.1 PREDICTED: polycystin-2-like [Hyalella azteca]		GO:0050873	brown fat cell differentiation	8	3	0.39	0.00545	ACT34662.1 lipid binding family protein [Caenorhabditis brenneri], PAA52375.1 hypothetical protein BOX15_Mlig021402g1 [Macrostomum lignano], XP_004603603.1 PREDICTED: fatty acid-binding protein, heart [Sorex araneus]
GO:1903426	regulation of reactive oxygen species biosynthetic process	16	2	0.19	0.0147	ACC43981.1 82 kDa heat shock protein [Philodina roseola], XP_018023502.1 PREDICTED: polycystin-2-like [Hyalella azteca]		GO:0042921	glucocorticoid receptor signaling pathway	3	2	0.15	0.00696	Q26537.1 RecName: Full=14-3-3 protein homolog 2; Short=14-3-3-2, Q26537.1 RecName: Full=14-3-3 protein homolog 2; Short=14-3-3-2
GO:0006809	nitric oxide biosynthetic process	19	2	0.22	0.0205	ACC43981.1 82 kDa heat shock protein [Philodina roseola], XP_018023502.1 PREDICTED: polycystin-2-like [Hyalella azteca]		GO:0051729	germline cell cycle switching, mitotic to meiotic cell cycle	3	2	0.15	0.00696	XP_022326349.1 putative ATP-dependent RNA helicase me31b [Crassostrea virginica], XP_022326349.1 putative ATP-dependent RNA helicase me31b [Crassostrea virginica]
GO:0055114	oxidation-reduction process	1386	27	16.25	0.0213	YP_009339292.1 NADH dehydrogenase subunit 2 (mitochondrion) [Eulimnogammarus cyaneus], YP_009339286.1 NADH dehydrogenase subunit 5 (mitochondrion) [Eulimnogammarus cyaneus], XP_018015371.1 PREDICTED: NADH dehydrogenase [ubiquinone] 1 alpha subcomplex subunit 10, mitochondrial-like [Hyalella azteca], XP_018024983.1 PREDICTED: NADH dehydrogenase [ubiquinone] 1 alpha subcomplex subunit 5-like [Hyale…		GO:0010016	shoot system morphogenesis	26	5	1.27	0.00776	XP_012889614.1 PREDICTED: 40S ribosomal protein S13 [Dipodomys ordii], XP_014703348.1 PREDICTED: 40S ribosomal protein S13 [Equus asinus], XP_018026590.1 PREDICTED: cytochrome P450 2L1-like [Hyalella azteca], XP_017879913.1 PREDICTED: chromobox protein homolog 1-like [Ceratina calcarata], XP_014703348.1 PREDICTED: 40S ribosomal protein S13 [Equus asinus]
GO:0022904	respiratory electron transport chain	53	5	0.62	0.024	YP_009339292.1 NADH dehydrogenase subunit 2 (mitochondrion) [Eulimnogammarus cyaneus], YP_009339286.1 NADH dehydrogenase subunit 5 (mitochondrion) [Eulimnogammarus cyaneus], XP_018015371.1 PREDICTED: NADH dehydrogenase [ubiquinone] 1 alpha subcomplex subunit 10, mitochondrial-like [Hyalella azteca], XP_018024983.1 PREDICTED: NADH dehydrogenase [ubiquinone] 1 alpha subcomplex subunit 5-like [Hyale…		GO:0016098	monoterpenoid metabolic process	9	3	0.44	0.00788	XP_018012254.1 PREDICTED: cytochrome P450 2L1-like [Hyalella azteca], XP_018014119.1 PREDICTED: cytochrome P450 2L1-like [Hyalella azteca], XP_018018351.1 PREDICTED: cytochrome P450 2L1-like isoform X1 [Hyalella azteca]
GO:0007218	neuropeptide signaling pathway	94	4	1.1	0.0246	XP_018024966.1 PREDICTED: polycystic kidney disease protein 1-like 2 [Hyalella azteca], XP_018024965.1 PREDICTED: polycystic kidney disease protein 1-like 2 [Hyalella azteca], XP_018023531.1 PREDICTED: polycystin-2-like [Hyalella azteca], XP_018016665.1 PREDICTED: uncharacterized protein LOC108673361 [Hyalella azteca]		GO:0050729	positive regulation of inflammatory response	9	3	0.44	0.00788	ACT34662.1 lipid binding family protein [Caenorhabditis brenneri], PAA52375.1 hypothetical protein BOX15_Mlig021402g1 [Macrostomum lignano], XP_004603603.1 PREDICTED: fatty acid-binding protein, heart [Sorex araneus]
GO:0046209	nitric oxide metabolic process	21	2	0.25	0.0248	ACC43981.1 82 kDa heat shock protein [Philodina roseola], XP_018023502.1 PREDICTED: polycystin-2-like [Hyalella azteca]		GO:0006805	xenobiotic metabolic process	37	6	1.81	0.00858	XP_018012254.1 PREDICTED: cytochrome P450 2L1-like [Hyalella azteca], XP_018018477.1 PREDICTED: cytochrome P450 2L1-like, partial [Hyalella azteca], XP_018012254.1 PREDICTED: cytochrome P450 2L1-like [Hyalella azteca], XP_018014119.1 PREDICTED: cytochrome P450 2L1-like [Hyalella azteca], XP_018007491.1 PREDICTED: glutathione S-transferase Mu 2-like isoform X1 [Hyalella azteca], XP_018026689.1 PRE…
GO:2001057	reactive nitrogen species metabolic process	23	2	0.27	0.0294	ACC43981.1 82 kDa heat shock protein [Philodina roseola], XP_018023502.1 PREDICTED: polycystin-2-like [Hyalella azteca]		GO:0051258	protein polymerization	198	18	9.7	0.00858	PAA56989.1 hypothetical protein BOX15_Mlig021796g2, partial [Macrostomum lignano], AAW58936.1 alpha tubulin, partial [Pectinaria gouldii], AAW58936.1 alpha tubulin, partial [Pectinaria gouldii], XP_022115461.1 tubulin beta-4B chain [Pieris rapae], XP_018020685.1 PREDICTED: tubulin alpha-3 chain-like [Hyalella azteca], PAA56989.1 hypothetical protein BOX15_Mlig021796g2, partial [Macrostomum lignan…
GO:0042775	mitochondrial ATP synthesis coupled electron transport	24	2	0.28	0.0318	YP_009339292.1 NADH dehydrogenase subunit 2 (mitochondrion) [Eulimnogammarus cyaneus], XP_018015371.1 PREDICTED: NADH dehydrogenase [ubiquinone] 1 alpha subcomplex subunit 10, mitochondrial-like [Hyalella azteca]		GO:0051767	nitric-oxide synthase biosynthetic process	10	3	0.49	0.01085	XP_018016849.1 PREDICTED: macrophage mannose receptor 1-like [Hyalella azteca], XP_018012021.1 PREDICTED: macrophage mannose receptor 1-like [Hyalella azteca], XP_018007491.1 PREDICTED: glutathione S-transferase Mu 2-like isoform X1 [Hyalella azteca]
GO:0042744	hydrogen peroxide catabolic process	24	2	0.28	0.0318	SAA00029.1 Catalase [Gammarus pulex], XP_018016475.1 PREDICTED: catalase-like [Hyalella azteca]		GO:0051769	regulation of nitric-oxide synthase biosynthetic process	10	3	0.49	0.01085	XP_018016849.1 PREDICTED: macrophage mannose receptor 1-like [Hyalella azteca], XP_018012021.1 PREDICTED: macrophage mannose receptor 1-like [Hyalella azteca], XP_018007491.1 PREDICTED: glutathione S-transferase Mu 2-like isoform X1 [Hyalella azteca]
GO:0060042	retina morphogenesis in camera-type eye	24	2	0.28	0.0318	XP_018025375.1 PREDICTED: intraflagellar transport protein 80 homolog, partial [Hyalella azteca], XP_018019947.1 PREDICTED: intraflagellar transport protein 80 homolog [Hyalella azteca]		GO:0042254	ribosome biogenesis	203	18	9.95	0.01096	XP_018023936.1 PREDICTED: protein SDA1 homolog [Hyalella azteca], CRL05389.1 CLUMA_CG018202, isoform A [Clunio marinus], XP_002741492.1 PREDICTED: 60S ribosomal protein L14-like [Saccoglossus kowalevskii], XP_018417577.1 PREDICTED: 60S ribosomal protein L7a, partial [Nanorana parkeri], XP_018580713.1 PREDICTED: mRNA turnover protein 4 homolog [Scleropages formosus], XP_018015679.1 PREDICTED: WD r…
GO:0006030	chitin metabolic process	205	6	2.4	0.0337	ADB44903.1 peritrophin [Macrobrachium nipponense], XP_018018620.1 PREDICTED: proteoglycan 4-like [Hyalella azteca], XP_018023120.1 PREDICTED: uncharacterized protein LOC108679102 [Hyalella azteca], XP_018023188.1 PREDICTED: uncharacterized protein LOC108679121 [Hyalella azteca], XP_018019767.1 PREDICTED: uncharacterized protein LOC108676227, partial [Hyalella azteca], XP_018015287.1 PREDICTED: un…		GO:0039020	pronephric nephron tubule development	4	2	0.2	0.01347	XP_006004777.1 PREDICTED: ubiquitin-conjugating enzyme E2 D1 isoform X2 [Latimeria chalumnae], XP_006004777.1 PREDICTED: ubiquitin-conjugating enzyme E2 D1 isoform X2 [Latimeria chalumnae]
GO:1903409	reactive oxygen species biosynthetic process	25	2	0.29	0.0344	ACC43981.1 82 kDa heat shock protein [Philodina roseola], XP_018023502.1 PREDICTED: polycystin-2-like [Hyalella azteca]		GO:0055088	lipid homeostasis	30	5	1.47	0.01432	ACT34662.1 lipid binding family protein [Caenorhabditis brenneri], XP_018020510.1 PREDICTED: apolipoprotein D-like isoform X2 [Hyalella azteca], PAA52375.1 hypothetical protein BOX15_Mlig021402g1 [Macrostomum lignano], XP_004603603.1 PREDICTED: fatty acid-binding protein, heart [Sorex araneus], XP_022313159.1 LOW QUALITY PROTEIN: pancreatic triacylglycerol lipase-like [Crassostrea virginica]
GO:0032963	collagen metabolic process	25	2	0.29	0.0344	XP_018021353.1 PREDICTED: brachyurin-like [Hyalella azteca], XP_018023502.1 PREDICTED: polycystin-2-like [Hyalella azteca]		GO:0042273	ribosomal large subunit biogenesis	20	4	0.98	0.01478	XP_018023936.1 PREDICTED: protein SDA1 homolog [Hyalella azteca], XP_002741492.1 PREDICTED: 60S ribosomal protein L14-like [Saccoglossus kowalevskii], XP_013390990.1 PREDICTED: 60S ribosomal protein L14-like [Lingula anatina], XP_002427050.1 conserved hypothetical protein [Pediculus humanus corporis]
GO:0072593	reactive oxygen species metabolic process	105	4	1.23	0.0349	ACC43981.1 82 kDa heat shock protein [Philodina roseola], SAA00029.1 Catalase [Gammarus pulex], XP_018016475.1 PREDICTED: catalase-like [Hyalella azteca], XP_018023502.1 PREDICTED: polycystin-2-like [Hyalella azteca]		GO:0010090	trichome morphogenesis	12	3	0.59	0.01849	XP_012889614.1 PREDICTED: 40S ribosomal protein S13 [Dipodomys ordii], XP_014703348.1 PREDICTED: 40S ribosomal protein S13 [Equus asinus], XP_014703348.1 PREDICTED: 40S ribosomal protein S13 [Equus asinus]
GO:1901071	glucosamine-containing compound metabolic process	210	6	2.46	0.0373	ADB44903.1 peritrophin [Macrobrachium nipponense], XP_018018620.1 PREDICTED: proteoglycan 4-like [Hyalella azteca], XP_018023120.1 PREDICTED: uncharacterized protein LOC108679102 [Hyalella azteca], XP_018023188.1 PREDICTED: uncharacterized protein LOC108679121 [Hyalella azteca], XP_018019767.1 PREDICTED: uncharacterized protein LOC108676227, partial [Hyalella azteca], XP_018015287.1 PREDICTED: un…		GO:0042773	ATP synthesis coupled electron transport	33	5	1.62	0.02116	YP_009339286.1 NADH dehydrogenase subunit 5 (mitochondrion) [Eulimnogammarus cyaneus], YP_009339292.1 NADH dehydrogenase subunit 2 (mitochondrion) [Eulimnogammarus cyaneus], AFQ97019.1 NADH dehydrogenase subunit 5, partial (mitochondrion) [Habrotrocha constricta], YP_009339292.1 NADH dehydrogenase subunit 2 (mitochondrion) [Eulimnogammarus cyaneus], AOP18530.1 NADH dehydrogenase subunit 5 (mitoch…
GO:0034765	regulation of ion transmembrane transport	65	3	0.76	0.0407	XP_018007013.1 PREDICTED: sodium channel protein para-like [Hyalella azteca], XP_018023502.1 PREDICTED: polycystin-2-like [Hyalella azteca], XP_018007013.1 PREDICTED: sodium channel protein para-like [Hyalella azteca]		GO:0021762	substantia nigra development	5	2	0.24	0.02172	Q26537.1 RecName: Full=14-3-3 protein homolog 2; Short=14-3-3-2, Q26537.1 RecName: Full=14-3-3 protein homolog 2; Short=14-3-3-2
GO:0006040	amino sugar metabolic process	215	6	2.52	0.041	ADB44903.1 peritrophin [Macrobrachium nipponense], XP_018018620.1 PREDICTED: proteoglycan 4-like [Hyalella azteca], XP_018023120.1 PREDICTED: uncharacterized protein LOC108679102 [Hyalella azteca], XP_018023188.1 PREDICTED: uncharacterized protein LOC108679121 [Hyalella azteca], XP_018019767.1 PREDICTED: uncharacterized protein LOC108676227, partial [Hyalella azteca], XP_018015287.1 PREDICTED: un…		GO:0046958	nonassociative learning	5	2	0.24	0.02172	XP_015920196.1 14-3-3 protein epsilon [Parasteatoda tepidariorum], XP_017776766.1 PREDICTED: 14-3-3 protein epsilon [Nicrophorus vespilloides]
GO:2000379	positive regulation of reactive oxygen species metabolic process	29	2	0.34	0.0451	ACC43981.1 82 kDa heat shock protein [Philodina roseola], XP_018023502.1 PREDICTED: polycystin-2-like [Hyalella azteca]		GO:0009817	defense response to fungus, incompatible interaction	5	2	0.24	0.02172	XP_022306666.1 cathepsin L1-like [Crassostrea virginica], XP_022306666.1 cathepsin L1-like [Crassostrea virginica]
GO:0070588	calcium ion transmembrane transport	68	3	0.8	0.0456	XP_018024966.1 PREDICTED: polycystic kidney disease protein 1-like 2 [Hyalella azteca], XP_018023502.1 PREDICTED: polycystin-2-like [Hyalella azteca], XP_018024965.1 PREDICTED: polycystic kidney disease protein 1-like 2 [Hyalella azteca]		GO:0055003	cardiac myofibril assembly	5	2	0.24	0.02172	ALB75315.1 myosin regulatory light chain [Ephydatia muelleri], ALB75315.1 myosin regulatory light chain [Ephydatia muelleri]
GO:0043433	negative regulation of DNA binding transcription factor activity	30	2	0.35	0.048	XP_018016475.1 PREDICTED: catalase-like [Hyalella azteca], XP_018023502.1 PREDICTED: polycystin-2-like [Hyalella azteca]		GO:0044419	interspecies interaction between organisms	172	15	8.43	0.02188	XP_022326349.1 putative ATP-dependent RNA helicase me31b [Crassostrea virginica], XP_018023218.1 PREDICTED: alpha-L-fucosidase-like [Hyalella azteca], XP_018016849.1 PREDICTED: macrophage mannose receptor 1-like [Hyalella azteca], XP_018011659.1 PREDICTED: carboxypeptidase B-like [Hyalella azteca], ACD54619.1 cysteine-rich secretory protein-2-like protein [Adineta vaga], XP_018019808.1 PREDICTED:…
GO:0030216	keratinocyte differentiation	30	2	0.35	0.048	KJH40978.1 14-3-3 protein [Dictyocaulus viviparus], XP_018016237.1 PREDICTED: ceramide synthase 6-like [Hyalella azteca]		GO:0032781	positive regulation of ATPase activity	13	3	0.64	0.02318	XP_018027036.1 PREDICTED: fructose-bisphosphate aldolase-like [Hyalella azteca], BAN66316.1 GABA receptor type A-associated protein [Brachionus plicatilis], BAN66316.1 GABA receptor type A-associated protein [Brachionus plicatilis]
GO:0017144	drug metabolic process	724	18	8.49	0.0494	YP_009339292.1 NADH dehydrogenase subunit 2 (mitochondrion) [Eulimnogammarus cyaneus], YP_009339286.1 NADH dehydrogenase subunit 5 (mitochondrion) [Eulimnogammarus cyaneus], ADB44903.1 peritrophin [Macrobrachium nipponense], XP_018027233.1 PREDICTED: S-adenosylmethionine synthase-like isoform X1 [Hyalella azteca], ACC43981.1 82 kDa heat shock protein [Philodina roseola], XP_018015371.1 PREDICTED:…		GO:0022904	respiratory electron transport chain	47	6	2.3	0.0263	YP_009339286.1 NADH dehydrogenase subunit 5 (mitochondrion) [Eulimnogammarus cyaneus], YP_009339290.1 cytochrome b (mitochondrion) [Eulimnogammarus cyaneus], YP_009339292.1 NADH dehydrogenase subunit 2 (mitochondrion) [Eulimnogammarus cyaneus], AFQ97019.1 NADH dehydrogenase subunit 5, partial (mitochondrion) [Habrotrocha constricta], YP_009339292.1 NADH dehydrogenase subunit 2 (mitochondrion) [Eu…
								GO:0007568	aging	146	13	7.15	0.02708	XP_022306666.1 cathepsin L1-like [Crassostrea virginica], XP_022306666.1 cathepsin L1-like [Crassostrea virginica], XP_015920196.1 14-3-3 protein epsilon [Parasteatoda tepidariorum], P23731.1 RecName: Full=Intermediate filament protein B; Short=IF-B, EGT59731.1 hypothetical protein CAEBREN_01734 [Caenorhabditis brenneri], XP_018020510.1 PREDICTED: apolipoprotein D-like isoform X2 [Hyalella azteca…
								GO:0010026	trichome differentiation	14	3	0.69	0.02845	XP_012889614.1 PREDICTED: 40S ribosomal protein S13 [Dipodomys ordii], XP_014703348.1 PREDICTED: 40S ribosomal protein S13 [Equus asinus], XP_014703348.1 PREDICTED: 40S ribosomal protein S13 [Equus asinus]
								GO:0055013	cardiac muscle cell development	14	3	0.69	0.02845	ALB75315.1 myosin regulatory light chain [Ephydatia muelleri], ALB75315.1 myosin regulatory light chain [Ephydatia muelleri], XP_013068610.1 PREDICTED: S-adenosylmethionine synthase isoform type-2-like [Biomphalaria glabrata]
								GO:0090626	plant epidermis morphogenesis	14	3	0.69	0.02845	XP_012889614.1 PREDICTED: 40S ribosomal protein S13 [Dipodomys ordii], XP_014703348.1 PREDICTED: 40S ribosomal protein S13 [Equus asinus], XP_014703348.1 PREDICTED: 40S ribosomal protein S13 [Equus asinus]
								GO:0039019	pronephric nephron development	6	2	0.29	0.03153	XP_006004777.1 PREDICTED: ubiquitin-conjugating enzyme E2 D1 isoform X2 [Latimeria chalumnae], XP_006004777.1 PREDICTED: ubiquitin-conjugating enzyme E2 D1 isoform X2 [Latimeria chalumnae]
								GO:1902305	regulation of sodium ion transmembrane transport	6	2	0.29	0.03153	Q26537.1 RecName: Full=14-3-3 protein homolog 2; Short=14-3-3-2, Q26537.1 RecName: Full=14-3-3 protein homolog 2; Short=14-3-3-2
								GO:0006556	S-adenosylmethionine biosynthetic process	6	2	0.29	0.03153	PAA52596.1 hypothetical protein BOX15_Mlig008771g1 [Macrostomum lignano], XP_013068610.1 PREDICTED: S-adenosylmethionine synthase isoform type-2-like [Biomphalaria glabrata]
								GO:0034724	DNA replication-independent nucleosome organization	6	2	0.29	0.03153	XP_018936741.1 PREDICTED: histone H4-like, partial [Cyprinus carpio], XP_011607083.1 PREDICTED: histone H3.3-like [Takifugu rubripes]
								GO:0006336	DNA replication-independent nucleosome assembly	6	2	0.29	0.03153	XP_018936741.1 PREDICTED: histone H4-like, partial [Cyprinus carpio], XP_011607083.1 PREDICTED: histone H3.3-like [Takifugu rubripes]
								GO:2000649	regulation of sodium ion transmembrane transporter activity	6	2	0.29	0.03153	Q26537.1 RecName: Full=14-3-3 protein homolog 2; Short=14-3-3-2, Q26537.1 RecName: Full=14-3-3 protein homolog 2; Short=14-3-3-2
								GO:0045905	positive regulation of translational termination	25	4	1.22	0.03184	XP_003966932.1 PREDICTED: eukaryotic translation initiation factor 5A-1 [Takifugu rubripes], EFX61299.1 hypothetical protein DAPPUDRAFT_69950, partial [Daphnia pulex], XP_002165574.2 PREDICTED: eukaryotic translation initiation factor 5A-like [Hydra vulgaris], EFX61299.1 hypothetical protein DAPPUDRAFT_69950, partial [Daphnia pulex]
								GO:0006452	translational frameshifting	25	4	1.22	0.03184	XP_003966932.1 PREDICTED: eukaryotic translation initiation factor 5A-1 [Takifugu rubripes], EFX61299.1 hypothetical protein DAPPUDRAFT_69950, partial [Daphnia pulex], XP_002165574.2 PREDICTED: eukaryotic translation initiation factor 5A-like [Hydra vulgaris], EFX61299.1 hypothetical protein DAPPUDRAFT_69950, partial [Daphnia pulex]
								GO:0009405	pathogenesis	37	5	1.81	0.03314	XP_018011659.1 PREDICTED: carboxypeptidase B-like [Hyalella azteca], ACD54619.1 cysteine-rich secretory protein-2-like protein [Adineta vaga], XP_017954121.1 PREDICTED: reticulocalbin-2 [Drosophila navojoa], XP_022315889.1 neuronal calcium sensor 2-like [Crassostrea virginica], XP_018006917.1 PREDICTED: YEATS domain-containing protein 2-like [Hyalella azteca]
								GO:0006449	regulation of translational termination	26	4	1.27	0.03621	XP_003966932.1 PREDICTED: eukaryotic translation initiation factor 5A-1 [Takifugu rubripes], EFX61299.1 hypothetical protein DAPPUDRAFT_69950, partial [Daphnia pulex], XP_002165574.2 PREDICTED: eukaryotic translation initiation factor 5A-like [Hydra vulgaris], EFX61299.1 hypothetical protein DAPPUDRAFT_69950, partial [Daphnia pulex]
								GO:0055006	cardiac cell development	16	3	0.78	0.04071	ALB75315.1 myosin regulatory light chain [Ephydatia muelleri], ALB75315.1 myosin regulatory light chain [Ephydatia muelleri], XP_013068610.1 PREDICTED: S-adenosylmethionine synthase isoform type-2-like [Biomphalaria glabrata]
								GO:0009965	leaf morphogenesis	16	3	0.78	0.04071	XP_012889614.1 PREDICTED: 40S ribosomal protein S13 [Dipodomys ordii], XP_014703348.1 PREDICTED: 40S ribosomal protein S13 [Equus asinus], XP_014703348.1 PREDICTED: 40S ribosomal protein S13 [Equus asinus]
								GO:0043243	positive regulation of protein complex disassembly	27	4	1.32	0.04092	XP_003966932.1 PREDICTED: eukaryotic translation initiation factor 5A-1 [Takifugu rubripes], EFX61299.1 hypothetical protein DAPPUDRAFT_69950, partial [Daphnia pulex], XP_002165574.2 PREDICTED: eukaryotic translation initiation factor 5A-like [Hydra vulgaris], EFX61299.1 hypothetical protein DAPPUDRAFT_69950, partial [Daphnia pulex]
								GO:0045901	positive regulation of translational elongation	27	4	1.32	0.04092	XP_003966932.1 PREDICTED: eukaryotic translation initiation factor 5A-1 [Takifugu rubripes], EFX61299.1 hypothetical protein DAPPUDRAFT_69950, partial [Daphnia pulex], XP_002165574.2 PREDICTED: eukaryotic translation initiation factor 5A-like [Hydra vulgaris], EFX61299.1 hypothetical protein DAPPUDRAFT_69950, partial [Daphnia pulex]
								GO:0016266	O-glycan processing	7	2	0.34	0.04273	XP_018025338.1 PREDICTED: glycoprotein-N-acetylgalactosamine 3-beta-galactosyltransferase 1-like [Hyalella azteca], XP_018025717.1 PREDICTED: glycoprotein-N-acetylgalactosamine 3-beta-galactosyltransferase 1-like [Hyalella azteca]
								GO:0070328	triglyceride homeostasis	7	2	0.34	0.04273	XP_018020510.1 PREDICTED: apolipoprotein D-like isoform X2 [Hyalella azteca], XP_022313159.1 LOW QUALITY PROTEIN: pancreatic triacylglycerol lipase-like [Crassostrea virginica]
								GO:0055090	acylglycerol homeostasis	7	2	0.34	0.04273	XP_018020510.1 PREDICTED: apolipoprotein D-like isoform X2 [Hyalella azteca], XP_022313159.1 LOW QUALITY PROTEIN: pancreatic triacylglycerol lipase-like [Crassostrea virginica]
								GO:0007280	pole cell migration	7	2	0.34	0.04273	XP_015920196.1 14-3-3 protein epsilon [Parasteatoda tepidariorum], XP_017776766.1 PREDICTED: 14-3-3 protein epsilon [Nicrophorus vespilloides]
								GO:0071428	rRNA-containing ribonucleoprotein complex export from nucleus	7	2	0.34	0.04273	XP_018023936.1 PREDICTED: protein SDA1 homolog [Hyalella azteca], DAA34051.1 TPA_exp: 40S ribosomal protein SA [Amblyomma variegatum]
								GO:0061077	chaperone-mediated protein folding	17	3	0.83	0.04769	ASS36960.1 heat shock protein 70 [Mugilogobius chulae], XP_021346054.1 peptidyl-prolyl cis-trans isomerase-like [Mizuhopecten yessoensis], XP_020559736.1 peptidyl-prolyl cis-trans isomerase FKBP4 [Oryzias latipes]
Eve > Ecy, by Ecy								Eve > Ecy, by Eve
GO:0006412	translation	1251	57	23.53	2.3e-09	ABI13234.1 elongation factor-1 alpha, partial [Eisenia sp. THS-2006], KHJ46846.1 Ribosomal protein S27a [Trichuris suis], EFX61290.1 hypothetical protein DAPPUDRAFT_69961 [Daphnia pulex], XP_009017694.1 hypothetical protein HELRODRAFT_157004 [Helobdella robusta], XP_013394736.1 PREDICTED: elongation factor 2-like [Lingula anatina], EFX60049.1 hypothetical protein DAPPUDRAFT_72936 [Daphnia pulex],…		GO:0006412	translation	1255	263	77.33	< 1e-30	AOR07117.1 elongation factor 1-alpha [Mesenchytraeus gelidus], EFX60049.1 hypothetical protein DAPPUDRAFT_72936 [Daphnia pulex], ELU10502.1 hypothetical protein CAPTEDRAFT_156498 [Capitella teleta], ELU17586.1 hypothetical protein CAPTEDRAFT_178834 [Capitella teleta], XP_022163703.1 glycine--tRNA ligase [Myzus persicae], EFX61270.1 hypothetical protein DAPPUDRAFT_340306, partial [Daphnia pulex], …
GO:0043312	neutrophil degranulation	6	3	0.11	0.00013	XP_009017909.1 hypothetical protein HELRODRAFT_99776 [Helobdella robusta], XP_009017909.1 hypothetical protein HELRODRAFT_99776 [Helobdella robusta], XP_009017909.1 hypothetical protein HELRODRAFT_99776 [Helobdella robusta]		GO:0006414	translational elongation	174	35	10.72	3.7e-10	AOR07117.1 elongation factor 1-alpha [Mesenchytraeus gelidus], GAA38919.2 elongation factor 1-gamma, partial [Clonorchis sinensis], ALS04610.1 60S acidic ribosomal protein P0 [Pseudodiaptomus poplesia], PAA78828.1 hypothetical protein BOX15_Mlig023488g3 [Macrostomum lignano], XP_009009109.1 hypothetical protein HELRODRAFT_105304 [Helobdella robusta], XP_009018542.1 hypothetical protein HELRODRAFT…
GO:0006937	regulation of muscle contraction	30	5	0.56	0.00022	XP_018019737.1 PREDICTED: annexin-B12-like [Hyalella azteca], XP_009024997.1 hypothetical protein HELRODRAFT_178654 [Helobdella robusta], XP_009012001.1 hypothetical protein HELRODRAFT_109499 [Helobdella robusta], XP_009018494.1 hypothetical protein HELRODRAFT_185642 [Helobdella robusta], XP_009014712.1 hypothetical protein HELRODRAFT_185468 [Helobdella robusta]		GO:0015986	ATP synthesis coupled proton transport	57	15	3.51	1.2e-06	AOR07089.1 mitochondrial F-type ATP synthase subunit gamma [Mesenchytraeus gelidus], AOR07093.1 mitochondrial ATP synthase subunit OSCP-like precursor [Mesenchytraeus pedatus], AOR07060.1 mitochondrial ATP synthase subunit b precursor [Mesenchytraeus solifugus], AOR07076.1 mitochondrial ATP synthase subunit d precursor [Mesenchytraeus gelidus], ELT97932.1 hypothetical protein CAPTEDRAFT_155251 [C…
GO:0010595	positive regulation of endothelial cell migration	17	4	0.32	0.00024	XP_009017909.1 hypothetical protein HELRODRAFT_99776 [Helobdella robusta], XP_009017909.1 hypothetical protein HELRODRAFT_99776 [Helobdella robusta], XP_009017909.1 hypothetical protein HELRODRAFT_99776 [Helobdella robusta], XP_019617298.1 PREDICTED: angiopoietin-2-like [Branchiostoma belcheri]		GO:0019083	viral transcription	17	8	1.05	3e-06	ACR24962.1 ribosomal protein S4, partial [Lepidochitona cinerea], XP_022332709.1 40S ribosomal protein S6-like [Crassostrea virginica], XP_009018646.1 hypothetical protein HELRODRAFT_185659 [Helobdella robusta], ABW23179.1 ribosomal protein rpl24 [Arenicola marina], ACR54142.1 ribosomal protein rps21 [Palaemon varians], ABW23214.1 ribosomal protein rpl8 [Eurythoe complanata], XP_009011694.1 hypot…
GO:0019083	viral transcription	10	3	0.19	0.00072	XP_009018646.1 hypothetical protein HELRODRAFT_185659 [Helobdella robusta], XP_009022208.1 hypothetical protein HELRODRAFT_185809 [Helobdella robusta], XP_009011694.1 hypothetical protein HELRODRAFT_156361 [Helobdella robusta]		GO:0006457	protein folding	370	44	22.8	2e-05	XP_013072146.1 PREDICTED: LOW QUALITY PROTEIN: heat shock 70 kDa protein-like [Biomphalaria glabrata], XP_021345924.1 46 kDa FK506-binding nuclear protein-like isoform X1 [Mizuhopecten yessoensis], XP_009015262.1 hypothetical protein HELRODRAFT_184902 [Helobdella robusta], XP_015788504.1 PREDICTED: heat shock cognate 71 kDa protein-like [Tetranychus urticae], XP_022329914.1 protein disulfide-isom…
GO:0006030	chitin metabolic process	226	12	4.25	0.00119	XP_018020180.1 PREDICTED: uncharacterized protein LOC108676591 [Hyalella azteca], XP_018016632.1 PREDICTED: transmembrane protease serine 9-like [Hyalella azteca], XP_018026026.1 PREDICTED: chitinase-3-like protein 1 [Hyalella azteca], XP_018020180.1 PREDICTED: uncharacterized protein LOC108676591 [Hyalella azteca], XP_018016942.1 PREDICTED: acidic mammalian chitinase-like [Hyalella azteca], XP_0…		GO:0006415	translational termination	41	11	2.53	2.6e-05	XP_009018542.1 hypothetical protein HELRODRAFT_173689 [Helobdella robusta], ACR24962.1 ribosomal protein S4, partial [Lepidochitona cinerea], XP_022332709.1 40S ribosomal protein S6-like [Crassostrea virginica], EFX61299.1 hypothetical protein DAPPUDRAFT_69950, partial [Daphnia pulex], XP_009018646.1 hypothetical protein HELRODRAFT_185659 [Helobdella robusta], ABW23179.1 ribosomal protein rpl24 […
GO:0050819	negative regulation of coagulation	26	4	0.49	0.00132	XP_018019737.1 PREDICTED: annexin-B12-like [Hyalella azteca], XP_018014452.1 PREDICTED: annexin-B12-like [Hyalella azteca], XP_009017909.1 hypothetical protein HELRODRAFT_99776 [Helobdella robusta], XP_018012363.1 PREDICTED: annexin-B12-like [Hyalella azteca]		GO:0042274	ribosomal small subunit biogenesis	37	12	2.28	5.9e-05	XP_014778923.1 PREDICTED: 40S ribosomal protein S7-like [Octopus bimaculoides], ACO12534.1 40S ribosomal protein S24 [Lepeophtheirus salmonis], XP_022332709.1 40S ribosomal protein S6-like [Crassostrea virginica], XP_009010139.1 hypothetical protein HELRODRAFT_71412 [Helobdella robusta], XP_009021786.1 hypothetical protein HELRODRAFT_185784 [Helobdella robusta], XP_021364685.1 40S ribosomal prote…
GO:0009992	cellular water homeostasis	4	2	0.08	0.00206	XP_009017909.1 hypothetical protein HELRODRAFT_99776 [Helobdella robusta], XP_009017909.1 hypothetical protein HELRODRAFT_99776 [Helobdella robusta]		GO:0006937	regulation of muscle contraction	40	10	2.46	0.00012	XP_009024997.1 hypothetical protein HELRODRAFT_178654 [Helobdella robusta], PAA84359.1 hypothetical protein BOX15_Mlig013920g1 [Macrostomum lignano], GAA32316.2 troponin T, partial [Clonorchis sinensis], XP_011456311.2 PREDICTED: annexin A7 [Crassostrea gigas], ADX68807.1 glutathione S-transferase [Dugesia japonica], XP_022228362.1 calmodulin isoform X1 [Drosophila obscura], XP_009012001.1 hypoth…
GO:0042773	ATP synthesis coupled electron transport	33	4	0.62	0.00326	YP_009400212.1 NADH dehydrogenase subunit 5 (mitochondrion) [Zeylanicobdella arugamensis], YP_009400212.1 NADH dehydrogenase subunit 5 (mitochondrion) [Zeylanicobdella arugamensis], CVK87367.1 cytochrome c oxidase subunit 1 (mitochondrion) [Placobdella parasitica], YP_008964134.1 NADH dehydrogenase subunit 5 (mitochondrion) [Eulimnogammarus verrucosus]		GO:0000184	nuclear-transcribed mRNA catabolic process, nonsense-mediated decay	35	9	2.16	0.0002	XP_002602357.1 hypothetical protein BRAFLDRAFT_234358 [Branchiostoma floridae], ACR24962.1 ribosomal protein S4, partial [Lepidochitona cinerea], XP_022332709.1 40S ribosomal protein S6-like [Crassostrea virginica], XP_009018646.1 hypothetical protein HELRODRAFT_185659 [Helobdella robusta], ABW23179.1 ribosomal protein rpl24 [Arenicola marina], ACR54142.1 ribosomal protein rps21 [Palaemon varians…
GO:0006614	SRP-dependent cotranslational protein targeting to membrane	37	4	0.7	0.00496	ANQ44717.1 heat shock protein 70 kDa, partial [Galathea squamifera], XP_009018646.1 hypothetical protein HELRODRAFT_185659 [Helobdella robusta], XP_009022208.1 hypothetical protein HELRODRAFT_185809 [Helobdella robusta], XP_009011694.1 hypothetical protein HELRODRAFT_156361 [Helobdella robusta]		GO:0006413	translational initiation	220	27	13.56	0.00047	ELU10502.1 hypothetical protein CAPTEDRAFT_156498 [Capitella teleta], XP_013397066.1 PREDICTED: eukaryotic translation initiation factor 3 subunit M-like [Lingula anatina], XP_009050263.1 hypothetical protein LOTGIDRAFT_142293 [Lottia gigantea], ADD38157.1 40S ribosomal protein S4 [Lepeophtheirus salmonis], XP_005443328.1 PREDICTED: 40S ribosomal protein S20 [Falco cherrug], XP_011426855.2 PREDIC…
GO:0006878	cellular copper ion homeostasis	6	2	0.11	0.00503	XP_014321084.1 PREDICTED: ADP-ribosylation factor 1 [Myotis lucifugus], XP_014675785.1 PREDICTED: ADP-ribosylation factor 1 [Priapulus caudatus]		GO:0006508	proteolysis	1449	119	89.28	0.00055	XP_018025685.1 PREDICTED: uncharacterized protein LOC108681191 [Hyalella azteca], XP_018024224.1 PREDICTED: ovalbumin-related protein X-like isoform X2 [Hyalella azteca], DAA04500.1 TPA_exp: pol polyprotein [Schistosoma mansoni], XP_009029250.1 hypothetical protein HELRODRAFT_108214 [Helobdella robusta], XP_018025359.1 PREDICTED: venom protease-like [Hyalella azteca], XP_018016974.1 PREDICTED: pl…
GO:0060546	negative regulation of necroptotic process	6	2	0.11	0.00503	AMW91738.1 inhibitor of apoptosis protein [Scylla paramamosain], XP_018023851.1 PREDICTED: ADP/ATP translocase 3-like [Hyalella azteca]		GO:0007339	binding of sperm to zona pellucida	32	8	1.97	0.00056	XP_009015262.1 hypothetical protein HELRODRAFT_184902 [Helobdella robusta], XP_003726783.1 PREDICTED: hyphally-regulated protein [Strongylocentrotus purpuratus], PAA78361.1 hypothetical protein BOX15_Mlig027161g2 [Macrostomum lignano], XP_013384439.1 PREDICTED: T-complex protein 1 subunit zeta-like [Lingula anatina], XP_009029657.1 hypothetical protein HELRODRAFT_186153 [Helobdella robusta], XP_0…
GO:2000275	regulation of oxidative phosphorylation uncoupler activity	6	2	0.11	0.00503	XP_022118540.1 peptidyl-prolyl cis-trans isomerase F, mitochondrial-like [Pieris rapae], XP_018023851.1 PREDICTED: ADP/ATP translocase 3-like [Hyalella azteca]		GO:0006614	SRP-dependent cotranslational protein targeting to membrane	40	9	2.46	0.00059	ACR24962.1 ribosomal protein S4, partial [Lepidochitona cinerea], XP_022332709.1 40S ribosomal protein S6-like [Crassostrea virginica], XP_009018646.1 hypothetical protein HELRODRAFT_185659 [Helobdella robusta], ABW23179.1 ribosomal protein rpl24 [Arenicola marina], ACR54142.1 ribosomal protein rps21 [Palaemon varians], ABG74349.1 heat shock protein [Bursaphelenchus xylophilus], ABW23214.1 riboso…
GO:0006415	translational termination	41	4	0.77	0.00717	EFX61299.1 hypothetical protein DAPPUDRAFT_69950, partial [Daphnia pulex], XP_009018646.1 hypothetical protein HELRODRAFT_185659 [Helobdella robusta], XP_009022208.1 hypothetical protein HELRODRAFT_185809 [Helobdella robusta], XP_009011694.1 hypothetical protein HELRODRAFT_156361 [Helobdella robusta]		GO:0031101	fin regeneration	29	7	1.79	0.00155	ELU15616.1 hypothetical protein CAPTEDRAFT_148920 [Capitella teleta], XP_787947.3 PREDICTED: cathepsin B [Strongylocentrotus purpuratus], XP_009029002.1 hypothetical protein HELRODRAFT_108105 [Helobdella robusta], KPI92989.1 Cathepsin B [Papilio xuthus], XP_018012862.1 PREDICTED: heat shock 70 kDa protein cognate 5-like [Hyalella azteca], CAH04630.1 cathepsin B [Suberites domuncula], ELU15616.1 h…
GO:0045766	positive regulation of angiogenesis	43	4	0.81	0.00849	XP_009017909.1 hypothetical protein HELRODRAFT_99776 [Helobdella robusta], XP_009017909.1 hypothetical protein HELRODRAFT_99776 [Helobdella robusta], XP_009017909.1 hypothetical protein HELRODRAFT_99776 [Helobdella robusta], XP_019617298.1 PREDICTED: angiopoietin-2-like [Branchiostoma belcheri]		GO:0006119	oxidative phosphorylation	47	9	2.9	0.00201	YP_009176385.1 NADH dehydrogenase subunit 5 (mitochondrion) [Prosthiostomum siphunculus], YP_009434216.1 cytochrome c oxidase subunit I, partial (mitochondrion) [Planocera reticulata], AOR07093.1 mitochondrial ATP synthase subunit OSCP-like precursor [Mesenchytraeus pedatus], ODN06154.1 Cytochrome c [Orchesella cincta], XP_009014143.1 hypothetical protein HELRODRAFT_76160, partial [Helobdella rob…
GO:0030198	extracellular matrix organization	96	6	1.81	0.00947	XP_018010015.1 PREDICTED: 4-coumarate--CoA ligase-like 4 [Hyalella azteca], XP_009029002.1 hypothetical protein HELRODRAFT_108105 [Helobdella robusta], XP_009017909.1 hypothetical protein HELRODRAFT_99776 [Helobdella robusta], XP_009029251.1 hypothetical protein HELRODRAFT_189644 [Helobdella robusta], XP_009020769.1 hypothetical protein HELRODRAFT_82198 [Helobdella robusta], XP_018008112.1 PREDIC…		GO:0000413	protein peptidyl-prolyl isomerization	86	13	5.3	0.00223	XP_021345924.1 46 kDa FK506-binding nuclear protein-like isoform X1 [Mizuhopecten yessoensis], XP_009020007.1 hypothetical protein HELRODRAFT_185002 [Helobdella robusta], XP_002109901.1 hypothetical protein TRIADDRAFT_21313 [Trichoplax adhaerens], CBY22875.1 unnamed protein product [Oikopleura dioica], XP_009013982.1 hypothetical protein HELRODRAFT_185427 [Helobdella robusta], XP_009012423.1 hypo…
GO:0006508	proteolysis	1521	41	28.61	0.01116	XP_018906239.1 PREDICTED: tripartite motif-containing protein 2-like isoform X1 [Bemisia tabaci], XP_018025359.1 PREDICTED: venom protease-like [Hyalella azteca], XP_018008112.1 PREDICTED: coagulation factor IX-like [Hyalella azteca], XP_018019814.1 PREDICTED: aminopeptidase N-like [Hyalella azteca], XP_018024456.1 PREDICTED: protein SpAN-like isoform X1 [Hyalella azteca], XP_018018026.1 PREDICTE…		GO:0006183	GTP biosynthetic process	11	4	0.68	0.00333	KZS13974.1 Nucleoside diphosphate kinase [Daphnia magna], XP_003383575.1 PREDICTED: nucleoside diphosphate kinase A 2-like [Amphimedon queenslandica], AKG62119.1 NME/NM23 nucleoside diphosphate kinase 1, partial [Schmidtea mediterranea], XP_017122519.1 PREDICTED: nucleoside diphosphate kinase [Drosophila elegans]
GO:0035176	social behavior	9	2	0.17	0.01163	XP_009017909.1 hypothetical protein HELRODRAFT_99776 [Helobdella robusta], XP_009017909.1 hypothetical protein HELRODRAFT_99776 [Helobdella robusta]		GO:0006228	UTP biosynthetic process	11	4	0.68	0.00333	KZS13974.1 Nucleoside diphosphate kinase [Daphnia magna], XP_003383575.1 PREDICTED: nucleoside diphosphate kinase A 2-like [Amphimedon queenslandica], AKG62119.1 NME/NM23 nucleoside diphosphate kinase 1, partial [Schmidtea mediterranea], XP_017122519.1 PREDICTED: nucleoside diphosphate kinase [Drosophila elegans]
GO:0042060	wound healing	173	8	3.25	0.01667	XP_018016632.1 PREDICTED: transmembrane protease serine 9-like [Hyalella azteca], XP_018018069.1 PREDICTED: transcription factor Sox-2-like [Hyalella azteca], PDM74592.1 cpr-6 [Pristionchus pacificus], XP_009029002.1 hypothetical protein HELRODRAFT_108105 [Helobdella robusta], XP_018022388.1 PREDICTED: myosin heavy chain, muscle-like isoform X1 [Hyalella azteca], XP_009017909.1 hypothetical prote…		GO:0002502	peptide antigen assembly with MHC class I protein complex	2	2	0.12	0.00379	AHC55381.2 calreticulin [Hirudo medicinalis], ABI74618.1 calreticulin [Eisenia andrei]
GO:1904063	negative regulation of cation transmembrane transport	11	2	0.21	0.01733	XP_013790379.1 glutathione S-transferase Mu 1-like [Limulus polyphemus], XP_022118540.1 peptidyl-prolyl cis-trans isomerase F, mitochondrial-like [Pieris rapae]		GO:0035284	brain segmentation	2	2	0.12	0.00379	XP_009012840.1 hypothetical protein HELRODRAFT_185375 [Helobdella robusta], XP_009012840.1 hypothetical protein HELRODRAFT_185375 [Helobdella robusta]
GO:0034766	negative regulation of ion transmembrane transport	11	2	0.21	0.01733	XP_013790379.1 glutathione S-transferase Mu 1-like [Limulus polyphemus], XP_022118540.1 peptidyl-prolyl cis-trans isomerase F, mitochondrial-like [Pieris rapae]		GO:0048387	negative regulation of retinoic acid receptor signaling pathway	2	2	0.12	0.00379	AHC55381.2 calreticulin [Hirudo medicinalis], ABI74618.1 calreticulin [Eisenia andrei]
GO:0000184	nuclear-transcribed mRNA catabolic process, nonsense-mediated decay	30	3	0.56	0.01837	XP_009018646.1 hypothetical protein HELRODRAFT_185659 [Helobdella robusta], XP_009022208.1 hypothetical protein HELRODRAFT_185809 [Helobdella robusta], XP_009011694.1 hypothetical protein HELRODRAFT_156361 [Helobdella robusta]		GO:0071353	cellular response to interleukin-4	12	4	0.74	0.00475	XP_009029847.1 hypothetical protein HELRODRAFT_104028 [Helobdella robusta], AAX62421.1 ribosomal protein L3 [Lysiphlebus testaceipes], XP_009024567.1 hypothetical protein HELRODRAFT_114251 [Helobdella robusta], XP_009024567.1 hypothetical protein HELRODRAFT_114251 [Helobdella robusta]
GO:0006414	translational elongation	178	8	3.35	0.01944	ABI13234.1 elongation factor-1 alpha, partial [Eisenia sp. THS-2006], XP_013394736.1 PREDICTED: elongation factor 2-like [Lingula anatina], XP_009014706.1 hypothetical protein HELRODRAFT_185464 [Helobdella robusta], XP_009022669.1 hypothetical protein HELRODRAFT_185027 [Helobdella robusta], EFX61299.1 hypothetical protein DAPPUDRAFT_69950, partial [Daphnia pulex], XP_009022208.1 hypothetical prot…		GO:0009409	response to cold	55	9	3.39	0.00603	XP_013409781.1 PREDICTED: annexin A7-like isoform X1 [Lingula anatina], XP_009012993.1 hypothetical protein HELRODRAFT_154543 [Helobdella robusta], GAA35873.1 heat shock 70kDa protein 1/8 [Clonorchis sinensis], GAA35873.1 heat shock 70kDa protein 1/8 [Clonorchis sinensis], XP_018646506.1 calcium-binding protein, putative [Schistosoma mansoni], XP_012802721.1 60S ribosomal protein L12, partial [Sc…
GO:0043112	receptor metabolic process	31	3	0.58	0.02006	XP_018019367.1 PREDICTED: low density lipoprotein receptor adapter protein 1-like isoform X2 [Hyalella azteca], XP_014321084.1 PREDICTED: ADP-ribosylation factor 1 [Myotis lucifugus], XP_009020769.1 hypothetical protein HELRODRAFT_82198 [Helobdella robusta]		GO:0000462	maturation of SSU-rRNA from tricistronic rRNA transcript (SSU-rRNA, 5.8S rRNA, LSU-rRNA)	13	4	0.8	0.00653	ACO12534.1 40S ribosomal protein S24 [Lepeophtheirus salmonis], XP_009010139.1 hypothetical protein HELRODRAFT_71412 [Helobdella robusta], XP_009026500.1 hypothetical protein HELRODRAFT_193555 [Helobdella robusta], ACR54142.1 ribosomal protein rps21 [Palaemon varians]
GO:0048259	regulation of receptor-mediated endocytosis	12	2	0.23	0.02055	XP_018019367.1 PREDICTED: low density lipoprotein receptor adapter protein 1-like isoform X2 [Hyalella azteca], XP_014321084.1 PREDICTED: ADP-ribosylation factor 1 [Myotis lucifugus]		GO:0051873	killing by host of symbiont cells	7	3	0.43	0.00676	XP_019117619.1 PREDICTED: chymotrypsin-like elastase family member 3B [Larimichthys crocea], XP_013387554.1 PREDICTED: serine protease hepsin-like [Lingula anatina], XP_004567985.1 PREDICTED: C-type lectin domain family 4 member E-like [Maylandia zebra]
GO:0032410	negative regulation of transporter activity	12	2	0.23	0.02055	XP_013790379.1 glutathione S-transferase Mu 1-like [Limulus polyphemus], XP_022118540.1 peptidyl-prolyl cis-trans isomerase F, mitochondrial-like [Pieris rapae]		GO:0031505	fungal-type cell wall organization	7	3	0.43	0.00676	XP_001641572.1 predicted protein [Nematostella vectensis], KRX81441.1 Serine/threonine-protein kinase pak-1, partial [Trichinella sp. T6], CDP97561.1 BMA-PAK-1, isoform b [Brugia malayi]
GO:0000956	nuclear-transcribed mRNA catabolic process	56	4	1.05	0.02093	XP_007883794.1 PREDICTED: polyadenylate-binding protein 4-like, partial [Callorhinchus milii], XP_009018646.1 hypothetical protein HELRODRAFT_185659 [Helobdella robusta], XP_009022208.1 hypothetical protein HELRODRAFT_185809 [Helobdella robusta], XP_009011694.1 hypothetical protein HELRODRAFT_156361 [Helobdella robusta]		GO:0050766	positive regulation of phagocytosis	7	3	0.43	0.00676	AHC55381.2 calreticulin [Hirudo medicinalis], ABI74618.1 calreticulin [Eisenia andrei], XP_004567985.1 PREDICTED: C-type lectin domain family 4 member E-like [Maylandia zebra]
GO:0051703	intraspecies interaction between organisms	13	2	0.24	0.02398	XP_009017909.1 hypothetical protein HELRODRAFT_99776 [Helobdella robusta], XP_009017909.1 hypothetical protein HELRODRAFT_99776 [Helobdella robusta]		GO:0010118	stomatal movement	21	5	1.29	0.0078	GAA35873.1 heat shock 70kDa protein 1/8 [Clonorchis sinensis], GAA35873.1 heat shock 70kDa protein 1/8 [Clonorchis sinensis], XP_009010109.1 hypothetical protein HELRODRAFT_156238 [Helobdella robusta], ABA02164.1 heat shock protein 70 [Pachygrapsus marmoratus], XP_014787077.1 PREDICTED: heterogeneous nuclear ribonucleoprotein D-like-A isoform X2 [Octopus bimaculoides]
GO:0009303	rRNA transcription	13	2	0.24	0.02398	XP_016282999.1 PREDICTED: LOW QUALITY PROTEIN: uncharacterized protein LOC103092306, partial [Monodelphis domestica], KRX12814.1 hypothetical protein T07_6237 [Trichinella nelsoni]		GO:0016075	rRNA catabolic process	21	5	1.29	0.0078	XP_018018026.1 PREDICTED: trypsin-1-like [Hyalella azteca], XP_018018026.1 PREDICTED: trypsin-1-like [Hyalella azteca], AOW41607.1 trypsin [Euphausia superba], XP_018018026.1 PREDICTED: trypsin-1-like [Hyalella azteca], XP_018018026.1 PREDICTED: trypsin-1-like [Hyalella azteca]
GO:0051099	positive regulation of binding	13	2	0.24	0.02398	XP_009017909.1 hypothetical protein HELRODRAFT_99776 [Helobdella robusta], XP_009020769.1 hypothetical protein HELRODRAFT_82198 [Helobdella robusta]		GO:1903312	negative regulation of mRNA metabolic process	21	5	1.29	0.0078	ELU17586.1 hypothetical protein CAPTEDRAFT_178834 [Capitella teleta], XP_002602357.1 hypothetical protein BRAFLDRAFT_234358 [Branchiostoma floridae], XP_022345813.1 polyadenylate-binding protein 4-like [Crassostrea virginica], KDR11346.1 Serine-arginine protein 55, partial [Zootermopsis nevadensis], ELU12623.1 hypothetical protein CAPTEDRAFT_166603 [Capitella teleta]
GO:0007599	hemostasis	90	5	1.69	0.02733	XP_018016632.1 PREDICTED: transmembrane protease serine 9-like [Hyalella azteca], XP_009017909.1 hypothetical protein HELRODRAFT_99776 [Helobdella robusta], XP_009017909.1 hypothetical protein HELRODRAFT_99776 [Helobdella robusta], XP_009017909.1 hypothetical protein HELRODRAFT_99776 [Helobdella robusta], XP_009026104.1 hypothetical protein HELRODRAFT_185962 [Helobdella robusta]		GO:0048255	mRNA stabilization	8	3	0.49	0.01033	ELU17586.1 hypothetical protein CAPTEDRAFT_178834 [Capitella teleta], XP_002602357.1 hypothetical protein BRAFLDRAFT_234358 [Branchiostoma floridae], XP_022345813.1 polyadenylate-binding protein 4-like [Crassostrea virginica]
GO:0031623	receptor internalization	14	2	0.26	0.02764	XP_018019367.1 PREDICTED: low density lipoprotein receptor adapter protein 1-like isoform X2 [Hyalella azteca], XP_014321084.1 PREDICTED: ADP-ribosylation factor 1 [Myotis lucifugus]		GO:0010187	negative regulation of seed germination	8	3	0.49	0.01033	GAA35873.1 heat shock 70kDa protein 1/8 [Clonorchis sinensis], GAA35873.1 heat shock 70kDa protein 1/8 [Clonorchis sinensis], ABA02164.1 heat shock protein 70 [Pachygrapsus marmoratus]
GO:0009611	response to wounding	193	8	3.63	0.02969	XP_018016632.1 PREDICTED: transmembrane protease serine 9-like [Hyalella azteca], XP_018018069.1 PREDICTED: transcription factor Sox-2-like [Hyalella azteca], PDM74592.1 cpr-6 [Pristionchus pacificus], XP_009029002.1 hypothetical protein HELRODRAFT_108105 [Helobdella robusta], XP_018022388.1 PREDICTED: myosin heavy chain, muscle-like isoform X1 [Hyalella azteca], XP_009017909.1 hypothetical prote…		GO:0043489	RNA stabilization	8	3	0.49	0.01033	ELU17586.1 hypothetical protein CAPTEDRAFT_178834 [Capitella teleta], XP_002602357.1 hypothetical protein BRAFLDRAFT_234358 [Branchiostoma floridae], XP_022345813.1 polyadenylate-binding protein 4-like [Crassostrea virginica]
GO:0051098	regulation of binding	36	3	0.68	0.02976	XP_018019367.1 PREDICTED: low density lipoprotein receptor adapter protein 1-like isoform X2 [Hyalella azteca], XP_009017909.1 hypothetical protein HELRODRAFT_99776 [Helobdella robusta], XP_009020769.1 hypothetical protein HELRODRAFT_82198 [Helobdella robusta]		GO:0019954	asexual reproduction	8	3	0.49	0.01033	KRX81441.1 Serine/threonine-protein kinase pak-1, partial [Trichinella sp. T6], XP_020897666.1 dynein light chain 2, cytoplasmic [Exaiptasia pallida], CDP97561.1 BMA-PAK-1, isoform b [Brugia malayi]
GO:0043270	positive regulation of ion transport	36	3	0.68	0.02976	XP_013790379.1 glutathione S-transferase Mu 1-like [Limulus polyphemus], APA05228.1 serine proteinase 3 [Apis cerana cerana], XP_018023851.1 PREDICTED: ADP/ATP translocase 3-like [Hyalella azteca]		GO:0030436	asexual sporulation	8	3	0.49	0.01033	KRX81441.1 Serine/threonine-protein kinase pak-1, partial [Trichinella sp. T6], XP_020897666.1 dynein light chain 2, cytoplasmic [Exaiptasia pallida], CDP97561.1 BMA-PAK-1, isoform b [Brugia malayi]
GO:0098781	ncRNA transcription	15	2	0.28	0.0315	XP_016282999.1 PREDICTED: LOW QUALITY PROTEIN: uncharacterized protein LOC103092306, partial [Monodelphis domestica], KRX12814.1 hypothetical protein T07_6237 [Trichinella nelsoni]		GO:0045414	regulation of interleukin-8 biosynthetic process	3	2	0.18	0.01091	XP_019117619.1 PREDICTED: chymotrypsin-like elastase family member 3B [Larimichthys crocea], XP_013387554.1 PREDICTED: serine protease hepsin-like [Lingula anatina]
GO:0051258	protein polymerization	198	8	3.72	0.03381	XP_014321084.1 PREDICTED: ADP-ribosylation factor 1 [Myotis lucifugus], KFD52928.1 hypothetical protein M513_06238 [Trichuris suis], XP_009030399.1 hypothetical protein HELRODRAFT_165615 [Helobdella robusta], XP_002110665.1 conserved hypothetical protein [Trichoplax adhaerens], XP_015818158.1 PREDICTED: tubulin alpha chain-like [Nothobranchius furzeri], AAB07728.1 alpha-2 tubulin [Hirudo medicina…		GO:0045415	negative regulation of interleukin-8 biosynthetic process	3	2	0.18	0.01091	XP_019117619.1 PREDICTED: chymotrypsin-like elastase family member 3B [Larimichthys crocea], XP_013387554.1 PREDICTED: serine protease hepsin-like [Lingula anatina]
GO:0006897	endocytosis	396	13	7.45	0.03698	XP_018019367.1 PREDICTED: low density lipoprotein receptor adapter protein 1-like isoform X2 [Hyalella azteca], XP_019645494.1 PREDICTED: very low-density lipoprotein receptor-like [Branchiostoma belcheri], XP_009017909.1 hypothetical protein HELRODRAFT_99776 [Helobdella robusta], ADK94033.1 vitellogenin receptor (mitochondrion) [Spodoptera litura], XP_009017909.1 hypothetical protein HELRODRAFT_…		GO:0045416	positive regulation of interleukin-8 biosynthetic process	3	2	0.18	0.01091	XP_019117619.1 PREDICTED: chymotrypsin-like elastase family member 3B [Larimichthys crocea], XP_013387554.1 PREDICTED: serine protease hepsin-like [Lingula anatina]
GO:0098657	import into cell	400	13	7.52	0.03957	XP_018019367.1 PREDICTED: low density lipoprotein receptor adapter protein 1-like isoform X2 [Hyalella azteca], XP_019645494.1 PREDICTED: very low-density lipoprotein receptor-like [Branchiostoma belcheri], XP_009017909.1 hypothetical protein HELRODRAFT_99776 [Helobdella robusta], ADK94033.1 vitellogenin receptor (mitochondrion) [Spodoptera litura], XP_009017909.1 hypothetical protein HELRODRAFT_…		GO:0060212	negative regulation of nuclear-transcribed mRNA poly(A) tail shortening	3	2	0.18	0.01091	XP_002602357.1 hypothetical protein BRAFLDRAFT_234358 [Branchiostoma floridae], XP_022345813.1 polyadenylate-binding protein 4-like [Crassostrea virginica]
GO:0007588	excretion	17	2	0.32	0.03981	XP_018011117.1 PREDICTED: troponin I-like isoform X2 [Hyalella azteca], XP_009014712.1 hypothetical protein HELRODRAFT_185468 [Helobdella robusta]		GO:0042228	interleukin-8 biosynthetic process	3	2	0.18	0.01091	XP_019117619.1 PREDICTED: chymotrypsin-like elastase family member 3B [Larimichthys crocea], XP_013387554.1 PREDICTED: serine protease hepsin-like [Lingula anatina]
GO:0061077	chaperone-mediated protein folding	17	2	0.32	0.03981	XP_020730696.1 heat shock 70 kDa protein 6 [Odocoileus virginianus texanus], XP_009012062.1 hypothetical protein HELRODRAFT_122321, partial [Helobdella robusta]		GO:0000412	histone peptidyl-prolyl isomerization	3	2	0.18	0.01091	XP_021345924.1 46 kDa FK506-binding nuclear protein-like isoform X1 [Mizuhopecten yessoensis], XP_009012423.1 hypothetical protein HELRODRAFT_156441 [Helobdella robusta]
GO:0034763	negative regulation of transmembrane transport	17	2	0.32	0.03981	XP_013790379.1 glutathione S-transferase Mu 1-like [Limulus polyphemus], XP_022118540.1 peptidyl-prolyl cis-trans isomerase F, mitochondrial-like [Pieris rapae]		GO:2000510	positive regulation of dendritic cell chemotaxis	3	2	0.18	0.01091	AHC55381.2 calreticulin [Hirudo medicinalis], ABI74618.1 calreticulin [Eisenia andrei]
GO:0006909	phagocytosis	100	5	1.88	0.04035	XP_009017909.1 hypothetical protein HELRODRAFT_99776 [Helobdella robusta], XP_009017909.1 hypothetical protein HELRODRAFT_99776 [Helobdella robusta], XP_009017909.1 hypothetical protein HELRODRAFT_99776 [Helobdella robusta], XP_009012062.1 hypothetical protein HELRODRAFT_122321, partial [Helobdella robusta], XP_009013872.1 hypothetical protein HELRODRAFT_185424 [Helobdella robusta]		GO:0045653	negative regulation of megakaryocyte differentiation	3	2	0.18	0.01091	XP_012494113.1 PREDICTED: histone H3.1-like [Propithecus coquereli], OBS66410.1 hypothetical protein A6R68_05045 [Neotoma lepida]
GO:0030100	regulation of endocytosis	41	3	0.77	0.04152	XP_018019367.1 PREDICTED: low density lipoprotein receptor adapter protein 1-like isoform X2 [Hyalella azteca], XP_014321084.1 PREDICTED: ADP-ribosylation factor 1 [Myotis lucifugus], XP_009012062.1 hypothetical protein HELRODRAFT_122321, partial [Helobdella robusta]		GO:2000508	regulation of dendritic cell chemotaxis	3	2	0.18	0.01091	AHC55381.2 calreticulin [Hirudo medicinalis], ABI74618.1 calreticulin [Eisenia andrei]
GO:0051050	positive regulation of transport	135	6	2.54	0.04225	XP_018019367.1 PREDICTED: low density lipoprotein receptor adapter protein 1-like isoform X2 [Hyalella azteca], XP_013790379.1 glutathione S-transferase Mu 1-like [Limulus polyphemus], XP_009017909.1 hypothetical protein HELRODRAFT_99776 [Helobdella robusta], XP_009012062.1 hypothetical protein HELRODRAFT_122321, partial [Helobdella robusta], APA05228.1 serine proteinase 3 [Apis cerana cerana], X…		GO:0045079	negative regulation of chemokine biosynthetic process	3	2	0.18	0.01091	XP_019117619.1 PREDICTED: chymotrypsin-like elastase family member 3B [Larimichthys crocea], XP_013387554.1 PREDICTED: serine protease hepsin-like [Lingula anatina]
GO:0051705	multi-organism behavior	19	2	0.36	0.04885	XP_009017909.1 hypothetical protein HELRODRAFT_99776 [Helobdella robusta], XP_009017909.1 hypothetical protein HELRODRAFT_99776 [Helobdella robusta]		GO:0036336	dendritic cell migration	3	2	0.18	0.01091	AHC55381.2 calreticulin [Hirudo medicinalis], ABI74618.1 calreticulin [Eisenia andrei]
GO:0019511	peptidyl-proline hydroxylation	19	2	0.36	0.04885	XP_018023205.1 PREDICTED: LOW QUALITY PROTEIN: protein disulfide-isomerase-like [Hyalella azteca], XP_022093541.1 protein disulfide-isomerase 2-like [Acanthaster planci]		GO:0070942	neutrophil mediated cytotoxicity	3	2	0.18	0.01091	XP_019117619.1 PREDICTED: chymotrypsin-like elastase family member 3B [Larimichthys crocea], XP_013387554.1 PREDICTED: serine protease hepsin-like [Lingula anatina]
GO:0043393	regulation of protein binding	19	2	0.36	0.04885	XP_018019367.1 PREDICTED: low density lipoprotein receptor adapter protein 1-like isoform X2 [Hyalella azteca], XP_009020769.1 hypothetical protein HELRODRAFT_82198 [Helobdella robusta]		GO:0070943	neutrophil mediated killing of symbiont cell	3	2	0.18	0.01091	XP_019117619.1 PREDICTED: chymotrypsin-like elastase family member 3B [Larimichthys crocea], XP_013387554.1 PREDICTED: serine protease hepsin-like [Lingula anatina]
GO:0097237	cellular response to toxic substance	19	2	0.36	0.04885	XP_013790379.1 glutathione S-transferase Mu 1-like [Limulus polyphemus], XP_022118540.1 peptidyl-prolyl cis-trans isomerase F, mitochondrial-like [Pieris rapae]		GO:0070947	neutrophil mediated killing of fungus	3	2	0.18	0.01091	XP_019117619.1 PREDICTED: chymotrypsin-like elastase family member 3B [Larimichthys crocea], XP_013387554.1 PREDICTED: serine protease hepsin-like [Lingula anatina]
GO:0032411	positive regulation of transporter activity	19	2	0.36	0.04885	XP_013790379.1 glutathione S-transferase Mu 1-like [Limulus polyphemus], XP_018023851.1 PREDICTED: ADP/ATP translocase 3-like [Hyalella azteca]		GO:0042036	negative regulation of cytokine biosynthetic process	3	2	0.18	0.01091	XP_019117619.1 PREDICTED: chymotrypsin-like elastase family member 3B [Larimichthys crocea], XP_013387554.1 PREDICTED: serine protease hepsin-like [Lingula anatina]
								GO:0002407	dendritic cell chemotaxis	3	2	0.18	0.01091	AHC55381.2 calreticulin [Hirudo medicinalis], ABI74618.1 calreticulin [Eisenia andrei]
								GO:0032682	negative regulation of chemokine production	3	2	0.18	0.01091	XP_019117619.1 PREDICTED: chymotrypsin-like elastase family member 3B [Larimichthys crocea], XP_013387554.1 PREDICTED: serine protease hepsin-like [Lingula anatina]
								GO:1900152	negative regulation of nuclear-transcribed mRNA catabolic process, deadenylation-dependent decay	3	2	0.18	0.01091	XP_002602357.1 hypothetical protein BRAFLDRAFT_234358 [Branchiostoma floridae], XP_022345813.1 polyadenylate-binding protein 4-like [Crassostrea virginica]
								GO:0050819	negative regulation of coagulation	24	5	1.48	0.01399	XP_011456311.2 PREDICTED: annexin A7 [Crassostrea gigas], XP_009017909.1 hypothetical protein HELRODRAFT_99776 [Helobdella robusta], XP_009017909.1 hypothetical protein HELRODRAFT_99776 [Helobdella robusta], XP_001634346.1 predicted protein [Nematostella vectensis], XP_018019737.1 PREDICTED: annexin-B12-like [Hyalella azteca]
								GO:0010952	positive regulation of peptidase activity	33	6	2.03	0.01423	BAD91024.1 valosin containing protein-1 [Eisenia fetida], XP_006627871.1 PREDICTED: 40S ribosomal protein S3 [Lepisosteus oculatus], XP_022088665.1 microfibril-associated glycoprotein 4-like [Acanthaster planci], XP_003440460.1 PREDICTED: pro-cathepsin H [Oreochromis niloticus], XP_009029250.1 hypothetical protein HELRODRAFT_108214 [Helobdella robusta], XP_013394238.1 PREDICTED: signal peptide, C…
								GO:0090351	seedling development	16	4	0.99	0.01435	GAA35873.1 heat shock 70kDa protein 1/8 [Clonorchis sinensis], GAA35873.1 heat shock 70kDa protein 1/8 [Clonorchis sinensis], ABA02164.1 heat shock protein 70 [Pachygrapsus marmoratus], XP_014787077.1 PREDICTED: heterogeneous nuclear ribonucleoprotein D-like-A isoform X2 [Octopus bimaculoides]
								GO:0009845	seed germination	16	4	0.99	0.01435	GAA35873.1 heat shock 70kDa protein 1/8 [Clonorchis sinensis], GAA35873.1 heat shock 70kDa protein 1/8 [Clonorchis sinensis], ABA02164.1 heat shock protein 70 [Pachygrapsus marmoratus], XP_014787077.1 PREDICTED: heterogeneous nuclear ribonucleoprotein D-like-A isoform X2 [Octopus bimaculoides]
								GO:1900140	regulation of seedling development	9	3	0.55	0.01479	GAA35873.1 heat shock 70kDa protein 1/8 [Clonorchis sinensis], GAA35873.1 heat shock 70kDa protein 1/8 [Clonorchis sinensis], ABA02164.1 heat shock protein 70 [Pachygrapsus marmoratus]
								GO:0006987	activation of signaling protein activity involved in unfolded protein response	9	3	0.55	0.01479	XP_009019107.1 hypothetical protein HELRODRAFT_157169 [Helobdella robusta], XP_009029847.1 hypothetical protein HELRODRAFT_104028 [Helobdella robusta], XP_009028190.1 hypothetical protein HELRODRAFT_186077 [Helobdella robusta]
								GO:0043616	keratinocyte proliferation	9	3	0.55	0.01479	NP_958921.1 14-3-3 protein theta [Danio rerio], XP_009022653.1 hypothetical protein HELRODRAFT_186472 [Helobdella robusta], XP_018024660.1 PREDICTED: cathepsin L1-like [Hyalella azteca]
								GO:0044146	negative regulation of growth of symbiont involved in interaction with host	9	3	0.55	0.01479	XP_019117619.1 PREDICTED: chymotrypsin-like elastase family member 3B [Larimichthys crocea], XP_013387554.1 PREDICTED: serine protease hepsin-like [Lingula anatina], XP_004567985.1 PREDICTED: C-type lectin domain family 4 member E-like [Maylandia zebra]
								GO:0044130	negative regulation of growth of symbiont in host	9	3	0.55	0.01479	XP_019117619.1 PREDICTED: chymotrypsin-like elastase family member 3B [Larimichthys crocea], XP_013387554.1 PREDICTED: serine protease hepsin-like [Lingula anatina], XP_004567985.1 PREDICTED: C-type lectin domain family 4 member E-like [Maylandia zebra]
								GO:0010029	regulation of seed germination	9	3	0.55	0.01479	GAA35873.1 heat shock 70kDa protein 1/8 [Clonorchis sinensis], GAA35873.1 heat shock 70kDa protein 1/8 [Clonorchis sinensis], ABA02164.1 heat shock protein 70 [Pachygrapsus marmoratus]
								GO:0046036	CTP metabolic process	17	4	1.05	0.01787	KZS13974.1 Nucleoside diphosphate kinase [Daphnia magna], XP_003383575.1 PREDICTED: nucleoside diphosphate kinase A 2-like [Amphimedon queenslandica], AKG62119.1 NME/NM23 nucleoside diphosphate kinase 1, partial [Schmidtea mediterranea], XP_017122519.1 PREDICTED: nucleoside diphosphate kinase [Drosophila elegans]
								GO:0006241	CTP biosynthetic process	17	4	1.05	0.01787	KZS13974.1 Nucleoside diphosphate kinase [Daphnia magna], XP_003383575.1 PREDICTED: nucleoside diphosphate kinase A 2-like [Amphimedon queenslandica], AKG62119.1 NME/NM23 nucleoside diphosphate kinase 1, partial [Schmidtea mediterranea], XP_017122519.1 PREDICTED: nucleoside diphosphate kinase [Drosophila elegans]
								GO:0022900	electron transport chain	66	9	4.07	0.01929	YP_009176385.1 NADH dehydrogenase subunit 5 (mitochondrion) [Prosthiostomum siphunculus], YP_009434216.1 cytochrome c oxidase subunit I, partial (mitochondrion) [Planocera reticulata], XP_009014143.1 hypothetical protein HELRODRAFT_76160, partial [Helobdella robusta], XP_009014168.1 hypothetical protein HELRODRAFT_170101 [Helobdella robusta], YP_009176383.1 cytochrome c oxidase subunit II (mitoch…
								GO:0043901	negative regulation of multi-organism process	26	5	1.6	0.01956	XP_018020367.1 PREDICTED: poly [ADP-ribose] polymerase 12-like [Hyalella azteca], XP_019117619.1 PREDICTED: chymotrypsin-like elastase family member 3B [Larimichthys crocea], XP_001641572.1 predicted protein [Nematostella vectensis], XP_013387554.1 PREDICTED: serine protease hepsin-like [Lingula anatina], XP_004567985.1 PREDICTED: C-type lectin domain family 4 member E-like [Maylandia zebra]
								GO:0000028	ribosomal small subunit assembly	10	3	0.62	0.02017	XP_009021786.1 hypothetical protein HELRODRAFT_185784 [Helobdella robusta], XP_008179624.1 PREDICTED: 40S ribosomal protein SA isoform X1 [Acyrthosiphon pisum], XP_022313762.1 40S ribosomal protein SA-like [Crassostrea virginica]
								GO:1902373	negative regulation of mRNA catabolic process	10	3	0.62	0.02017	ELU17586.1 hypothetical protein CAPTEDRAFT_178834 [Capitella teleta], XP_002602357.1 hypothetical protein BRAFLDRAFT_234358 [Branchiostoma floridae], XP_022345813.1 polyadenylate-binding protein 4-like [Crassostrea virginica]
								GO:0001909	leukocyte mediated cytotoxicity	10	3	0.62	0.02017	XP_019117619.1 PREDICTED: chymotrypsin-like elastase family member 3B [Larimichthys crocea], XP_003440460.1 PREDICTED: pro-cathepsin H [Oreochromis niloticus], XP_013387554.1 PREDICTED: serine protease hepsin-like [Lingula anatina]
								GO:0044126	regulation of growth of symbiont in host	10	3	0.62	0.02017	XP_019117619.1 PREDICTED: chymotrypsin-like elastase family member 3B [Larimichthys crocea], XP_013387554.1 PREDICTED: serine protease hepsin-like [Lingula anatina], XP_004567985.1 PREDICTED: C-type lectin domain family 4 member E-like [Maylandia zebra]
								GO:0044110	growth involved in symbiotic interaction	10	3	0.62	0.02017	XP_019117619.1 PREDICTED: chymotrypsin-like elastase family member 3B [Larimichthys crocea], XP_013387554.1 PREDICTED: serine protease hepsin-like [Lingula anatina], XP_004567985.1 PREDICTED: C-type lectin domain family 4 member E-like [Maylandia zebra]
								GO:0044116	growth of symbiont involved in interaction with host	10	3	0.62	0.02017	XP_019117619.1 PREDICTED: chymotrypsin-like elastase family member 3B [Larimichthys crocea], XP_013387554.1 PREDICTED: serine protease hepsin-like [Lingula anatina], XP_004567985.1 PREDICTED: C-type lectin domain family 4 member E-like [Maylandia zebra]
								GO:0044117	growth of symbiont in host	10	3	0.62	0.02017	XP_019117619.1 PREDICTED: chymotrypsin-like elastase family member 3B [Larimichthys crocea], XP_013387554.1 PREDICTED: serine protease hepsin-like [Lingula anatina], XP_004567985.1 PREDICTED: C-type lectin domain family 4 member E-like [Maylandia zebra]
								GO:0044144	modulation of growth of symbiont involved in interaction with host	10	3	0.62	0.02017	XP_019117619.1 PREDICTED: chymotrypsin-like elastase family member 3B [Larimichthys crocea], XP_013387554.1 PREDICTED: serine protease hepsin-like [Lingula anatina], XP_004567985.1 PREDICTED: C-type lectin domain family 4 member E-like [Maylandia zebra]
								GO:0002446	neutrophil mediated immunity	10	3	0.62	0.02017	XP_019117619.1 PREDICTED: chymotrypsin-like elastase family member 3B [Larimichthys crocea], XP_009017909.1 hypothetical protein HELRODRAFT_99776 [Helobdella robusta], XP_013387554.1 PREDICTED: serine protease hepsin-like [Lingula anatina]
								GO:0050755	chemokine metabolic process	4	2	0.25	0.02093	XP_019117619.1 PREDICTED: chymotrypsin-like elastase family member 3B [Larimichthys crocea], XP_013387554.1 PREDICTED: serine protease hepsin-like [Lingula anatina]
								GO:0000461	endonucleolytic cleavage to generate mature 3'-end of SSU-rRNA from (SSU-rRNA, 5.8S rRNA, LSU-rRNA)	4	2	0.25	0.02093	XP_009010139.1 hypothetical protein HELRODRAFT_71412 [Helobdella robusta], ACR54142.1 ribosomal protein rps21 [Palaemon varians]
								GO:0000447	endonucleolytic cleavage in ITS1 to separate SSU-rRNA from 5.8S rRNA and LSU-rRNA from tricistronic ...	4	2	0.25	0.02093	XP_009010139.1 hypothetical protein HELRODRAFT_71412 [Helobdella robusta], ACR54142.1 ribosomal protein rps21 [Palaemon varians]
								GO:0046958	nonassociative learning	4	2	0.25	0.02093	XP_002411773.1 multifunctional chaperone, putative [Ixodes scapularis], XP_013777973.1 14-3-3 protein epsilon-like [Limulus polyphemus]
								GO:0030049	muscle filament sliding	4	2	0.25	0.02093	XP_021345469.1 paramyosin-like isoform X2 [Mizuhopecten yessoensis], XP_009009881.1 hypothetical protein HELRODRAFT_159790 [Helobdella robusta]
								GO:0045652	regulation of megakaryocyte differentiation	4	2	0.25	0.02093	XP_012494113.1 PREDICTED: histone H3.1-like [Propithecus coquereli], OBS66410.1 hypothetical protein A6R68_05045 [Neotoma lepida]
								GO:0045073	regulation of chemokine biosynthetic process	4	2	0.25	0.02093	XP_019117619.1 PREDICTED: chymotrypsin-like elastase family member 3B [Larimichthys crocea], XP_013387554.1 PREDICTED: serine protease hepsin-like [Lingula anatina]
								GO:0045646	regulation of erythrocyte differentiation	4	2	0.25	0.02093	XP_009012840.1 hypothetical protein HELRODRAFT_185375 [Helobdella robusta], XP_009012840.1 hypothetical protein HELRODRAFT_185375 [Helobdella robusta]
								GO:0042033	chemokine biosynthetic process	4	2	0.25	0.02093	XP_019117619.1 PREDICTED: chymotrypsin-like elastase family member 3B [Larimichthys crocea], XP_013387554.1 PREDICTED: serine protease hepsin-like [Lingula anatina]
								GO:0051211	anisotropic cell growth	4	2	0.25	0.02093	KZS13974.1 Nucleoside diphosphate kinase [Daphnia magna], XP_003383575.1 PREDICTED: nucleoside diphosphate kinase A 2-like [Amphimedon queenslandica]
								GO:0090071	negative regulation of ribosome biogenesis	4	2	0.25	0.02093	KFB36737.1 brat protein [Anopheles sinensis], KFB36737.1 brat protein [Anopheles sinensis]
								GO:0045947	negative regulation of translational initiation	4	2	0.25	0.02093	XP_022607525.1 eukaryotic translation initiation factor 4E-binding protein 3 [Seriola dumerili], ELU12623.1 hypothetical protein CAPTEDRAFT_166603 [Capitella teleta]
								GO:0006956	complement activation	18	4	1.11	0.02188	XP_018012339.1 PREDICTED: serine protease nudel-like [Hyalella azteca], XP_013405925.1 PREDICTED: heterogeneous nuclear ribonucleoprotein K-like [Lingula anatina], BAL43186.1 fibrinolytic enzyme [Enchytraeus japonensis], XP_004567985.1 PREDICTED: C-type lectin domain family 4 member E-like [Maylandia zebra]
								GO:1902369	negative regulation of RNA catabolic process	11	3	0.68	0.02649	ELU17586.1 hypothetical protein CAPTEDRAFT_178834 [Capitella teleta], XP_002602357.1 hypothetical protein BRAFLDRAFT_234358 [Branchiostoma floridae], XP_022345813.1 polyadenylate-binding protein 4-like [Crassostrea virginica]
								GO:0031017	exocrine pancreas development	11	3	0.68	0.02649	XP_009030937.1 hypothetical protein HELRODRAFT_182425 [Helobdella robusta], XP_009024567.1 hypothetical protein HELRODRAFT_114251 [Helobdella robusta], XP_009024567.1 hypothetical protein HELRODRAFT_114251 [Helobdella robusta]
								GO:0043488	regulation of mRNA stability	11	3	0.68	0.02649	ELU17586.1 hypothetical protein CAPTEDRAFT_178834 [Capitella teleta], XP_002602357.1 hypothetical protein BRAFLDRAFT_234358 [Branchiostoma floridae], XP_022345813.1 polyadenylate-binding protein 4-like [Crassostrea virginica]
								GO:0032069	regulation of nuclease activity	11	3	0.68	0.02649	XP_009019107.1 hypothetical protein HELRODRAFT_157169 [Helobdella robusta], XP_009029847.1 hypothetical protein HELRODRAFT_104028 [Helobdella robusta], XP_009028190.1 hypothetical protein HELRODRAFT_186077 [Helobdella robusta]
								GO:0032075	positive regulation of nuclease activity	11	3	0.68	0.02649	XP_009019107.1 hypothetical protein HELRODRAFT_157169 [Helobdella robusta], XP_009029847.1 hypothetical protein HELRODRAFT_104028 [Helobdella robusta], XP_009028190.1 hypothetical protein HELRODRAFT_186077 [Helobdella robusta]
								GO:0010608	posttranscriptional regulation of gene expression	179	18	11.03	0.02754	ELU10502.1 hypothetical protein CAPTEDRAFT_156498 [Capitella teleta], ELU17586.1 hypothetical protein CAPTEDRAFT_178834 [Capitella teleta], XP_002602357.1 hypothetical protein BRAFLDRAFT_234358 [Branchiostoma floridae], XP_013397066.1 PREDICTED: eukaryotic translation initiation factor 3 subunit M-like [Lingula anatina], XP_009050263.1 hypothetical protein LOTGIDRAFT_142293 [Lottia gigantea], XP_…
								GO:0006446	regulation of translational initiation	49	7	3.02	0.02944	ELU10502.1 hypothetical protein CAPTEDRAFT_156498 [Capitella teleta], XP_013397066.1 PREDICTED: eukaryotic translation initiation factor 3 subunit M-like [Lingula anatina], XP_009050263.1 hypothetical protein LOTGIDRAFT_142293 [Lottia gigantea], XP_022607525.1 eukaryotic translation initiation factor 4E-binding protein 3 [Seriola dumerili], ELU12623.1 hypothetical protein CAPTEDRAFT_166603 [Capit…
								GO:0002181	cytoplasmic translation	49	7	3.02	0.02944	ELU10502.1 hypothetical protein CAPTEDRAFT_156498 [Capitella teleta], XP_013397066.1 PREDICTED: eukaryotic translation initiation factor 3 subunit M-like [Lingula anatina], XP_009050263.1 hypothetical protein LOTGIDRAFT_142293 [Lottia gigantea], XP_009016872.1 hypothetical protein HELRODRAFT_185530 [Helobdella robusta], XP_011454873.1 PREDICTED: eukaryotic translation initiation factor 3 subunit …
								GO:0030042	actin filament depolymerization	29	5	1.79	0.03035	EFX61265.1 hypothetical protein DAPPUDRAFT_70036 [Daphnia pulex], XP_009023859.1 hypothetical protein HELRODRAFT_177421 [Helobdella robusta], ELU02124.1 hypothetical protein CAPTEDRAFT_154247 [Capitella teleta], XP_009015338.1 hypothetical protein HELRODRAFT_160072 [Helobdella robusta], XP_009011217.1 hypothetical protein HELRODRAFT_167462 [Helobdella robusta]
								GO:0061013	regulation of mRNA catabolic process	20	4	1.23	0.03143	ELU17586.1 hypothetical protein CAPTEDRAFT_178834 [Capitella teleta], XP_002602357.1 hypothetical protein BRAFLDRAFT_234358 [Branchiostoma floridae], XP_018020367.1 PREDICTED: poly [ADP-ribose] polymerase 12-like [Hyalella azteca], XP_022345813.1 polyadenylate-binding protein 4-like [Crassostrea virginica]
								GO:0033275	actin-myosin filament sliding	5	2	0.31	0.03347	XP_021345469.1 paramyosin-like isoform X2 [Mizuhopecten yessoensis], XP_009009881.1 hypothetical protein HELRODRAFT_159790 [Helobdella robusta]
								GO:0001732	formation of cytoplasmic translation initiation complex	5	2	0.31	0.03347	ELU10502.1 hypothetical protein CAPTEDRAFT_156498 [Capitella teleta], XP_009050263.1 hypothetical protein LOTGIDRAFT_142293 [Lottia gigantea]
								GO:0031125	rRNA 3'-end processing	5	2	0.31	0.03347	XP_009010139.1 hypothetical protein HELRODRAFT_71412 [Helobdella robusta], ACR54142.1 ribosomal protein rps21 [Palaemon varians]
								GO:0090332	stomatal closure	12	3	0.74	0.03374	GAA35873.1 heat shock 70kDa protein 1/8 [Clonorchis sinensis], GAA35873.1 heat shock 70kDa protein 1/8 [Clonorchis sinensis], ABA02164.1 heat shock protein 70 [Pachygrapsus marmoratus]
								GO:0043487	regulation of RNA stability	12	3	0.74	0.03374	ELU17586.1 hypothetical protein CAPTEDRAFT_178834 [Capitella teleta], XP_002602357.1 hypothetical protein BRAFLDRAFT_234358 [Branchiostoma floridae], XP_022345813.1 polyadenylate-binding protein 4-like [Crassostrea virginica]
								GO:0002444	myeloid leukocyte mediated immunity	12	3	0.74	0.03374	XP_019117619.1 PREDICTED: chymotrypsin-like elastase family member 3B [Larimichthys crocea], XP_009017909.1 hypothetical protein HELRODRAFT_99776 [Helobdella robusta], XP_013387554.1 PREDICTED: serine protease hepsin-like [Lingula anatina]
								GO:0032642	regulation of chemokine production	12	3	0.74	0.03374	XP_018023884.1 PREDICTED: probable chitinase 3 isoform X1 [Hyalella azteca], XP_019117619.1 PREDICTED: chymotrypsin-like elastase family member 3B [Larimichthys crocea], XP_013387554.1 PREDICTED: serine protease hepsin-like [Lingula anatina]
								GO:0032602	chemokine production	12	3	0.74	0.03374	XP_018023884.1 PREDICTED: probable chitinase 3 isoform X1 [Hyalella azteca], XP_019117619.1 PREDICTED: chymotrypsin-like elastase family member 3B [Larimichthys crocea], XP_013387554.1 PREDICTED: serine protease hepsin-like [Lingula anatina]
								GO:2000116	regulation of cysteine-type endopeptidase activity	40	6	2.46	0.03433	XP_019633750.1 PREDICTED: peroxiredoxin-5, mitochondrial-like [Branchiostoma belcheri], NP_958921.1 14-3-3 protein theta [Danio rerio], BAD91024.1 valosin containing protein-1 [Eisenia fetida], XP_006627871.1 PREDICTED: 40S ribosomal protein S3 [Lepisosteus oculatus], XP_003440460.1 PREDICTED: pro-cathepsin H [Oreochromis niloticus], XP_009022653.1 hypothetical protein HELRODRAFT_186472 [Helobdel…
								GO:0043281	regulation of cysteine-type endopeptidase activity involved in apoptotic process	40	6	2.46	0.03433	XP_019633750.1 PREDICTED: peroxiredoxin-5, mitochondrial-like [Branchiostoma belcheri], NP_958921.1 14-3-3 protein theta [Danio rerio], BAD91024.1 valosin containing protein-1 [Eisenia fetida], XP_006627871.1 PREDICTED: 40S ribosomal protein S3 [Lepisosteus oculatus], XP_003440460.1 PREDICTED: pro-cathepsin H [Oreochromis niloticus], XP_009022653.1 hypothetical protein HELRODRAFT_186472 [Helobdel…
								GO:0010324	membrane invagination	30	5	1.85	0.03464	NP_958921.1 14-3-3 protein theta [Danio rerio], XP_009017909.1 hypothetical protein HELRODRAFT_99776 [Helobdella robusta], XP_017891878.1 PREDICTED: 14-3-3 protein zeta isoform X1 [Ceratina calcarata], XP_013777476.1 14-3-3 protein zeta-like isoform X2 [Limulus polyphemus], XP_009013872.1 hypothetical protein HELRODRAFT_185424 [Helobdella robusta]
								GO:0006911	phagocytosis, engulfment	30	5	1.85	0.03464	NP_958921.1 14-3-3 protein theta [Danio rerio], XP_009017909.1 hypothetical protein HELRODRAFT_99776 [Helobdella robusta], XP_017891878.1 PREDICTED: 14-3-3 protein zeta isoform X1 [Ceratina calcarata], XP_013777476.1 14-3-3 protein zeta-like isoform X2 [Limulus polyphemus], XP_009013872.1 hypothetical protein HELRODRAFT_185424 [Helobdella robusta]
								GO:0099024	plasma membrane invagination	30	5	1.85	0.03464	NP_958921.1 14-3-3 protein theta [Danio rerio], XP_009017909.1 hypothetical protein HELRODRAFT_99776 [Helobdella robusta], XP_017891878.1 PREDICTED: 14-3-3 protein zeta isoform X1 [Ceratina calcarata], XP_013777476.1 14-3-3 protein zeta-like isoform X2 [Limulus polyphemus], XP_009013872.1 hypothetical protein HELRODRAFT_185424 [Helobdella robusta]
								GO:0006611	protein export from nucleus	51	7	3.14	0.03573	NP_958921.1 14-3-3 protein theta [Danio rerio], XP_002158132.1 PREDICTED: transcription and mRNA export factor ENY2-like [Hydra vulgaris], AHC55381.2 calreticulin [Hirudo medicinalis], XP_018012862.1 PREDICTED: heat shock 70 kDa protein cognate 5-like [Hyalella azteca], XP_009022653.1 hypothetical protein HELRODRAFT_186472 [Helobdella robusta], XP_014787077.1 PREDICTED: heterogeneous nuclear ribo…
								GO:0034622	cellular protein-containing complex assembly	545	46	33.58	0.03622	AFM74199.1 beta-tubulin [Spirometra erinaceieuropaei], XP_021345924.1 46 kDa FK506-binding nuclear protein-like isoform X1 [Mizuhopecten yessoensis], ELU10502.1 hypothetical protein CAPTEDRAFT_156498 [Capitella teleta], PAA56989.1 hypothetical protein BOX15_Mlig021796g2, partial [Macrostomum lignano], XP_018414860.1 PREDICTED: tubulin beta-4B chain isoform X1 [Nanorana parkeri], XP_009021431.1 hy…
								GO:0051258	protein polymerization	225	21	13.86	0.03763	AFM74199.1 beta-tubulin [Spirometra erinaceieuropaei], PAA56989.1 hypothetical protein BOX15_Mlig021796g2, partial [Macrostomum lignano], XP_018414860.1 PREDICTED: tubulin beta-4B chain isoform X1 [Nanorana parkeri], XP_009023859.1 hypothetical protein HELRODRAFT_177421 [Helobdella robusta], XP_009028190.1 hypothetical protein HELRODRAFT_186077 [Helobdella robusta], KZC05326.1 Tubulin alpha-1 cha…
								GO:0050818	regulation of coagulation	31	5	1.91	0.03928	XP_011456311.2 PREDICTED: annexin A7 [Crassostrea gigas], XP_009017909.1 hypothetical protein HELRODRAFT_99776 [Helobdella robusta], XP_009017909.1 hypothetical protein HELRODRAFT_99776 [Helobdella robusta], XP_001634346.1 predicted protein [Nematostella vectensis], XP_018019737.1 PREDICTED: annexin-B12-like [Hyalella azteca]
								GO:0061077	chaperone-mediated protein folding	13	3	0.8	0.0419	XP_009020007.1 hypothetical protein HELRODRAFT_185002 [Helobdella robusta], ELU08519.1 hypothetical protein CAPTEDRAFT_158600 [Capitella teleta], ERL94381.1 hypothetical protein D910_11660 [Dendroctonus ponderosae]
								GO:0002026	regulation of the force of heart contraction	13	3	0.8	0.0419	XP_018023589.1 PREDICTED: sucrase-isomaltase, intestinal-like isoform X1 [Hyalella azteca], XP_021345469.1 paramyosin-like isoform X2 [Mizuhopecten yessoensis], XP_009014922.1 hypothetical protein HELRODRAFT_110893 [Helobdella robusta]
								GO:0051101	regulation of DNA binding	13	3	0.8	0.0419	AKG62119.1 NME/NM23 nucleoside diphosphate kinase 1, partial [Schmidtea mediterranea], XP_009022984.1 hypothetical protein HELRODRAFT_188995 [Helobdella robusta], XP_017122519.1 PREDICTED: nucleoside diphosphate kinase [Drosophila elegans]
								GO:0042773	ATP synthesis coupled electron transport	32	5	1.97	0.04428	YP_009176385.1 NADH dehydrogenase subunit 5 (mitochondrion) [Prosthiostomum siphunculus], XP_009014143.1 hypothetical protein HELRODRAFT_76160, partial [Helobdella robusta], YP_009400212.1 NADH dehydrogenase subunit 5 (mitochondrion) [Zeylanicobdella arugamensis], YP_008964134.1 NADH dehydrogenase subunit 5 (mitochondrion) [Eulimnogammarus verrucosus], YP_008964127.1 NADH dehydrogenase subunit 2 …
								GO:0046827	positive regulation of protein export from nucleus	6	2	0.37	0.04818	NP_958921.1 14-3-3 protein theta [Danio rerio], XP_009022653.1 hypothetical protein HELRODRAFT_186472 [Helobdella robusta]
								GO:0009955	adaxial/abaxial pattern specification	6	2	0.37	0.04818	EFX60049.1 hypothetical protein DAPPUDRAFT_72936 [Daphnia pulex], XP_009021809.1 hypothetical protein HELRODRAFT_157417 [Helobdella robusta]
								GO:0007257	activation of JUN kinase activity	6	2	0.37	0.04818	KRX81441.1 Serine/threonine-protein kinase pak-1, partial [Trichinella sp. T6], CDP97561.1 BMA-PAK-1, isoform b [Brugia malayi]
								GO:0007280	pole cell migration	6	2	0.37	0.04818	XP_002411773.1 multifunctional chaperone, putative [Ixodes scapularis], XP_013777973.1 14-3-3 protein epsilon-like [Limulus polyphemus]
								GO:0045162	clustering of voltage-gated sodium channels	6	2	0.37	0.04818	XP_009011726.1 hypothetical protein HELRODRAFT_156368 [Helobdella robusta], XP_009020769.1 hypothetical protein HELRODRAFT_82198 [Helobdella robusta]
								GO:0001410	chlamydospore formation	6	2	0.37	0.04818	KRX81441.1 Serine/threonine-protein kinase pak-1, partial [Trichinella sp. T6], CDP97561.1 BMA-PAK-1, isoform b [Brugia malayi]
								GO:0042107	cytokine metabolic process	6	2	0.37	0.04818	XP_019117619.1 PREDICTED: chymotrypsin-like elastase family member 3B [Larimichthys crocea], XP_013387554.1 PREDICTED: serine protease hepsin-like [Lingula anatina]
								GO:0042108	positive regulation of cytokine biosynthetic process	6	2	0.37	0.04818	XP_019117619.1 PREDICTED: chymotrypsin-like elastase family member 3B [Larimichthys crocea], XP_013387554.1 PREDICTED: serine protease hepsin-like [Lingula anatina]
								GO:0045740	positive regulation of DNA replication	6	2	0.37	0.04818	AHC55381.2 calreticulin [Hirudo medicinalis], ABI74618.1 calreticulin [Eisenia andrei]
								GO:0000469	cleavage involved in rRNA processing	6	2	0.37	0.04818	XP_009010139.1 hypothetical protein HELRODRAFT_71412 [Helobdella robusta], ACR54142.1 ribosomal protein rps21 [Palaemon varians]
								GO:0000478	endonucleolytic cleavage involved in rRNA processing	6	2	0.37	0.04818	XP_009010139.1 hypothetical protein HELRODRAFT_71412 [Helobdella robusta], ACR54142.1 ribosomal protein rps21 [Palaemon varians]
								GO:0000479	endonucleolytic cleavage of tricistronic rRNA transcript (SSU-rRNA, 5.8S rRNA, LSU-rRNA)	6	2	0.37	0.04818	XP_009010139.1 hypothetical protein HELRODRAFT_71412 [Helobdella robusta], ACR54142.1 ribosomal protein rps21 [Palaemon varians]
								GO:0048661	positive regulation of smooth muscle cell proliferation	6	2	0.37	0.04818	XP_019117619.1 PREDICTED: chymotrypsin-like elastase family member 3B [Larimichthys crocea], XP_013387554.1 PREDICTED: serine protease hepsin-like [Lingula anatina]
								GO:0032717	negative regulation of interleukin-8 production	6	2	0.37	0.04818	XP_019117619.1 PREDICTED: chymotrypsin-like elastase family member 3B [Larimichthys crocea], XP_013387554.1 PREDICTED: serine protease hepsin-like [Lingula anatina]
								GO:0030043	actin filament fragmentation	6	2	0.37	0.04818	XP_009023859.1 hypothetical protein HELRODRAFT_177421 [Helobdella robusta], ELU02124.1 hypothetical protein CAPTEDRAFT_154247 [Capitella teleta]
								GO:0009853	photorespiration	6	2	0.37	0.04818	XP_018012839.1 PREDICTED: peroxisomal (S)-2-hydroxy-acid oxidase GLO3-like isoform X1 [Hyalella azteca], XP_009018453.1 hypothetical protein HELRODRAFT_80278 [Helobdella robusta]
								GO:0043936	asexual sporulation resulting in formation of a cellular spore	6	2	0.37	0.04818	KRX81441.1 Serine/threonine-protein kinase pak-1, partial [Trichinella sp. T6], CDP97561.1 BMA-PAK-1, isoform b [Brugia malayi]
								GO:0015866	ADP transport	6	2	0.37	0.04818	PAA71321.1 hypothetical protein BOX15_Mlig015634g1 [Macrostomum lignano], XP_009029644.1 hypothetical protein HELRODRAFT_186151 [Helobdella robusta]
								GO:0042089	cytokine biosynthetic process	6	2	0.37	0.04818	XP_019117619.1 PREDICTED: chymotrypsin-like elastase family member 3B [Larimichthys crocea], XP_013387554.1 PREDICTED: serine protease hepsin-like [Lingula anatina]
								GO:0042035	regulation of cytokine biosynthetic process	6	2	0.37	0.04818	XP_019117619.1 PREDICTED: chymotrypsin-like elastase family member 3B [Larimichthys crocea], XP_013387554.1 PREDICTED: serine protease hepsin-like [Lingula anatina]
								GO:0090502	RNA phosphodiester bond hydrolysis, endonucleolytic	6	2	0.37	0.04818	XP_009010139.1 hypothetical protein HELRODRAFT_71412 [Helobdella robusta], ACR54142.1 ribosomal protein rps21 [Palaemon varians]
								GO:0090069	regulation of ribosome biogenesis	6	2	0.37	0.04818	KFB36737.1 brat protein [Anopheles sinensis], KFB36737.1 brat protein [Anopheles sinensis]
								GO:0033144	negative regulation of intracellular steroid hormone receptor signaling pathway	6	2	0.37	0.04818	AHC55381.2 calreticulin [Hirudo medicinalis], ABI74618.1 calreticulin [Eisenia andrei]
Ecy > Gla, by Gla								Ecy > Gla, by Ecy
GO:0055114	oxidation-reduction process	1407	54	26.98	8.8e-06	YP_009339292.1 NADH dehydrogenase subunit 2 (mitochondrion) [Eulimnogammarus cyaneus], YP_009339286.1 NADH dehydrogenase subunit 5 (mitochondrion) [Eulimnogammarus cyaneus], XP_018012847.1 PREDICTED: hemocyanin-like [Hyalella azteca], CAI78901.1 hemocyanin subunit 1 [Gammarus roeselii], CAI78901.1 hemocyanin subunit 1 [Gammarus roeselii], CAI78901.1 hemocyanin subunit 1 [Gammarus roeselii], CAI78…		GO:0006278	RNA-dependent DNA biosynthetic process	532	126	28.47	< 1e-30	XP_011678776.1 PREDICTED: mucin-19-like, partial [Strongylocentrotus purpuratus], XP_018431484.1 PREDICTED: RNA-directed DNA polymerase from mobile element jockey-like [Nanorana parkeri], XP_011663659.1 PREDICTED: RNA-directed DNA polymerase from mobile element jockey-like [Strongylocentrotus purpuratus], XP_018024385.1 PREDICTED: uncharacterized protein LOC108680125 [Hyalella azteca], KFV24687.1…
GO:0006414	translational elongation	130	10	2.49	0.0002	XP_018019410.1 PREDICTED: elongation factor 1-gamma-like [Hyalella azteca], XP_018019410.1 PREDICTED: elongation factor 1-gamma-like [Hyalella azteca], XP_018026009.1 PREDICTED: 40S ribosomal protein S4-like [Hyalella azteca], XP_018014760.1 PREDICTED: translation elongation factor 2-like [Hyalella azteca], XP_001618065.1 hypothetical protein NEMVEDRAFT_v1g67737 [Nematostella vectensis], XP_01801…		GO:0006412	translation	1264	152	67.64	1.5e-17	XP_018027602.1 PREDICTED: 60S ribosomal protein L9-like [Hyalella azteca], XP_018014910.1 PREDICTED: 60S ribosomal protein L35-like [Hyalella azteca], XP_018015290.1 PREDICTED: 60S ribosomal protein L17-like [Hyalella azteca], XP_018007103.1 PREDICTED: 40S ribosomal protein S9-like [Hyalella azteca], XP_018020495.1 PREDICTED: 40S ribosomal protein S8-like [Hyalella azteca], XP_018017632.1 PREDICT…
GO:0009847	spore germination	7	3	0.13	0.00023	AEC33277.1 14-3-3 protein, partial [Penaeus monodon], AEC33277.1 14-3-3 protein, partial [Penaeus monodon], AEC33277.1 14-3-3 protein, partial [Penaeus monodon]		GO:0015074	DNA integration	197	40	10.54	1.9e-13	XP_018024385.1 PREDICTED: uncharacterized protein LOC108680125 [Hyalella azteca], XP_011436930.1 PREDICTED: uncharacterized protein LOC105334976 [Crassostrea gigas], XP_006816667.1 PREDICTED: uncharacterized protein LOC102806440, partial [Saccoglossus kowalevskii], PFX24893.1 hypothetical protein AWC38_SpisGene10489 [Stylophora pistillata], GAA49140.1 transposon Ty3-G gap-Pol polyprotein [Clonorc…
GO:0042773	ATP synthesis coupled electron transport	34	5	0.65	0.00044	YP_009339292.1 NADH dehydrogenase subunit 2 (mitochondrion) [Eulimnogammarus cyaneus], YP_009339286.1 NADH dehydrogenase subunit 5 (mitochondrion) [Eulimnogammarus cyaneus], XP_018006988.1 PREDICTED: 5-demethoxyubiquinone hydroxylase, mitochondrial-like [Hyalella azteca], YP_008964134.1 NADH dehydrogenase subunit 5 (mitochondrion) [Eulimnogammarus verrucosus], YP_008964135.1 NADH dehydrogenase su…		GO:0032775	DNA methylation on adenine	30	13	1.61	1.4e-09	KZR98658.1 Uncharacterized protein APZ42_005819, partial [Daphnia magna], XP_014217272.1 PREDICTED: uncharacterized protein LOC106645836 [Copidosoma floridanum], XP_016850625.1 PREDICTED: uncharacterized protein LOC107983103 [Anolis carolinensis], KZR98658.1 Uncharacterized protein APZ42_005819, partial [Daphnia magna], KZR98658.1 Uncharacterized protein APZ42_005819, partial [Daphnia magna], KZR…
GO:0006096	glycolytic process	60	6	1.15	0.00099	XP_018006857.1 PREDICTED: enolase isoform X1 [Hyalella azteca], XP_018006857.1 PREDICTED: enolase isoform X1 [Hyalella azteca], ATA58415.1 mitochondrial lactate dehydrogenase A chain [Eulimnogammarus verrucosus], XP_018019177.1 PREDICTED: fructose-bisphosphate aldolase-like [Hyalella azteca], ATA58415.1 mitochondrial lactate dehydrogenase A chain [Eulimnogammarus verrucosus], ATA58415.1 mitochond…		GO:0006414	translational elongation	178	27	9.52	9e-07	XP_010786582.1 PREDICTED: elongation factor 1-alpha 1 [Notothenia coriiceps], XP_001618065.1 hypothetical protein NEMVEDRAFT_v1g67737 [Nematostella vectensis], EFX61299.1 hypothetical protein DAPPUDRAFT_69950, partial [Daphnia pulex], XP_001618065.1 hypothetical protein NEMVEDRAFT_v1g67737 [Nematostella vectensis], PFX28186.1 40S ribosomal protein S8 [Stylophora pistillata], XP_020795676.1 elonga…
GO:0060361	flight	24	4	0.46	0.00104	XP_018022393.1 PREDICTED: myosin heavy chain, muscle-like isoform X5 [Hyalella azteca], XP_018007533.1 PREDICTED: myosin regulatory light chain 2-like [Hyalella azteca], XP_022620439.1 spectrin beta chain, non-erythrocytic 5 [Seriola dumerili], XP_018007533.1 PREDICTED: myosin regulatory light chain 2-like [Hyalella azteca]		GO:0043129	surfactant homeostasis	9	5	0.48	4.6e-05	XP_018008488.1 PREDICTED: aggrecan core protein-like isoform X2 [Hyalella azteca], AGL33707.1 cathepsin L4 [Sinonovacula constricta], AGL33707.1 cathepsin L4 [Sinonovacula constricta], XP_018008488.1 PREDICTED: aggrecan core protein-like isoform X2 [Hyalella azteca], AGL33707.1 cathepsin L4 [Sinonovacula constricta]
GO:0006412	translation	928	37	17.79	0.002	XP_018007103.1 PREDICTED: 40S ribosomal protein S9-like [Hyalella azteca], XP_018022682.1 PREDICTED: 40S ribosomal protein S6-like [Hyalella azteca], XP_018016980.1 PREDICTED: eukaryotic initiation factor 4A-I-like isoform X1 [Hyalella azteca], XP_018026249.1 PREDICTED: 60S ribosomal protein L11-like [Hyalella azteca], XP_018019410.1 PREDICTED: elongation factor 1-gamma-like [Hyalella azteca], XP…		GO:0019082	viral protein processing	20	7	1.07	5.1e-05	CDS31807.1 ribosomal protein L40 [Hymenolepis microstoma], KII74048.1 Polyubiquitin [Thelohanellus kitauei], KRZ01283.1 Polyubiquitin-C, partial [Trichinella zimbabwensis], KRZ07580.1 Polyubiquitin-B, partial [Trichinella pseudospiralis], KII74048.1 Polyubiquitin [Thelohanellus kitauei], KII74049.1 Polyubiquitin-C [Thelohanellus kitauei], CDS31807.1 ribosomal protein L40 [Hymenolepis microstoma]
GO:0015996	chlorophyll catabolic process	4	2	0.08	0.00214	XP_018026924.1 PREDICTED: chlorophyllase-1, chloroplastic-like [Hyalella azteca], XP_018026924.1 PREDICTED: chlorophyllase-1, chloroplastic-like [Hyalella azteca]		GO:0055114	oxidation-reduction process	1566	123	83.8	5.3e-05	YP_009339292.1 NADH dehydrogenase subunit 2 (mitochondrion) [Eulimnogammarus cyaneus], YP_009339286.1 NADH dehydrogenase subunit 5 (mitochondrion) [Eulimnogammarus cyaneus], YP_009339290.1 cytochrome b (mitochondrion) [Eulimnogammarus cyaneus], XP_018015371.1 PREDICTED: NADH dehydrogenase [ubiquinone] 1 alpha subcomplex subunit 10, mitochondrial-like [Hyalella azteca], CAI78901.1 hemocyanin subun…
GO:0006936	muscle contraction	82	6	1.57	0.00488	XP_018020542.1 PREDICTED: troponin T, skeletal muscle-like [Hyalella azteca], XP_018022393.1 PREDICTED: myosin heavy chain, muscle-like isoform X5 [Hyalella azteca], XP_010357705.1 PREDICTED: myosin light chain alkali-like [Rhinopithecus roxellana], XP_018027870.1 PREDICTED: integrin beta-PS-like [Hyalella azteca], XP_018020542.1 PREDICTED: troponin T, skeletal muscle-like [Hyalella azteca], XP_0…		GO:0001172	transcription, RNA-templated	21	7	1.12	7.4e-05	CDS31807.1 ribosomal protein L40 [Hymenolepis microstoma], KII74048.1 Polyubiquitin [Thelohanellus kitauei], KRZ01283.1 Polyubiquitin-C, partial [Trichinella zimbabwensis], KRZ07580.1 Polyubiquitin-B, partial [Trichinella pseudospiralis], KII74048.1 Polyubiquitin [Thelohanellus kitauei], KII74049.1 Polyubiquitin-C [Thelohanellus kitauei], CDS31807.1 ribosomal protein L40 [Hymenolepis microstoma]
GO:0015986	ATP synthesis coupled proton transport	42	4	0.81	0.00835	KZS11497.1 ATP synthase subunit d, mitochondrial [Daphnia magna], XP_018014572.1 PREDICTED: ATP synthase-coupling factor 6, mitochondrial-like [Hyalella azteca], XP_018009462.1 PREDICTED: ATP synthase subunit e, mitochondrial-like [Hyalella azteca], XP_018008531.1 PREDICTED: ATP synthase subunit delta, mitochondrial-like [Hyalella azteca]		GO:0006032	chitin catabolic process	72	13	3.85	0.0001	AFF59213.1 chitinase [Charybdis japonica], XP_018016942.1 PREDICTED: acidic mammalian chitinase-like [Hyalella azteca], XP_018010624.1 PREDICTED: collagen alpha-1(I) chain-like, partial [Hyalella azteca], NP_001161926.1 peritrophic matrix protein 9 precursor [Tribolium castaneum], XP_018016011.1 PREDICTED: uncharacterized protein LOC108672788 [Hyalella azteca], AKP18002.1 chitinase 3 [Eriocheir s…
GO:0042775	mitochondrial ATP synthesis coupled electron transport	26	3	0.5	0.01309	YP_009339292.1 NADH dehydrogenase subunit 2 (mitochondrion) [Eulimnogammarus cyaneus], XP_018006988.1 PREDICTED: 5-demethoxyubiquinone hydroxylase, mitochondrial-like [Hyalella azteca], YP_008964135.1 NADH dehydrogenase subunit 4 (mitochondrion) [Eulimnogammarus verrucosus]		GO:0010466	negative regulation of peptidase activity	128	17	6.85	0.00047	XP_018011777.1 PREDICTED: antileukoproteinase-like [Hyalella azteca], XP_018011805.1 PREDICTED: glycine-rich cell wall structural protein-like [Hyalella azteca], XP_018015741.1 PREDICTED: alpha-1-antitrypsin-like [Hyalella azteca], XP_018017888.1 PREDICTED: glycine-rich cell wall structural protein-like [Hyalella azteca], PAA73465.1 hypothetical protein BOX15_Mlig020636g1, partial [Macrostomum li…
GO:0015671	oxygen transport	10	2	0.19	0.01489	CAI78901.1 hemocyanin subunit 1 [Gammarus roeselii], CAI78901.1 hemocyanin subunit 1 [Gammarus roeselii]		GO:0009847	spore germination	14	5	0.75	0.00058	AEC33277.1 14-3-3 protein, partial [Penaeus monodon], AEC33277.1 14-3-3 protein, partial [Penaeus monodon], AEC33277.1 14-3-3 protein, partial [Penaeus monodon], AEC33277.1 14-3-3 protein, partial [Penaeus monodon], AEC33277.1 14-3-3 protein, partial [Penaeus monodon]
GO:0006614	SRP-dependent cotranslational protein targeting to membrane	31	3	0.59	0.02109	XP_018026009.1 PREDICTED: 40S ribosomal protein S4-like [Hyalella azteca], XP_018022446.1 PREDICTED: signal peptidase complex catalytic subunit SEC11A-like [Hyalella azteca], PFX25022.1 Heat shock cognate 71 kDa protein [Stylophora pistillata]		GO:0010813	neuropeptide catabolic process	4	3	0.21	0.00059	AGL33707.1 cathepsin L4 [Sinonovacula constricta], AGL33707.1 cathepsin L4 [Sinonovacula constricta], AGL33707.1 cathepsin L4 [Sinonovacula constricta]
GO:0045766	positive regulation of angiogenesis	32	3	0.61	0.02295	XP_003440460.1 PREDICTED: pro-cathepsin H [Oreochromis niloticus], XP_018024452.1 PREDICTED: protein SpAN-like [Hyalella azteca], XP_018024452.1 PREDICTED: protein SpAN-like [Hyalella azteca]		GO:0001913	T cell mediated cytotoxicity	9	4	0.48	0.00083	AGL33707.1 cathepsin L4 [Sinonovacula constricta], AGL33707.1 cathepsin L4 [Sinonovacula constricta], AGL33707.1 cathepsin L4 [Sinonovacula constricta], XP_018016788.1 PREDICTED: ras-related protein Rab-27A-like [Hyalella azteca]
GO:1904018	positive regulation of vasculature development	32	3	0.61	0.02295	XP_003440460.1 PREDICTED: pro-cathepsin H [Oreochromis niloticus], XP_018024452.1 PREDICTED: protein SpAN-like [Hyalella azteca], XP_018024452.1 PREDICTED: protein SpAN-like [Hyalella azteca]		GO:0002526	acute inflammatory response	15	5	0.8	0.00083	XP_006263550.2 PREDICTED: serum amyloid A-2 protein isoform X1 [Alligator mississippiensis], XP_018026234.1 PREDICTED: alpha-2-macroglobulin-like isoform X6 [Hyalella azteca], XP_018026752.1 PREDICTED: serum amyloid A-5 protein-like [Hyalella azteca], XP_018011894.1 PREDICTED: beta-1,4-galactosyltransferase 7-like [Hyalella azteca], XP_018024774.1 PREDICTED: anionic trypsin-1-like [Hyalella aztec…
GO:0006182	cGMP biosynthetic process	13	2	0.25	0.02486	XP_018006383.1 PREDICTED: uncharacterized protein LOC108664322 [Hyalella azteca], XP_018006383.1 PREDICTED: uncharacterized protein LOC108664322 [Hyalella azteca]		GO:0042773	ATP synthesis coupled electron transport	31	7	1.66	0.00104	YP_009339292.1 NADH dehydrogenase subunit 2 (mitochondrion) [Eulimnogammarus cyaneus], YP_009339286.1 NADH dehydrogenase subunit 5 (mitochondrion) [Eulimnogammarus cyaneus], XP_018015371.1 PREDICTED: NADH dehydrogenase [ubiquinone] 1 alpha subcomplex subunit 10, mitochondrial-like [Hyalella azteca], YP_009339292.1 NADH dehydrogenase subunit 2 (mitochondrion) [Eulimnogammarus cyaneus], XP_01802075…
GO:0006937	regulation of muscle contraction	33	3	0.63	0.0249	XP_018020542.1 PREDICTED: troponin T, skeletal muscle-like [Hyalella azteca], XP_018020542.1 PREDICTED: troponin T, skeletal muscle-like [Hyalella azteca], XP_021937611.1 amphiphysin isoform X2 [Zootermopsis nevadensis]		GO:0009742	brassinosteroid mediated signaling pathway	10	4	0.54	0.00132	AEC33277.1 14-3-3 protein, partial [Penaeus monodon], AEC33277.1 14-3-3 protein, partial [Penaeus monodon], AEC33277.1 14-3-3 protein, partial [Penaeus monodon], AEC33277.1 14-3-3 protein, partial [Penaeus monodon]
GO:0006613	cotranslational protein targeting to membrane	33	3	0.63	0.0249	XP_018026009.1 PREDICTED: 40S ribosomal protein S4-like [Hyalella azteca], XP_018022446.1 PREDICTED: signal peptidase complex catalytic subunit SEC11A-like [Hyalella azteca], PFX25022.1 Heat shock cognate 71 kDa protein [Stylophora pistillata]		GO:0010815	bradykinin catabolic process	5	3	0.27	0.00141	AGL33707.1 cathepsin L4 [Sinonovacula constricta], AGL33707.1 cathepsin L4 [Sinonovacula constricta], AGL33707.1 cathepsin L4 [Sinonovacula constricta]
GO:0009190	cyclic nucleotide biosynthetic process	60	4	1.15	0.02789	XP_018018003.1 PREDICTED: leucine-rich repeat-containing protein 59-like [Hyalella azteca], XP_018026586.1 PREDICTED: MAP kinase-activating death domain protein-like [Hyalella azteca], XP_018006383.1 PREDICTED: uncharacterized protein LOC108664322 [Hyalella azteca], XP_018006383.1 PREDICTED: uncharacterized protein LOC108664322 [Hyalella azteca]		GO:0006508	proteolysis	1643	126	87.92	0.00147	XP_018019470.1 PREDICTED: meprin A subunit beta-like [Hyalella azteca], XP_018024456.1 PREDICTED: protein SpAN-like isoform X1 [Hyalella azteca], XP_018024452.1 PREDICTED: protein SpAN-like [Hyalella azteca], XP_018011777.1 PREDICTED: antileukoproteinase-like [Hyalella azteca], XP_018024452.1 PREDICTED: protein SpAN-like [Hyalella azteca], XP_018011805.1 PREDICTED: glycine-rich cell wall structur…
GO:0045765	regulation of angiogenesis	62	4	1.19	0.03098	XP_003440460.1 PREDICTED: pro-cathepsin H [Oreochromis niloticus], XP_018024452.1 PREDICTED: protein SpAN-like [Hyalella azteca], XP_018024452.1 PREDICTED: protein SpAN-like [Hyalella azteca], XP_018017131.1 PREDICTED: tryptophan--tRNA ligase, cytoplasmic-like [Hyalella azteca]		GO:0019285	glycine betaine biosynthetic process from choline	11	4	0.59	0.00198	XP_018011152.1 PREDICTED: glucose dehydrogenase [FAD, quinone]-like isoform X2 [Hyalella azteca], XP_018011152.1 PREDICTED: glucose dehydrogenase [FAD, quinone]-like isoform X2 [Hyalella azteca], XP_018011152.1 PREDICTED: glucose dehydrogenase [FAD, quinone]-like isoform X2 [Hyalella azteca], XP_018011151.1 PREDICTED: glucose dehydrogenase [FAD, quinone]-like isoform X1 [Hyalella azteca]
GO:0045047	protein targeting to ER	36	3	0.69	0.03125	XP_018026009.1 PREDICTED: 40S ribosomal protein S4-like [Hyalella azteca], XP_018022446.1 PREDICTED: signal peptidase complex catalytic subunit SEC11A-like [Hyalella azteca], PFX25022.1 Heat shock cognate 71 kDa protein [Stylophora pistillata]		GO:0060448	dichotomous subdivision of terminal units involved in lung branching	6	3	0.32	0.0027	AGL33707.1 cathepsin L4 [Sinonovacula constricta], AGL33707.1 cathepsin L4 [Sinonovacula constricta], AGL33707.1 cathepsin L4 [Sinonovacula constricta]
GO:0006120	mitochondrial electron transport, NADH to ubiquinone	15	2	0.29	0.03263	YP_009339292.1 NADH dehydrogenase subunit 2 (mitochondrion) [Eulimnogammarus cyaneus], YP_008964135.1 NADH dehydrogenase subunit 4 (mitochondrion) [Eulimnogammarus verrucosus]		GO:0031564	transcription antitermination	2	2	0.11	0.00286	XP_018020129.1 PREDICTED: uncharacterized protein LOC108676552 [Hyalella azteca], XP_018018788.1 PREDICTED: nuclease SbcCD subunit C-like [Hyalella azteca]
GO:0003012	muscle system process	98	8	1.88	0.03574	XP_018020542.1 PREDICTED: troponin T, skeletal muscle-like [Hyalella azteca], XP_018022393.1 PREDICTED: myosin heavy chain, muscle-like isoform X5 [Hyalella azteca], XP_010357705.1 PREDICTED: myosin light chain alkali-like [Rhinopithecus roxellana], XP_018007533.1 PREDICTED: myosin regulatory light chain 2-like [Hyalella azteca], XP_018027870.1 PREDICTED: integrin beta-PS-like [Hyalella azteca], …		GO:0052548	regulation of endopeptidase activity	114	14	6.1	0.00305	XP_018015741.1 PREDICTED: alpha-1-antitrypsin-like [Hyalella azteca], AGL33707.1 cathepsin L4 [Sinonovacula constricta], PAA73465.1 hypothetical protein BOX15_Mlig020636g1, partial [Macrostomum lignano], AGL33707.1 cathepsin L4 [Sinonovacula constricta], XP_018026234.1 PREDICTED: alpha-2-macroglobulin-like isoform X6 [Hyalella azteca], XP_018010992.1 PREDICTED: caspase-1-like [Hyalella azteca], A…
GO:1901342	regulation of vasculature development	65	4	1.25	0.03599	XP_003440460.1 PREDICTED: pro-cathepsin H [Oreochromis niloticus], XP_018024452.1 PREDICTED: protein SpAN-like [Hyalella azteca], XP_018024452.1 PREDICTED: protein SpAN-like [Hyalella azteca], XP_018017131.1 PREDICTED: tryptophan--tRNA ligase, cytoplasmic-like [Hyalella azteca]		GO:0045766	positive regulation of angiogenesis	39	7	2.09	0.0042	AGL33707.1 cathepsin L4 [Sinonovacula constricta], AGL33707.1 cathepsin L4 [Sinonovacula constricta], XP_018024456.1 PREDICTED: protein SpAN-like isoform X1 [Hyalella azteca], XP_018024452.1 PREDICTED: protein SpAN-like [Hyalella azteca], AGL33707.1 cathepsin L4 [Sinonovacula constricta], XP_018024452.1 PREDICTED: protein SpAN-like [Hyalella azteca], XP_018025864.1 PREDICTED: probable chitinase 3…
GO:0072599	establishment of protein localization to endoplasmic reticulum	39	3	0.75	0.03838	XP_018026009.1 PREDICTED: 40S ribosomal protein S4-like [Hyalella azteca], XP_018022446.1 PREDICTED: signal peptidase complex catalytic subunit SEC11A-like [Hyalella azteca], PFX25022.1 Heat shock cognate 71 kDa protein [Stylophora pistillata]		GO:0000462	maturation of SSU-rRNA from tricistronic rRNA transcript (SSU-rRNA, 5.8S rRNA, LSU-rRNA)	7	3	0.37	0.00454	PFX28186.1 40S ribosomal protein S8 [Stylophora pistillata], AGH70192.1 40S ribosomal protein S8 [Placozoa sp. H4], AGH70192.1 40S ribosomal protein S8 [Placozoa sp. H4]
GO:0090257	regulation of muscle system process	40	3	0.77	0.04092	XP_018020542.1 PREDICTED: troponin T, skeletal muscle-like [Hyalella azteca], XP_018020542.1 PREDICTED: troponin T, skeletal muscle-like [Hyalella azteca], XP_021937611.1 amphiphysin isoform X2 [Zootermopsis nevadensis]		GO:0090200	positive regulation of release of cytochrome c from mitochondria	7	3	0.37	0.00454	XP_022180956.1 peptidyl-prolyl cis-trans isomerase-like [Myzus persicae], XP_012382937.1 PREDICTED: apoptogenic protein 1, mitochondrial isoform X2 [Dasypus novemcinctus], XP_018009785.1 PREDICTED: tyrosine-protein kinase SRK3-like [Hyalella azteca]
GO:0015669	gas transport	17	2	0.33	0.04122	CAI78901.1 hemocyanin subunit 1 [Gammarus roeselii], CAI78901.1 hemocyanin subunit 1 [Gammarus roeselii]		GO:0045087	innate immune response	145	16	7.76	0.00473	XP_018014472.1 PREDICTED: beta-1,3-glucan-binding protein-like [Hyalella azteca], XP_018008468.1 PREDICTED: venom protein 302-like [Hyalella azteca], XP_018008488.1 PREDICTED: aggrecan core protein-like isoform X2 [Hyalella azteca], XP_018008468.1 PREDICTED: venom protein 302-like [Hyalella azteca], XP_018008468.1 PREDICTED: venom protein 302-like [Hyalella azteca], XP_018026234.1 PREDICTED: alph…
GO:0009187	cyclic nucleotide metabolic process	72	4	1.38	0.04937	XP_018018003.1 PREDICTED: leucine-rich repeat-containing protein 59-like [Hyalella azteca], XP_018026586.1 PREDICTED: MAP kinase-activating death domain protein-like [Hyalella azteca], XP_018006383.1 PREDICTED: uncharacterized protein LOC108664322 [Hyalella azteca], XP_018006383.1 PREDICTED: uncharacterized protein LOC108664322 [Hyalella azteca]		GO:0006040	amino sugar metabolic process	249	31	13.32	0.00598	AFF59213.1 chitinase [Charybdis japonica], XP_018016079.1 PREDICTED: mediator of RNA polymerase II transcription subunit 15-like [Hyalella azteca], XP_018016011.1 PREDICTED: uncharacterized protein LOC108672788 [Hyalella azteca], XP_018016942.1 PREDICTED: acidic mammalian chitinase-like [Hyalella azteca], XP_018010624.1 PREDICTED: collagen alpha-1(I) chain-like, partial [Hyalella azteca], XP_0180…
								GO:0042545	cell wall modification	3	2	0.16	0.00828	XP_018021841.1 PREDICTED: proclotting enzyme-like isoform X1 [Hyalella azteca], XP_018021553.1 PREDICTED: mucin-1-like [Hyalella azteca]
								GO:0031648	protein destabilization	16	4	0.86	0.00884	AGL33707.1 cathepsin L4 [Sinonovacula constricta], AGL33707.1 cathepsin L4 [Sinonovacula constricta], AGL33707.1 cathepsin L4 [Sinonovacula constricta], XP_018009863.1 PREDICTED: flocculation protein FLO11-like [Hyalella azteca]
								GO:0043243	positive regulation of protein complex disassembly	25	5	1.34	0.00941	EFX61299.1 hypothetical protein DAPPUDRAFT_69950, partial [Daphnia pulex], EFX61299.1 hypothetical protein DAPPUDRAFT_69950, partial [Daphnia pulex], XP_018024631.1 PREDICTED: spastin-like [Hyalella azteca], EFX61299.1 hypothetical protein DAPPUDRAFT_69950, partial [Daphnia pulex], EFX61299.1 hypothetical protein DAPPUDRAFT_69950, partial [Daphnia pulex]
								GO:0046349	amino sugar biosynthetic process	9	3	0.48	0.01006	AEC33277.1 14-3-3 protein, partial [Penaeus monodon], AEC33277.1 14-3-3 protein, partial [Penaeus monodon], XP_018014003.1 PREDICTED: phosphoacetylglucosamine mutase-like [Hyalella azteca]
								GO:0071236	cellular response to antibiotic	17	4	0.91	0.01107	XP_018024286.1 PREDICTED: superoxide dismutase [Cu-Zn]-like [Hyalella azteca], XP_018015280.1 PREDICTED: cysteine-rich protein 1-like isoform X2 [Hyalella azteca], XP_018026060.1 PREDICTED: porphobilinogen deaminase-like [Hyalella azteca], XP_022180956.1 peptidyl-prolyl cis-trans isomerase-like [Myzus persicae]
								GO:0006030	chitin metabolic process	233	29	12.47	0.01137	AFF59213.1 chitinase [Charybdis japonica], XP_018016079.1 PREDICTED: mediator of RNA polymerase II transcription subunit 15-like [Hyalella azteca], XP_018016011.1 PREDICTED: uncharacterized protein LOC108672788 [Hyalella azteca], XP_018016942.1 PREDICTED: acidic mammalian chitinase-like [Hyalella azteca], XP_018010624.1 PREDICTED: collagen alpha-1(I) chain-like, partial [Hyalella azteca], XP_0180…
								GO:0015701	bicarbonate transport	18	4	0.96	0.01365	XP_018015836.1 PREDICTED: solute carrier family 26 member 6-like isoform X3 [Hyalella azteca], XP_018015836.1 PREDICTED: solute carrier family 26 member 6-like isoform X3 [Hyalella azteca], XP_018015836.1 PREDICTED: solute carrier family 26 member 6-like isoform X3 [Hyalella azteca], XP_018015835.1 PREDICTED: solute carrier family 26 member 6-like isoform X2 [Hyalella azteca]
								GO:0010229	inflorescence development	10	3	0.54	0.0138	XP_018910163.1 PREDICTED: 60S ribosomal protein L27a [Bemisia tabaci], XP_017502092.1 PREDICTED: 60S ribosomal protein L27a [Manis javanica], XP_018910163.1 PREDICTED: 60S ribosomal protein L27a [Bemisia tabaci]
								GO:0001867	complement activation, lectin pathway	10	3	0.54	0.0138	XP_018008488.1 PREDICTED: aggrecan core protein-like isoform X2 [Hyalella azteca], XP_018026234.1 PREDICTED: alpha-2-macroglobulin-like isoform X6 [Hyalella azteca], XP_018008488.1 PREDICTED: aggrecan core protein-like isoform X2 [Hyalella azteca]
								GO:0072376	protein activation cascade	28	5	1.5	0.01526	XP_018008488.1 PREDICTED: aggrecan core protein-like isoform X2 [Hyalella azteca], XP_018026234.1 PREDICTED: alpha-2-macroglobulin-like isoform X6 [Hyalella azteca], XP_018008488.1 PREDICTED: aggrecan core protein-like isoform X2 [Hyalella azteca], CCW43203.1 serine proteinase [Scylla paramamosain], XP_018024774.1 PREDICTED: anionic trypsin-1-like [Hyalella azteca]
								GO:0035998	7,8-dihydroneopterin 3'-triphosphate biosynthetic process	4	2	0.21	0.01596	XP_018008927.1 PREDICTED: NIF3-like protein 1 [Hyalella azteca], XP_018008927.1 PREDICTED: NIF3-like protein 1 [Hyalella azteca]
								GO:0051852	disruption by host of symbiont cells	4	2	0.21	0.01596	XP_018008488.1 PREDICTED: aggrecan core protein-like isoform X2 [Hyalella azteca], XP_018008488.1 PREDICTED: aggrecan core protein-like isoform X2 [Hyalella azteca]
								GO:0051883	killing of cells in other organism involved in symbiotic interaction	4	2	0.21	0.01596	XP_018008488.1 PREDICTED: aggrecan core protein-like isoform X2 [Hyalella azteca], XP_018008488.1 PREDICTED: aggrecan core protein-like isoform X2 [Hyalella azteca]
								GO:0051873	killing by host of symbiont cells	4	2	0.21	0.01596	XP_018008488.1 PREDICTED: aggrecan core protein-like isoform X2 [Hyalella azteca], XP_018008488.1 PREDICTED: aggrecan core protein-like isoform X2 [Hyalella azteca]
								GO:0051818	disruption of cells of other organism involved in symbiotic interaction	4	2	0.21	0.01596	XP_018008488.1 PREDICTED: aggrecan core protein-like isoform X2 [Hyalella azteca], XP_018008488.1 PREDICTED: aggrecan core protein-like isoform X2 [Hyalella azteca]
								GO:0051066	dihydrobiopterin metabolic process	4	2	0.21	0.01596	XP_018008927.1 PREDICTED: NIF3-like protein 1 [Hyalella azteca], XP_018008927.1 PREDICTED: NIF3-like protein 1 [Hyalella azteca]
								GO:0002673	regulation of acute inflammatory response	4	2	0.21	0.01596	XP_018026234.1 PREDICTED: alpha-2-macroglobulin-like isoform X6 [Hyalella azteca], XP_018024774.1 PREDICTED: anionic trypsin-1-like [Hyalella azteca]
								GO:0010208	pollen wall assembly	4	2	0.21	0.01596	XP_018019845.1 PREDICTED: NADPH-dependent aldehyde reductase ARI1-like [Hyalella azteca], XP_018006869.1 PREDICTED: LOW QUALITY PROTEIN: uncharacterized PE-PGRS family protein PE_PGRS54-like [Hyalella azteca]
								GO:0010584	pollen exine formation	4	2	0.21	0.01596	XP_018019845.1 PREDICTED: NADPH-dependent aldehyde reductase ARI1-like [Hyalella azteca], XP_018006869.1 PREDICTED: LOW QUALITY PROTEIN: uncharacterized PE-PGRS family protein PE_PGRS54-like [Hyalella azteca]
								GO:0055089	fatty acid homeostasis	4	2	0.21	0.01596	XP_003690950.1 PREDICTED: aspartate aminotransferase, mitochondrial [Apis florea], BBA45746.1 glutamate oxaloacetate transaminase, cytoplasmic [Pachyrhynchus infernalis]
								GO:1901071	glucosamine-containing compound metabolic process	241	29	12.9	0.01741	AFF59213.1 chitinase [Charybdis japonica], XP_018016079.1 PREDICTED: mediator of RNA polymerase II transcription subunit 15-like [Hyalella azteca], XP_018016011.1 PREDICTED: uncharacterized protein LOC108672788 [Hyalella azteca], XP_018016942.1 PREDICTED: acidic mammalian chitinase-like [Hyalella azteca], XP_018010624.1 PREDICTED: collagen alpha-1(I) chain-like, partial [Hyalella azteca], XP_0180…
								GO:0006415	translational termination	40	6	2.14	0.01866	EFX61299.1 hypothetical protein DAPPUDRAFT_69950, partial [Daphnia pulex], EFX61299.1 hypothetical protein DAPPUDRAFT_69950, partial [Daphnia pulex], EFX61299.1 hypothetical protein DAPPUDRAFT_69950, partial [Daphnia pulex], XP_017502092.1 PREDICTED: 60S ribosomal protein L27a [Manis javanica], EFX61299.1 hypothetical protein DAPPUDRAFT_69950, partial [Daphnia pulex], XP_018008815.1 PREDICTED: pe…
								GO:0043624	cellular protein complex disassembly	77	9	4.12	0.0214	EFX61299.1 hypothetical protein DAPPUDRAFT_69950, partial [Daphnia pulex], EFX61299.1 hypothetical protein DAPPUDRAFT_69950, partial [Daphnia pulex], XP_018024631.1 PREDICTED: spastin-like [Hyalella azteca], EFX61299.1 hypothetical protein DAPPUDRAFT_69950, partial [Daphnia pulex], EFX61265.1 hypothetical protein DAPPUDRAFT_70036 [Daphnia pulex], XP_017502092.1 PREDICTED: 60S ribosomal protein L2…
								GO:0065004	protein-DNA complex assembly	117	12	6.26	0.02267	XP_001617568.1 hypothetical protein NEMVEDRAFT_v1g69974 [Nematostella vectensis], XP_018027263.1 PREDICTED: protein SET-like isoform X2 [Hyalella azteca], XP_018020084.1 PREDICTED: histone H1-delta-like [Hyalella azteca], OPJ68338.1 histone H2A [Patagioenas fasciata monilis], AEC33277.1 14-3-3 protein, partial [Penaeus monodon], XP_016391442.1 PREDICTED: histone H4-like [Sinocyclocheilus rhinocer…
								GO:0051817	modification of morphology or physiology of other organism involved in symbiotic interaction	21	4	1.12	0.02351	XP_018008488.1 PREDICTED: aggrecan core protein-like isoform X2 [Hyalella azteca], XP_018013061.1 PREDICTED: endoribonuclease Dicer-like [Hyalella azteca], ANJ86404.1 heat shock protein [Grapholita molesta], XP_018008488.1 PREDICTED: aggrecan core protein-like isoform X2 [Hyalella azteca]
								GO:0006956	complement activation	21	4	1.12	0.02351	XP_018008488.1 PREDICTED: aggrecan core protein-like isoform X2 [Hyalella azteca], XP_018026234.1 PREDICTED: alpha-2-macroglobulin-like isoform X6 [Hyalella azteca], XP_018008488.1 PREDICTED: aggrecan core protein-like isoform X2 [Hyalella azteca], CCW43203.1 serine proteinase [Scylla paramamosain]
								GO:0019550	glutamate catabolic process to aspartate	5	2	0.27	0.02567	XP_003690950.1 PREDICTED: aspartate aminotransferase, mitochondrial [Apis florea], BBA45746.1 glutamate oxaloacetate transaminase, cytoplasmic [Pachyrhynchus infernalis]
								GO:0019551	glutamate catabolic process to 2-oxoglutarate	5	2	0.27	0.02567	XP_003690950.1 PREDICTED: aspartate aminotransferase, mitochondrial [Apis florea], BBA45746.1 glutamate oxaloacetate transaminase, cytoplasmic [Pachyrhynchus infernalis]
								GO:0006114	glycerol biosynthetic process	5	2	0.27	0.02567	XP_003690950.1 PREDICTED: aspartate aminotransferase, mitochondrial [Apis florea], BBA45746.1 glutamate oxaloacetate transaminase, cytoplasmic [Pachyrhynchus infernalis]
								GO:0071472	cellular response to salt stress	5	2	0.27	0.02567	XP_018024286.1 PREDICTED: superoxide dismutase [Cu-Zn]-like [Hyalella azteca], XP_018022767.1 PREDICTED: calpain-A-like isoform X2 [Hyalella azteca]
								GO:0090183	regulation of kidney development	5	2	0.27	0.02567	XP_018023543.1 PREDICTED: protein kinase DC2-like [Hyalella azteca], XP_018024253.1 PREDICTED: leukocyte elastase inhibitor-like [Hyalella azteca]
								GO:0042738	exogenous drug catabolic process	5	2	0.27	0.02567	XP_018018477.1 PREDICTED: cytochrome P450 2L1-like, partial [Hyalella azteca], XP_018012254.1 PREDICTED: cytochrome P450 2L1-like [Hyalella azteca]
								GO:0006532	aspartate biosynthetic process	5	2	0.27	0.02567	XP_003690950.1 PREDICTED: aspartate aminotransferase, mitochondrial [Apis florea], BBA45746.1 glutamate oxaloacetate transaminase, cytoplasmic [Pachyrhynchus infernalis]
								GO:0006538	glutamate catabolic process	5	2	0.27	0.02567	XP_003690950.1 PREDICTED: aspartate aminotransferase, mitochondrial [Apis florea], BBA45746.1 glutamate oxaloacetate transaminase, cytoplasmic [Pachyrhynchus infernalis]
								GO:0019401	alditol biosynthetic process	5	2	0.27	0.02567	XP_003690950.1 PREDICTED: aspartate aminotransferase, mitochondrial [Apis florea], BBA45746.1 glutamate oxaloacetate transaminase, cytoplasmic [Pachyrhynchus infernalis]
								GO:0035821	modification of morphology or physiology of other organism	32	5	1.71	0.02625	XP_018008488.1 PREDICTED: aggrecan core protein-like isoform X2 [Hyalella azteca], XP_018012021.1 PREDICTED: macrophage mannose receptor 1-like [Hyalella azteca], XP_018013061.1 PREDICTED: endoribonuclease Dicer-like [Hyalella azteca], ANJ86404.1 heat shock protein [Grapholita molesta], XP_018008488.1 PREDICTED: aggrecan core protein-like isoform X2 [Hyalella azteca]
								GO:0006452	translational frameshifting	22	4	1.18	0.02755	EFX61299.1 hypothetical protein DAPPUDRAFT_69950, partial [Daphnia pulex], EFX61299.1 hypothetical protein DAPPUDRAFT_69950, partial [Daphnia pulex], EFX61299.1 hypothetical protein DAPPUDRAFT_69950, partial [Daphnia pulex], EFX61299.1 hypothetical protein DAPPUDRAFT_69950, partial [Daphnia pulex]
								GO:0042775	mitochondrial ATP synthesis coupled electron transport	22	4	1.18	0.02755	YP_009339292.1 NADH dehydrogenase subunit 2 (mitochondrion) [Eulimnogammarus cyaneus], XP_018015371.1 PREDICTED: NADH dehydrogenase [ubiquinone] 1 alpha subcomplex subunit 10, mitochondrial-like [Hyalella azteca], YP_009339292.1 NADH dehydrogenase subunit 2 (mitochondrion) [Eulimnogammarus cyaneus], XP_018020752.1 PREDICTED: cytochrome b-c1 complex subunit 7-like [Hyalella azteca]
								GO:0045905	positive regulation of translational termination	22	4	1.18	0.02755	EFX61299.1 hypothetical protein DAPPUDRAFT_69950, partial [Daphnia pulex], EFX61299.1 hypothetical protein DAPPUDRAFT_69950, partial [Daphnia pulex], EFX61299.1 hypothetical protein DAPPUDRAFT_69950, partial [Daphnia pulex], EFX61299.1 hypothetical protein DAPPUDRAFT_69950, partial [Daphnia pulex]
								GO:0010524	positive regulation of calcium ion transport into cytosol	13	3	0.7	0.02919	XP_018027524.1 PREDICTED: glutathione S-transferase 2-like [Hyalella azteca], XP_021948487.1 acyl-CoA-binding protein-like [Folsomia candida], XP_018022767.1 PREDICTED: calpain-A-like isoform X2 [Hyalella azteca]
								GO:0051281	positive regulation of release of sequestered calcium ion into cytosol	13	3	0.7	0.02919	XP_018027524.1 PREDICTED: glutathione S-transferase 2-like [Hyalella azteca], XP_021948487.1 acyl-CoA-binding protein-like [Folsomia candida], XP_018022767.1 PREDICTED: calpain-A-like isoform X2 [Hyalella azteca]
								GO:0006449	regulation of translational termination	23	4	1.23	0.03198	EFX61299.1 hypothetical protein DAPPUDRAFT_69950, partial [Daphnia pulex], EFX61299.1 hypothetical protein DAPPUDRAFT_69950, partial [Daphnia pulex], EFX61299.1 hypothetical protein DAPPUDRAFT_69950, partial [Daphnia pulex], EFX61299.1 hypothetical protein DAPPUDRAFT_69950, partial [Daphnia pulex]
								GO:0034637	cellular carbohydrate biosynthetic process	83	9	4.44	0.03295	AEC33277.1 14-3-3 protein, partial [Penaeus monodon], AEC33277.1 14-3-3 protein, partial [Penaeus monodon], XP_018024943.1 PREDICTED: poly(U)-specific endoribonuclease-B-like [Hyalella azteca], XP_003690950.1 PREDICTED: aspartate aminotransferase, mitochondrial [Apis florea], BBA45746.1 glutamate oxaloacetate transaminase, cytoplasmic [Pachyrhynchus infernalis], XP_018027192.1 PREDICTED: heteroge…
								GO:0031640	killing of cells of other organism	14	3	0.75	0.03571	XP_018008488.1 PREDICTED: aggrecan core protein-like isoform X2 [Hyalella azteca], XP_018012021.1 PREDICTED: macrophage mannose receptor 1-like [Hyalella azteca], XP_018008488.1 PREDICTED: aggrecan core protein-like isoform X2 [Hyalella azteca]
								GO:0044364	disruption of cells of other organism	14	3	0.75	0.03571	XP_018008488.1 PREDICTED: aggrecan core protein-like isoform X2 [Hyalella azteca], XP_018012021.1 PREDICTED: macrophage mannose receptor 1-like [Hyalella azteca], XP_018008488.1 PREDICTED: aggrecan core protein-like isoform X2 [Hyalella azteca]
								GO:0006189	'de novo' IMP biosynthetic process	14	3	0.75	0.03571	XP_006822499.1 PREDICTED: uncharacterized protein LOC102805742 [Saccoglossus kowalevskii], XP_006822499.1 PREDICTED: uncharacterized protein LOC102805742 [Saccoglossus kowalevskii], XP_011417914.1 PREDICTED: uncharacterized protein LOC105321342 [Crassostrea gigas]
								GO:0006120	mitochondrial electron transport, NADH to ubiquinone	14	3	0.75	0.03571	YP_009339292.1 NADH dehydrogenase subunit 2 (mitochondrion) [Eulimnogammarus cyaneus], XP_018015371.1 PREDICTED: NADH dehydrogenase [ubiquinone] 1 alpha subcomplex subunit 10, mitochondrial-like [Hyalella azteca], YP_009339292.1 NADH dehydrogenase subunit 2 (mitochondrion) [Eulimnogammarus cyaneus]
								GO:0006022	aminoglycan metabolic process	272	30	14.56	0.0367	AFF59213.1 chitinase [Charybdis japonica], XP_018016079.1 PREDICTED: mediator of RNA polymerase II transcription subunit 15-like [Hyalella azteca], XP_018016011.1 PREDICTED: uncharacterized protein LOC108672788 [Hyalella azteca], XP_018016942.1 PREDICTED: acidic mammalian chitinase-like [Hyalella azteca], XP_018010624.1 PREDICTED: collagen alpha-1(I) chain-like, partial [Hyalella azteca], XP_0180…
								GO:0055081	anion homeostasis	24	4	1.28	0.03681	XP_018024943.1 PREDICTED: poly(U)-specific endoribonuclease-B-like [Hyalella azteca], XP_018015836.1 PREDICTED: solute carrier family 26 member 6-like isoform X3 [Hyalella azteca], XP_003690950.1 PREDICTED: aspartate aminotransferase, mitochondrial [Apis florea], BBA45746.1 glutamate oxaloacetate transaminase, cytoplasmic [Pachyrhynchus infernalis]
								GO:0045901	positive regulation of translational elongation	24	4	1.28	0.03681	EFX61299.1 hypothetical protein DAPPUDRAFT_69950, partial [Daphnia pulex], EFX61299.1 hypothetical protein DAPPUDRAFT_69950, partial [Daphnia pulex], EFX61299.1 hypothetical protein DAPPUDRAFT_69950, partial [Daphnia pulex], EFX61299.1 hypothetical protein DAPPUDRAFT_69950, partial [Daphnia pulex]
								GO:2000116	regulation of cysteine-type endopeptidase activity	35	5	1.87	0.03715	AGL33707.1 cathepsin L4 [Sinonovacula constricta], AGL33707.1 cathepsin L4 [Sinonovacula constricta], XP_018010992.1 PREDICTED: caspase-1-like [Hyalella azteca], AGL33707.1 cathepsin L4 [Sinonovacula constricta], XP_012382937.1 PREDICTED: apoptogenic protein 1, mitochondrial isoform X2 [Dasypus novemcinctus]
								GO:0043281	regulation of cysteine-type endopeptidase activity involved in apoptotic process	35	5	1.87	0.03715	AGL33707.1 cathepsin L4 [Sinonovacula constricta], AGL33707.1 cathepsin L4 [Sinonovacula constricta], XP_018010992.1 PREDICTED: caspase-1-like [Hyalella azteca], AGL33707.1 cathepsin L4 [Sinonovacula constricta], XP_012382937.1 PREDICTED: apoptogenic protein 1, mitochondrial isoform X2 [Dasypus novemcinctus]
								GO:0051851	modification by host of symbiont morphology or physiology	6	2	0.32	0.03715	XP_018008488.1 PREDICTED: aggrecan core protein-like isoform X2 [Hyalella azteca], XP_018008488.1 PREDICTED: aggrecan core protein-like isoform X2 [Hyalella azteca]
								GO:0006953	acute-phase response	6	2	0.32	0.03715	XP_006263550.2 PREDICTED: serum amyloid A-2 protein isoform X1 [Alligator mississippiensis], XP_018026752.1 PREDICTED: serum amyloid A-5 protein-like [Hyalella azteca]
								GO:0006313	transposition, DNA-mediated	6	2	0.32	0.03715	CDQ89009.1 unnamed protein product [Oncorhynchus mykiss], XP_015031832.1 uncharacterized protein Dwil_GK27451 [Drosophila willistoni]
								GO:0050766	positive regulation of phagocytosis	6	2	0.32	0.03715	XP_018008488.1 PREDICTED: aggrecan core protein-like isoform X2 [Hyalella azteca], XP_018008488.1 PREDICTED: aggrecan core protein-like isoform X2 [Hyalella azteca]
								GO:0051702	interaction with symbiont	6	2	0.32	0.03715	XP_018008488.1 PREDICTED: aggrecan core protein-like isoform X2 [Hyalella azteca], XP_018008488.1 PREDICTED: aggrecan core protein-like isoform X2 [Hyalella azteca]
								GO:0010951	negative regulation of endopeptidase activity	85	9	4.55	0.03761	XP_018015741.1 PREDICTED: alpha-1-antitrypsin-like [Hyalella azteca], PAA73465.1 hypothetical protein BOX15_Mlig020636g1, partial [Macrostomum lignano], XP_018026234.1 PREDICTED: alpha-2-macroglobulin-like isoform X6 [Hyalella azteca], KZS20160.1 Cystatin-like protein [Daphnia magna], XP_018024224.1 PREDICTED: ovalbumin-related protein X-like isoform X2 [Hyalella azteca], XP_018007181.1 PREDICTED…
								GO:2001235	positive regulation of apoptotic signaling pathway	32	7	1.71	0.04161	AGL33707.1 cathepsin L4 [Sinonovacula constricta], AGL33707.1 cathepsin L4 [Sinonovacula constricta], XP_018010992.1 PREDICTED: caspase-1-like [Hyalella azteca], XP_022180956.1 peptidyl-prolyl cis-trans isomerase-like [Myzus persicae], AGL33707.1 cathepsin L4 [Sinonovacula constricta], XP_012382937.1 PREDICTED: apoptogenic protein 1, mitochondrial isoform X2 [Dasypus novemcinctus], XP_018009785.1…
								GO:0008039	synaptic target recognition	15	3	0.8	0.0429	XP_018027086.1 PREDICTED: semaphorin-1A-like [Hyalella azteca], XP_018006831.1 PREDICTED: uncharacterized protein LOC108664677 [Hyalella azteca], XP_018006831.1 PREDICTED: uncharacterized protein LOC108664677 [Hyalella azteca]
								GO:0019509	L-methionine salvage from methylthioadenosine	15	3	0.8	0.0429	XP_018023532.1 PREDICTED: 1,2-dihydroxy-3-keto-5-methylthiopentene dioxygenase-like [Hyalella azteca], XP_018023532.1 PREDICTED: 1,2-dihydroxy-3-keto-5-methylthiopentene dioxygenase-like [Hyalella azteca], BBA45746.1 glutamate oxaloacetate transaminase, cytoplasmic [Pachyrhynchus infernalis]
								GO:0010043	response to zinc ion	15	3	0.8	0.0429	XP_018015280.1 PREDICTED: cysteine-rich protein 1-like isoform X2 [Hyalella azteca], XP_018026060.1 PREDICTED: porphobilinogen deaminase-like [Hyalella azteca], XP_018011153.1 PREDICTED: zinc transporter ZIP1-like [Hyalella azteca]
								GO:0022900	electron transport chain	57	11	3.05	0.04669	YP_009339292.1 NADH dehydrogenase subunit 2 (mitochondrion) [Eulimnogammarus cyaneus], YP_009339286.1 NADH dehydrogenase subunit 5 (mitochondrion) [Eulimnogammarus cyaneus], YP_009339290.1 cytochrome b (mitochondrion) [Eulimnogammarus cyaneus], XP_018015371.1 PREDICTED: NADH dehydrogenase [ubiquinone] 1 alpha subcomplex subunit 10, mitochondrial-like [Hyalella azteca], YP_009339292.1 NADH dehydro…
								GO:0008612	peptidyl-lysine modification to peptidyl-hypusine	26	4	1.39	0.04764	EFX61299.1 hypothetical protein DAPPUDRAFT_69950, partial [Daphnia pulex], EFX61299.1 hypothetical protein DAPPUDRAFT_69950, partial [Daphnia pulex], EFX61299.1 hypothetical protein DAPPUDRAFT_69950, partial [Daphnia pulex], EFX61299.1 hypothetical protein DAPPUDRAFT_69950, partial [Daphnia pulex]
								GO:2001056	positive regulation of cysteine-type endopeptidase activity	26	4	1.39	0.04764	AGL33707.1 cathepsin L4 [Sinonovacula constricta], AGL33707.1 cathepsin L4 [Sinonovacula constricta], AGL33707.1 cathepsin L4 [Sinonovacula constricta], XP_012382937.1 PREDICTED: apoptogenic protein 1, mitochondrial isoform X2 [Dasypus novemcinctus]
								GO:0043280	positive regulation of cysteine-type endopeptidase activity involved in apoptotic process	26	4	1.39	0.04764	AGL33707.1 cathepsin L4 [Sinonovacula constricta], AGL33707.1 cathepsin L4 [Sinonovacula constricta], AGL33707.1 cathepsin L4 [Sinonovacula constricta], XP_012382937.1 PREDICTED: apoptogenic protein 1, mitochondrial isoform X2 [Dasypus novemcinctus]
								GO:0006334	nucleosome assembly	103	10	5.51	0.04883	XP_001617568.1 hypothetical protein NEMVEDRAFT_v1g69974 [Nematostella vectensis], XP_018027263.1 PREDICTED: protein SET-like isoform X2 [Hyalella azteca], XP_018020084.1 PREDICTED: histone H1-delta-like [Hyalella azteca], OPJ68338.1 histone H2A [Patagioenas fasciata monilis], XP_016391442.1 PREDICTED: histone H4-like [Sinocyclocheilus rhinocerous], XP_002111498.1 conserved hypothetical protein [T…
Gla > Ecy, by Ecy								Gla > Ecy, by Gla
GO:0005975	carbohydrate metabolic process	767	54	26.63	5.8e-07	XP_018009458.1 PREDICTED: alpha-N-acetylgalactosaminidase-like [Hyalella azteca], XP_013413080.1 PREDICTED: glycerol-3-phosphate dehydrogenase [NAD(+)], cytoplasmic-like isoform X2 [Lingula anatina], XP_018027134.1 PREDICTED: endoglucanase E-4-like [Hyalella azteca], ATA58416.1 mitochondrial pyruvate kinase [Eulimnogammarus verrucosus], XP_002428703.1 Procollagen-lysine,2-oxoglutarate 5-dioxygena…		GO:0006278	RNA-dependent DNA biosynthetic process	586	242	35.72	< 1e-30	KFM75393.1 RNA-directed DNA polymerase from mobile element jockey, partial [Stegodyphus mimosarum], XP_015840400.1 PREDICTED: uncharacterized protein LOC663685 isoform X1 [Tribolium castaneum], XP_015763782.1 PREDICTED: uncharacterized protein LOC107342790 [Acropora digitifera], XP_012946501.1 PREDICTED: RNA-directed DNA polymerase from mobile element jockey-like isoform X1 [Aplysia californica],…
GO:0006508	proteolysis	1643	85	57.05	0.0001	XP_009057657.1 hypothetical protein LOTGIDRAFT_217351 [Lottia gigantea], XP_018592361.1 PREDICTED: transitional endoplasmic reticulum ATPase-like [Scleropages formosus], XP_021370677.1 ubiquitin carboxyl-terminal hydrolase 2-like isoform X2 [Mizuhopecten yessoensis], XP_009048163.1 hypothetical protein LOTGIDRAFT_238331 [Lottia gigantea], XP_021327299.1 ancylostoma secreted protein isoform X1 [Da…		GO:0015074	DNA integration	331	141	20.18	< 1e-30	XP_015840400.1 PREDICTED: uncharacterized protein LOC663685 isoform X1 [Tribolium castaneum], EFA13518.1 Retrovirus-related Pol polyprotein from transposon 412-like Protein [Tribolium castaneum], XP_018024385.1 PREDICTED: uncharacterized protein LOC108680125 [Hyalella azteca], XP_018024385.1 PREDICTED: uncharacterized protein LOC108680125 [Hyalella azteca], DAA04495.1 TPA_exp: pol polyprotein [Sc…
GO:0006032	chitin catabolic process	72	10	2.5	0.00018	XP_018011675.1 PREDICTED: probable chitinase 3 isoform X2 [Hyalella azteca], XP_018011674.1 PREDICTED: probable chitinase 3 isoform X1 [Hyalella azteca], XP_018026026.1 PREDICTED: chitinase-3-like protein 1 [Hyalella azteca], XP_018016942.1 PREDICTED: acidic mammalian chitinase-like [Hyalella azteca], XP_018008554.1 PREDICTED: probable chitinase 2, partial [Hyalella azteca], XP_018023885.1 PREDIC…		GO:0006508	proteolysis	1554	200	94.74	4.8e-25	XP_018024607.1 PREDICTED: ufm1-specific protease 1-like [Hyalella azteca], XP_018019128.1 PREDICTED: cyanophycinase-like [Hyalella azteca], XP_018010596.1 PREDICTED: neprilysin-like isoform X1 [Hyalella azteca], XP_018012781.1 PREDICTED: chymotrypsinogen A-like [Hyalella azteca], XP_018020833.1 PREDICTED: collagen alpha-1(VIII) chain-like [Hyalella azteca], XP_018017444.1 PREDICTED: collagen alph…
GO:0014866	skeletal myofibril assembly	15	4	0.52	0.00145	PAA47500.1 hypothetical protein BOX15_Mlig027932g4 [Macrostomum lignano], XP_015760222.1 PREDICTED: muscle M-line assembly protein unc-89-like [Acropora digitifera], XP_014665698.1 PREDICTED: twitchin-like, partial [Priapulus caudatus], XP_018022388.1 PREDICTED: myosin heavy chain, muscle-like isoform X1 [Hyalella azteca]		GO:0032775	DNA methylation on adenine	27	17	1.65	9e-15	XP_015840400.1 PREDICTED: uncharacterized protein LOC663685 isoform X1 [Tribolium castaneum], PCG74292.1 hypothetical protein B5V51_13574 [Heliothis virescens], KZS10273.1 Uncharacterized protein APZ42_025283 [Daphnia magna], KXJ27943.1 Transposon Ty3-G Gag-Pol polyprotein [Exaiptasia pallida], XP_014217272.1 PREDICTED: uncharacterized protein LOC106645836 [Copidosoma floridanum], KZS08453.1 Unch…
GO:0006412	translation	1264	63	43.89	0.00221	XP_007174776.1 PREDICTED: 60S ribosomal protein L29 [Balaenoptera acutorostrata scammoni], OQR75572.1 39S ribosomal protein L12 [Tropilaelaps mercedesae], Q9GR88.1 RecName: Full=Eukaryotic peptide chain release factor subunit 1; Short=Eukaryotic release factor 1; Short=eRF1, XP_021370487.1 eukaryotic translation initiation factor 3 subunit C-like isoform X1 [Mizuhopecten yessoensis], KFM66411.1 U…		GO:0006310	DNA recombination	215	46	13.11	7.4e-12	XP_015840400.1 PREDICTED: uncharacterized protein LOC663685 isoform X1 [Tribolium castaneum], XP_018024385.1 PREDICTED: uncharacterized protein LOC108680125 [Hyalella azteca], XP_022315121.1 uncharacterized protein LOC111119345 [Crassostrea virginica], XP_020627207.1 uncharacterized protein LOC110064491, partial [Orbicella faveolata], XP_014217272.1 PREDICTED: uncharacterized protein LOC106645836…
GO:0046034	ATP metabolic process	196	15	6.81	0.00354	NP_001087683.1 adenylate kinase 1 S homeolog [Xenopus laevis], ATA58416.1 mitochondrial pyruvate kinase [Eulimnogammarus verrucosus], KOF64346.1 hypothetical protein OCBIM_22017475mg [Octopus bimaculoides], XP_014772097.1 PREDICTED: V-type proton ATPase subunit B [Octopus bimaculoides], PFX16253.1 V-type proton ATPase catalytic subunit A [Stylophora pistillata], XP_009017307.1 hypothetical protei…		GO:0006030	chitin metabolic process	193	37	11.77	3.5e-06	XP_018115747.1 PREDICTED: low-density lipoprotein receptor-related protein 4-like isoform X2 [Xenopus laevis], XP_018008554.1 PREDICTED: probable chitinase 2, partial [Hyalella azteca], XP_018011013.1 PREDICTED: uncharacterized protein LOC108668336 [Hyalella azteca], XP_018011046.1 PREDICTED: pollen-specific leucine-rich repeat extensin-like protein 2 [Hyalella azteca], XP_018024668.1 PREDICTED: …
GO:0046034	complement activation	21	4	0.73	0.00537	XP_018018026.1 PREDICTED: trypsin-1-like [Hyalella azteca], XP_018018026.1 PREDICTED: trypsin-1-like [Hyalella azteca], BAD15065.1 crustin-like peptide type 4, partial [Marsupenaeus japonicus], XP_018016848.1 PREDICTED: macrophage mannose receptor 1-like [Hyalella azteca]		GO:0006032	chitin catabolic process	52	13	3.17	1e-05	XP_018008554.1 PREDICTED: probable chitinase 2, partial [Hyalella azteca], XP_018024668.1 PREDICTED: endochitinase-like [Hyalella azteca], XP_018023885.1 PREDICTED: chitinase-3-like protein 1 isoform X2 [Hyalella azteca], XP_018016932.1 PREDICTED: integumentary mucin C.1-like [Hyalella azteca], XP_018026026.1 PREDICTED: chitinase-3-like protein 1 [Hyalella azteca], XP_018015034.1 PREDICTED: uncha…
GO:0098662	inorganic cation transmembrane transport	379	23	13.16	0.00693	XP_012341403.1 PREDICTED: plasma membrane calcium-transporting ATPase 3 isoform X8 [Apis florea], ABO61291.1 vacuolar ATPase subunit C [Lutzomyia longipalpis], XP_018023060.1 PREDICTED: calcium-transporting ATPase sarcoplasmic/endoplasmic reticulum type-like isoform X2 [Hyalella azteca], XP_014772097.1 PREDICTED: V-type proton ATPase subunit B [Octopus bimaculoides], PFX16253.1 V-type proton ATPa…		GO:0006313	transposition, DNA-mediated	11	5	0.67	0.00028	PCG76654.1 hypothetical protein B5V51_9021 [Heliothis virescens], XP_017302856.1 PREDICTED: uncharacterized protein LOC108253432 [Diaphorina citri], PCG72048.1 hypothetical protein B5V51_1211 [Heliothis virescens], PCG79106.1 hypothetical protein B5V51_2077 [Heliothis virescens], PCG76654.1 hypothetical protein B5V51_9021 [Heliothis virescens]
GO:0000245	spliceosomal complex assembly	36	5	1.25	0.00767	XP_021935638.1 splicing factor U2AF 50 kDa subunit isoform X5 [Zootermopsis nevadensis], KFM80705.1 AP-3 complex subunit delta-1, partial [Stegodyphus mimosarum], XP_018011805.1 PREDICTED: glycine-rich cell wall structural protein-like [Hyalella azteca], XP_018011805.1 PREDICTED: glycine-rich cell wall structural protein-like [Hyalella azteca], XP_018019841.1 PREDICTED: spliceosome RNA helicase D…		GO:0010797	regulation of multivesicular body size involved in endosome transport	4	3	0.24	0.00086	XP_018592818.1 PREDICTED: spectrin beta chain, non-erythrocytic 2 isoform X4 [Scleropages formosus], XP_020388141.1 spectrin beta chain, non-erythrocytic 5 [Rhincodon typus], XP_020388141.1 spectrin beta chain, non-erythrocytic 5 [Rhincodon typus]
GO:0006814	sodium ion transport	138	11	4.79	0.00869	XP_018008645.1 PREDICTED: bumetanide-sensitive sodium-(potassium)-chloride cotransporter-like [Hyalella azteca], XP_018013946.1 PREDICTED: sodium/calcium exchanger 1-like, partial [Hyalella azteca], XP_018017028.1 PREDICTED: uncharacterized protein LOC108673680 [Hyalella azteca], XP_018015834.1 PREDICTED: solute carrier family 26 member 6-like isoform X1 [Hyalella azteca], XP_018013946.1 PREDICTE…		GO:0006956	complement activation	19	8	1.16	0.00103	XP_018018026.1 PREDICTED: trypsin-1-like [Hyalella azteca], XP_018026347.1 PREDICTED: fibrinogen C domain-containing protein 1-A-like [Hyalella azteca], XP_018008488.1 PREDICTED: aggrecan core protein-like isoform X2 [Hyalella azteca], XP_018018026.1 PREDICTED: trypsin-1-like [Hyalella azteca], XP_018018026.1 PREDICTED: trypsin-1-like [Hyalella azteca], XP_018018026.1 PREDICTED: trypsin-1-like [H…
GO:0006816	calcium ion transport	158	12	5.49	0.00911	XP_012341403.1 PREDICTED: plasma membrane calcium-transporting ATPase 3 isoform X8 [Apis florea], XP_018023060.1 PREDICTED: calcium-transporting ATPase sarcoplasmic/endoplasmic reticulum type-like isoform X2 [Hyalella azteca], XP_019623495.1 PREDICTED: phospholipase B1, membrane-associated-like [Branchiostoma belcheri], XP_018013946.1 PREDICTED: sodium/calcium exchanger 1-like, partial [Hyalella …		GO:0016998	cell wall macromolecule catabolic process	28	7	1.71	0.00117	XP_018013227.1 PREDICTED: lysozyme c-1-like [Hyalella azteca], XP_018014658.1 PREDICTED: lysozyme c-1-like [Hyalella azteca], XP_018016849.1 PREDICTED: macrophage mannose receptor 1-like [Hyalella azteca], XP_018014658.1 PREDICTED: lysozyme c-1-like [Hyalella azteca], XP_018014658.1 PREDICTED: lysozyme c-1-like [Hyalella azteca], XP_018014658.1 PREDICTED: lysozyme c-1-like [Hyalella azteca], XP_0…
GO:0050667	homocysteine metabolic process	13	3	0.45	0.00918	XP_018026390.1 PREDICTED: cystathionine beta-synthase-like [Hyalella azteca], XP_781852.2 PREDICTED: methylmalonyl-CoA mutase, mitochondrial isoform X2 [Strongylocentrotus purpuratus], ODN06153.1 Methylmalonyl-CoA mutase, mitochondrial [Orchesella cincta]		GO:0019068	virion assembly	9	4	0.55	0.00135	XP_018024385.1 PREDICTED: uncharacterized protein LOC108680125 [Hyalella azteca], XP_020627207.1 uncharacterized protein LOC110064491, partial [Orbicella faveolata], XP_018025242.1 PREDICTED: uncharacterized protein LOC108680838 [Hyalella azteca], XP_018024385.1 PREDICTED: uncharacterized protein LOC108680125 [Hyalella azteca]
GO:0006936	muscle contraction	87	8	3.02	0.01062	ACD88966.1 myosin alkali light chain [Adineta vaga], XP_015760222.1 PREDICTED: muscle M-line assembly protein unc-89-like [Acropora digitifera], XP_019623495.1 PREDICTED: phospholipase B1, membrane-associated-like [Branchiostoma belcheri], ADD91473.1 hypothetical protein [Adineta vaga], XP_018023589.1 PREDICTED: sucrase-isomaltase, intestinal-like isoform X1 [Hyalella azteca], XP_018019737.1 PRED…		GO:0001867	complement activation, lectin pathway	5	3	0.3	0.00206	XP_018026347.1 PREDICTED: fibrinogen C domain-containing protein 1-A-like [Hyalella azteca], XP_018008488.1 PREDICTED: aggrecan core protein-like isoform X2 [Hyalella azteca], XP_018016848.1 PREDICTED: macrophage mannose receptor 1-like [Hyalella azteca]
GO:0048200	Golgi transport vesicle coating	5	2	0.17	0.01122	XP_005378308.1 PREDICTED: coatomer subunit delta [Chinchilla lanigera], XP_014321084.1 PREDICTED: ADP-ribosylation factor 1 [Myotis lucifugus]		GO:0051817	modification of morphology or physiology of other organism involved in symbiotic interaction	24	6	1.46	0.00263	XP_016399078.1 PREDICTED: LOW QUALITY PROTEIN: uncharacterized protein LOC107732307 [Sinocyclocheilus rhinocerous], CDW58865.1 Cyt-b5 domain containing protein [Trichuris trichiura], XP_018008488.1 PREDICTED: aggrecan core protein-like isoform X2 [Hyalella azteca], XP_009169495.1 hypothetical protein T265_06061 [Opisthorchis viverrini], XP_016399078.1 PREDICTED: LOW QUALITY PROTEIN: uncharacteriz…
GO:0048205	COPI coating of Golgi vesicle	5	2	0.17	0.01122	XP_005378308.1 PREDICTED: coatomer subunit delta [Chinchilla lanigera], XP_014321084.1 PREDICTED: ADP-ribosylation factor 1 [Myotis lucifugus]		GO:0060361	flight	24	6	1.46	0.00263	XP_020388141.1 spectrin beta chain, non-erythrocytic 5 [Rhincodon typus], XP_020388141.1 spectrin beta chain, non-erythrocytic 5 [Rhincodon typus], XP_018007533.1 PREDICTED: myosin regulatory light chain 2-like [Hyalella azteca], XP_018007533.1 PREDICTED: myosin regulatory light chain 2-like [Hyalella azteca], XP_018007533.1 PREDICTED: myosin regulatory light chain 2-like [Hyalella azteca], XP_01…
GO:0006278	RNA-dependent DNA biosynthetic process	532	29	18.47	0.01124	XP_012557189.1 PREDICTED: RNA-directed DNA polymerase from mobile element jockey-like [Hydra vulgaris], KYB24740.1 RNA-directed DNA polymerase from mobile element jockey-like Protein [Tribolium castaneum], PFX13573.1 hypothetical protein AWC38_SpisGene22326, partial [Stylophora pistillata], XP_020557493.1 uncharacterized protein LOC105353733 [Oryzias latipes], XP_013071033.1 PREDICTED: neprilysin…		GO:0007596	blood coagulation	91	13	5.55	0.00339	XP_018115747.1 PREDICTED: low-density lipoprotein receptor-related protein 4-like isoform X2 [Xenopus laevis], XP_018007104.1 PREDICTED: uncharacterized protein LOC108664918 [Hyalella azteca], AFA42361.1 clip domain serine proteinase 3 [Portunus trituberculatus], ACE80257.1 trypsin [Marsupenaeus japonicus], XP_018018840.1 PREDICTED: proclotting enzyme-like [Hyalella azteca], XP_018018026.1 PREDIC…
GO:1990748	cellular detoxification	14	3	0.49	0.01138	XP_011426440.1 PREDICTED: eosinophil peroxidase isoform X3 [Crassostrea gigas], KFM80705.1 AP-3 complex subunit delta-1, partial [Stegodyphus mimosarum], XP_013790379.1 glutathione S-transferase Mu 1-like [Limulus polyphemus]		GO:0019835	cytolysis	18	5	1.1	0.00366	XP_018013227.1 PREDICTED: lysozyme c-1-like [Hyalella azteca], XP_018014658.1 PREDICTED: lysozyme c-1-like [Hyalella azteca], XP_018014658.1 PREDICTED: lysozyme c-1-like [Hyalella azteca], XP_018014658.1 PREDICTED: lysozyme c-1-like [Hyalella azteca], XP_018015432.1 PREDICTED: hypoxanthine-guanine phosphoribosyltransferase-like [Hyalella azteca]
GO:0032781	positive regulation of ATPase activity	14	3	0.49	0.01138	ACD54758.1 unknown [Adineta vaga], XP_018009888.1 PREDICTED: activator of 90 kDa heat shock protein ATPase homolog 1-like [Hyalella azteca], XP_018027036.1 PREDICTED: fructose-bisphosphate aldolase-like [Hyalella azteca]		GO:0034447	very-low-density lipoprotein particle clearance	7	3	0.43	0.00656	XP_009512280.1 PREDICTED: low-density lipoprotein receptor-related protein 1B-like, partial [Phalacrocorax carbo], KXJ77454.1 hypothetical protein RP20_CCG006798 [Aedes albopictus], XP_309795.4 AGAP010896-PA, partial [Anopheles gambiae str. PEST]
GO:0044419	interspecies interaction between organisms	206	14	7.15	0.01292	XP_018592361.1 PREDICTED: transitional endoplasmic reticulum ATPase-like [Scleropages formosus], XP_022087829.1 probable global transcription activator SNF2L2 isoform X2 [Acanthaster planci], XP_011426440.1 PREDICTED: eosinophil peroxidase isoform X3 [Crassostrea gigas], XP_014307448.1 PREDICTED: LOW QUALITY PROTEIN: plasma alpha-L-fucosidase [Myotis lucifugus], XP_018011659.1 PREDICTED: carboxyp…		GO:0034436	glycoprotein transport	7	3	0.43	0.00656	XP_009512280.1 PREDICTED: low-density lipoprotein receptor-related protein 1B-like, partial [Phalacrocorax carbo], KXJ77454.1 hypothetical protein RP20_CCG006798 [Aedes albopictus], XP_309795.4 AGAP010896-PA, partial [Anopheles gambiae str. PEST]
GO:0060048	cardiac muscle contraction	27	4	0.94	0.01337	XP_015760222.1 PREDICTED: muscle M-line assembly protein unc-89-like [Acropora digitifera], XP_019623495.1 PREDICTED: phospholipase B1, membrane-associated-like [Branchiostoma belcheri], ADD91473.1 hypothetical protein [Adineta vaga], XP_018023589.1 PREDICTED: sucrase-isomaltase, intestinal-like isoform X1 [Hyalella azteca]		GO:0010466	negative regulation of peptidase activity	126	15	7.68	0.0097	XP_018020833.1 PREDICTED: collagen alpha-1(VIII) chain-like [Hyalella azteca], XP_018017444.1 PREDICTED: collagen alpha-4(IV) chain-like [Hyalella azteca], XP_018026234.1 PREDICTED: alpha-2-macroglobulin-like isoform X6 [Hyalella azteca], XP_018011805.1 PREDICTED: glycine-rich cell wall structural protein-like [Hyalella azteca], XP_018024224.1 PREDICTED: ovalbumin-related protein X-like isoform X…
GO:0035725	sodium ion transmembrane transport	91	8	3.16	0.01371	XP_018013946.1 PREDICTED: sodium/calcium exchanger 1-like, partial [Hyalella azteca], XP_018015834.1 PREDICTED: solute carrier family 26 member 6-like isoform X1 [Hyalella azteca], XP_018013946.1 PREDICTED: sodium/calcium exchanger 1-like, partial [Hyalella azteca], XP_018008870.1 PREDICTED: probable chitinase 3 [Hyalella azteca], XP_018013946.1 PREDICTED: sodium/calcium exchanger 1-like, partial…		GO:0031640	killing of cells of other organism	8	3	0.49	0.01003	XP_018008488.1 PREDICTED: aggrecan core protein-like isoform X2 [Hyalella azteca], XP_018016849.1 PREDICTED: macrophage mannose receptor 1-like [Hyalella azteca], XP_018016848.1 PREDICTED: macrophage mannose receptor 1-like [Hyalella azteca]
GO:0022900	electron transport chain	57	6	1.98	0.01382	AFQ96955.1 cytochrome c oxidase subunit 2 (mitochondrion) [Adineta vaga], XP_018015371.1 PREDICTED: NADH dehydrogenase [ubiquinone] 1 alpha subcomplex subunit 10, mitochondrial-like [Hyalella azteca], AFQ96955.1 cytochrome c oxidase subunit 2 (mitochondrion) [Adineta vaga], AFQ96987.1 NADH dehydrogenase subunit 2, partial (mitochondrion) [Adineta vaga], AFQ97019.1 NADH dehydrogenase subunit 5, pa…		GO:0044364	disruption of cells of other organism	8	3	0.49	0.01003	XP_018008488.1 PREDICTED: aggrecan core protein-like isoform X2 [Hyalella azteca], XP_018016849.1 PREDICTED: macrophage mannose receptor 1-like [Hyalella azteca], XP_018016848.1 PREDICTED: macrophage mannose receptor 1-like [Hyalella azteca]
GO:0045476	nurse cell apoptotic process	15	3	0.52	0.01387	XP_014669173.1 PREDICTED: serine/threonine-protein kinase unc-51-like [Priapulus caudatus], XP_018019195.1 PREDICTED: uncharacterized protein LOC108675679 [Hyalella azteca], ACF75477.1 beta-transducin repeat [Adineta vaga]		GO:0038026	reelin-mediated signaling pathway	8	3	0.49	0.01003	XP_009512280.1 PREDICTED: low-density lipoprotein receptor-related protein 1B-like, partial [Phalacrocorax carbo], KXJ77454.1 hypothetical protein RP20_CCG006798 [Aedes albopictus], XP_309795.4 AGAP010896-PA, partial [Anopheles gambiae str. PEST]
GO:0009251	glucan catabolic process	28	4	0.97	0.01518	XP_018027134.1 PREDICTED: endoglucanase E-4-like [Hyalella azteca], ADD91473.1 hypothetical protein [Adineta vaga], XP_018023589.1 PREDICTED: sucrase-isomaltase, intestinal-like isoform X1 [Hyalella azteca], XP_018016810.1 PREDICTED: endoglucanase A-like [Hyalella azteca]		GO:0051852	disruption by host of symbiont cells	3	2	0.18	0.01069	XP_018008488.1 PREDICTED: aggrecan core protein-like isoform X2 [Hyalella azteca], XP_018016848.1 PREDICTED: macrophage mannose receptor 1-like [Hyalella azteca]
GO:2000058	regulation of ubiquitin-dependent protein catabolic process	28	4	0.97	0.01518	XP_018592361.1 PREDICTED: transitional endoplasmic reticulum ATPase-like [Scleropages formosus], XP_009048163.1 hypothetical protein LOTGIDRAFT_238331 [Lottia gigantea], XP_012257918.1 PDZ domain-containing protein GIPC3 [Athalia rosae], XP_018011549.1 PREDICTED: E3 ubiquitin-protein ligase TRIM9-like isoform X2 [Hyalella azteca]		GO:0051883	killing of cells in other organism involved in symbiotic interaction	3	2	0.18	0.01069	XP_018008488.1 PREDICTED: aggrecan core protein-like isoform X2 [Hyalella azteca], XP_018016848.1 PREDICTED: macrophage mannose receptor 1-like [Hyalella azteca]
GO:0035964	COPI-coated vesicle budding	6	2	0.21	0.01645	XP_005378308.1 PREDICTED: coatomer subunit delta [Chinchilla lanigera], XP_014321084.1 PREDICTED: ADP-ribosylation factor 1 [Myotis lucifugus]		GO:0051873	killing by host of symbiont cells	3	2	0.18	0.01069	XP_018008488.1 PREDICTED: aggrecan core protein-like isoform X2 [Hyalella azteca], XP_018016848.1 PREDICTED: macrophage mannose receptor 1-like [Hyalella azteca]
GO:0030240	skeletal muscle thin filament assembly	6	2	0.21	0.01645	PAA47500.1 hypothetical protein BOX15_Mlig027932g4 [Macrostomum lignano], XP_015760222.1 PREDICTED: muscle M-line assembly protein unc-89-like [Acropora digitifera]		GO:0051818	disruption of cells of other organism involved in symbiotic interaction	3	2	0.18	0.01069	XP_018008488.1 PREDICTED: aggrecan core protein-like isoform X2 [Hyalella azteca], XP_018016848.1 PREDICTED: macrophage mannose receptor 1-like [Hyalella azteca]
GO:0030245	cellulose catabolic process	6	2	0.21	0.01645	XP_018027134.1 PREDICTED: endoglucanase E-4-like [Hyalella azteca], XP_018016810.1 PREDICTED: endoglucanase A-like [Hyalella azteca]		GO:0035444	nickel cation transmembrane transport	3	2	0.18	0.01069	XP_022237182.1 natural resistance-associated macrophage protein 2-like [Limulus polyphemus], XP_018007181.1 PREDICTED: histidine-rich glycoprotein-like [Hyalella azteca]
GO:0006972	hyperosmotic response	6	2	0.21	0.01645	XP_013413080.1 PREDICTED: glycerol-3-phosphate dehydrogenase [NAD(+)], cytoplasmic-like isoform X2 [Lingula anatina], XP_011868700.1 PREDICTED: mitogen-activated protein kinase 1 [Vollenhovia emeryi]		GO:0006824	cobalt ion transport	3	2	0.18	0.01069	XP_022237182.1 natural resistance-associated macrophage protein 2-like [Limulus polyphemus], XP_018007181.1 PREDICTED: histidine-rich glycoprotein-like [Hyalella azteca]
GO:0002086	diaphragm contraction	6	2	0.21	0.01645	ADD91473.1 hypothetical protein [Adineta vaga], XP_018023589.1 PREDICTED: sucrase-isomaltase, intestinal-like isoform X1 [Hyalella azteca]		GO:0010641	positive regulation of platelet-derived growth factor receptor signaling pathway	3	2	0.18	0.01069	XP_018007104.1 PREDICTED: uncharacterized protein LOC108664918 [Hyalella azteca], AFA42361.1 clip domain serine proteinase 3 [Portunus trituberculatus]
GO:0043181	vacuolar sequestering	6	2	0.21	0.01645	ADD91473.1 hypothetical protein [Adineta vaga], XP_018023589.1 PREDICTED: sucrase-isomaltase, intestinal-like isoform X1 [Hyalella azteca]		GO:0015675	nickel cation transport	3	2	0.18	0.01069	XP_022237182.1 natural resistance-associated macrophage protein 2-like [Limulus polyphemus], XP_018007181.1 PREDICTED: histidine-rich glycoprotein-like [Hyalella azteca]
GO:0051275	beta-glucan catabolic process	6	2	0.21	0.01645	XP_018027134.1 PREDICTED: endoglucanase E-4-like [Hyalella azteca], XP_018016810.1 PREDICTED: endoglucanase A-like [Hyalella azteca]		GO:0008152	metabolic process	10858	765	661.94	0.01165	XP_018013227.1 PREDICTED: lysozyme c-1-like [Hyalella azteca], XP_018024607.1 PREDICTED: ufm1-specific protease 1-like [Hyalella azteca], XP_967792.1 PREDICTED: sphingosine-1-phosphate lyase [Tribolium castaneum], XP_018025742.1 PREDICTED: uncharacterized protein LOC108681240 [Hyalella azteca], XP_018019128.1 PREDICTED: cyanophycinase-like [Hyalella azteca], XP_018017310.1 PREDICTED: nudC domain-…
GO:0071897	DNA biosynthetic process	574	30	19.93	0.01715	XP_012557189.1 PREDICTED: RNA-directed DNA polymerase from mobile element jockey-like [Hydra vulgaris], KYB24740.1 RNA-directed DNA polymerase from mobile element jockey-like Protein [Tribolium castaneum], PFX13573.1 hypothetical protein AWC38_SpisGene22326, partial [Stylophora pistillata], XP_020557493.1 uncharacterized protein LOC105353733 [Oryzias latipes], XP_013071033.1 PREDICTED: neprilysin…		GO:0015985	energy coupled proton transport, down electrochemical gradient	42	7	2.56	0.01268	XP_967645.1 PREDICTED: ATP synthase lipid-binding protein, mitochondrial [Tribolium castaneum], XP_018009462.1 PREDICTED: ATP synthase subunit e, mitochondrial-like [Hyalella azteca], YP_006234446.1 ATP6 gene product (mitochondrion) [Gammarus duebeni], AEB40303.1 mitochondrial ATP synthase delta subunit precursor [Litopenaeus vannamei], XP_018018568.1 PREDICTED: ATP synthase subunit d, mitochondr…
GO:0048738	cardiac muscle tissue development	60	6	2.08	0.01748	XP_022087829.1 probable global transcription activator SNF2L2 isoform X2 [Acanthaster planci], XP_011444759.1 PREDICTED: S-adenosylmethionine synthase [Crassostrea gigas], XP_015760222.1 PREDICTED: muscle M-line assembly protein unc-89-like [Acropora digitifera], XP_019623495.1 PREDICTED: phospholipase B1, membrane-associated-like [Branchiostoma belcheri], ADD91473.1 hypothetical protein [Adineta…		GO:0015986	ATP synthesis coupled proton transport	42	7	2.56	0.01268	XP_967645.1 PREDICTED: ATP synthase lipid-binding protein, mitochondrial [Tribolium castaneum], XP_018009462.1 PREDICTED: ATP synthase subunit e, mitochondrial-like [Hyalella azteca], YP_006234446.1 ATP6 gene product (mitochondrion) [Gammarus duebeni], AEB40303.1 mitochondrial ATP synthase delta subunit precursor [Litopenaeus vannamei], XP_018018568.1 PREDICTED: ATP synthase subunit d, mitochondr…
GO:1902600	proton transmembrane transport	114	9	3.96	0.01775	ABO61291.1 vacuolar ATPase subunit C [Lutzomyia longipalpis], XP_014772097.1 PREDICTED: V-type proton ATPase subunit B [Octopus bimaculoides], PFX16253.1 V-type proton ATPase catalytic subunit A [Stylophora pistillata], XP_009017307.1 hypothetical protein HELRODRAFT_185579 [Helobdella robusta], NP_999743.1 mitochondrial ATP synthase alpha subunit precursor [Strongylocentrotus purpuratus], XP_0180…		GO:0051897	positive regulation of protein kinase B signaling	9	3	0.55	0.01437	XP_018007104.1 PREDICTED: uncharacterized protein LOC108664918 [Hyalella azteca], AFA42361.1 clip domain serine proteinase 3 [Portunus trituberculatus], XP_018015635.1 PREDICTED: src substrate protein p85-like [Hyalella azteca]
GO:0003012	muscle system process	96	8	3.33	0.01843	ACD88966.1 myosin alkali light chain [Adineta vaga], XP_015760222.1 PREDICTED: muscle M-line assembly protein unc-89-like [Acropora digitifera], XP_019623495.1 PREDICTED: phospholipase B1, membrane-associated-like [Branchiostoma belcheri], ADD91473.1 hypothetical protein [Adineta vaga], XP_018023589.1 PREDICTED: sucrase-isomaltase, intestinal-like isoform X1 [Hyalella azteca], XP_018019737.1 PRED…		GO:0019755	one-carbon compound transport	9	3	0.55	0.01437	XP_018027027.1 PREDICTED: aquaporin-3-like [Hyalella azteca], XP_018019224.1 PREDICTED: carbonic anhydrase 2-like [Hyalella azteca], XP_018019224.1 PREDICTED: carbonic anhydrase 2-like [Hyalella azteca]
GO:0006892	post-Golgi vesicle-mediated transport	45	5	1.56	0.01929	KFM80705.1 AP-3 complex subunit delta-1, partial [Stegodyphus mimosarum], XP_022700036.1 ADP-ribosylation factor 1 isoform X1 [Varroa jacobsoni], XP_013381362.1 PREDICTED: heat shock cognate 71 kDa protein-like [Lingula anatina], XP_022246554.1 golgin-45-like isoform X2 [Limulus polyphemus], XP_014321084.1 PREDICTED: ADP-ribosylation factor 1 [Myotis lucifugus]		GO:0050766	positive regulation of phagocytosis	4	2	0.24	0.02051	XP_018008488.1 PREDICTED: aggrecan core protein-like isoform X2 [Hyalella azteca], XP_018016848.1 PREDICTED: macrophage mannose receptor 1-like [Hyalella azteca]
GO:0002181	cytoplasmic translation	45	5	1.56	0.01929	XP_021370487.1 eukaryotic translation initiation factor 3 subunit C-like isoform X1 [Mizuhopecten yessoensis], XP_013408544.1 PREDICTED: eukaryotic translation initiation factor 3 subunit B-like [Lingula anatina], XP_009050263.1 hypothetical protein LOTGIDRAFT_142293 [Lottia gigantea], XP_002131705.1 PREDICTED: 60S ribosomal protein L35 [Ciona intestinalis], XP_018018001.1 PREDICTED: cytoplasmic …		GO:0044126	regulation of growth of symbiont in host	4	2	0.24	0.02051	XP_018008488.1 PREDICTED: aggrecan core protein-like isoform X2 [Hyalella azteca], XP_018016848.1 PREDICTED: macrophage mannose receptor 1-like [Hyalella azteca]
GO:0021695	cerebellar cortex development	17	3	0.59	0.01969	XP_014669173.1 PREDICTED: serine/threonine-protein kinase unc-51-like [Priapulus caudatus], XP_005378308.1 PREDICTED: coatomer subunit delta [Chinchilla lanigera], XP_018020701.1 PREDICTED: alpha-N-acetylglucosaminidase-like [Hyalella azteca]		GO:0044144	modulation of growth of symbiont involved in interaction with host	4	2	0.24	0.02051	XP_018008488.1 PREDICTED: aggrecan core protein-like isoform X2 [Hyalella azteca], XP_018016848.1 PREDICTED: macrophage mannose receptor 1-like [Hyalella azteca]
GO:0044247	cellular polysaccharide catabolic process	31	4	1.08	0.02151	XP_018027134.1 PREDICTED: endoglucanase E-4-like [Hyalella azteca], ADD91473.1 hypothetical protein [Adineta vaga], XP_018023589.1 PREDICTED: sucrase-isomaltase, intestinal-like isoform X1 [Hyalella azteca], XP_018016810.1 PREDICTED: endoglucanase A-like [Hyalella azteca]		GO:0044146	negative regulation of growth of symbiont involved in interaction with host	4	2	0.24	0.02051	XP_018008488.1 PREDICTED: aggrecan core protein-like isoform X2 [Hyalella azteca], XP_018016848.1 PREDICTED: macrophage mannose receptor 1-like [Hyalella azteca]
GO:0043586	tongue development	7	2	0.24	0.0225	ADD91473.1 hypothetical protein [Adineta vaga], XP_018023589.1 PREDICTED: sucrase-isomaltase, intestinal-like isoform X1 [Hyalella azteca]		GO:0044130	negative regulation of growth of symbiont in host	4	2	0.24	0.02051	XP_018008488.1 PREDICTED: aggrecan core protein-like isoform X2 [Hyalella azteca], XP_018016848.1 PREDICTED: macrophage mannose receptor 1-like [Hyalella azteca]
GO:0043587	tongue morphogenesis	7	2	0.24	0.0225	ADD91473.1 hypothetical protein [Adineta vaga], XP_018023589.1 PREDICTED: sucrase-isomaltase, intestinal-like isoform X1 [Hyalella azteca]		GO:0050926	regulation of positive chemotaxis	4	2	0.24	0.02051	XP_018007104.1 PREDICTED: uncharacterized protein LOC108664918 [Hyalella azteca], AFA42361.1 clip domain serine proteinase 3 [Portunus trituberculatus]
GO:0033058	directional locomotion	7	2	0.24	0.0225	XP_015760222.1 PREDICTED: muscle M-line assembly protein unc-89-like [Acropora digitifera], XP_018011117.1 PREDICTED: troponin I-like isoform X2 [Hyalella azteca]		GO:0050927	positive regulation of positive chemotaxis	4	2	0.24	0.02051	XP_018007104.1 PREDICTED: uncharacterized protein LOC108664918 [Hyalella azteca], AFA42361.1 clip domain serine proteinase 3 [Portunus trituberculatus]
GO:0044146	negative regulation of growth of symbiont involved in interaction with host	7	2	0.24	0.0225	XP_011426440.1 PREDICTED: eosinophil peroxidase isoform X3 [Crassostrea gigas], XP_018016848.1 PREDICTED: macrophage mannose receptor 1-like [Hyalella azteca]		GO:0051828	entry into other organism involved in symbiotic interaction	18	4	1.1	0.02113	XP_018024385.1 PREDICTED: uncharacterized protein LOC108680125 [Hyalella azteca], XP_020627207.1 uncharacterized protein LOC110064491, partial [Orbicella faveolata], CDW58865.1 Cyt-b5 domain containing protein [Trichuris trichiura], XP_018024385.1 PREDICTED: uncharacterized protein LOC108680125 [Hyalella azteca]
GO:0044130	negative regulation of growth of symbiont in host	7	2	0.24	0.0225	XP_011426440.1 PREDICTED: eosinophil peroxidase isoform X3 [Crassostrea gigas], XP_018016848.1 PREDICTED: macrophage mannose receptor 1-like [Hyalella azteca]		GO:0044409	entry into host	18	4	1.1	0.02113	XP_018024385.1 PREDICTED: uncharacterized protein LOC108680125 [Hyalella azteca], XP_020627207.1 uncharacterized protein LOC110064491, partial [Orbicella faveolata], CDW58865.1 Cyt-b5 domain containing protein [Trichuris trichiura], XP_018024385.1 PREDICTED: uncharacterized protein LOC108680125 [Hyalella azteca]
GO:0003011	involuntary skeletal muscle contraction	7	2	0.24	0.0225	ADD91473.1 hypothetical protein [Adineta vaga], XP_018023589.1 PREDICTED: sucrase-isomaltase, intestinal-like isoform X1 [Hyalella azteca]		GO:0044003	modification by symbiont of host morphology or physiology	19	4	1.16	0.0255	XP_016399078.1 PREDICTED: LOW QUALITY PROTEIN: uncharacterized protein LOC107732307 [Sinocyclocheilus rhinocerous], CDW58865.1 Cyt-b5 domain containing protein [Trichuris trichiura], XP_009169495.1 hypothetical protein T265_06061 [Opisthorchis viverrini], XP_016399078.1 PREDICTED: LOW QUALITY PROTEIN: uncharacterized protein LOC107732307 [Sinocyclocheilus rhinocerous]
GO:0098754	detoxification	18	3	0.62	0.02303	XP_011426440.1 PREDICTED: eosinophil peroxidase isoform X3 [Crassostrea gigas], KFM80705.1 AP-3 complex subunit delta-1, partial [Stegodyphus mimosarum], XP_013790379.1 glutathione S-transferase Mu 1-like [Limulus polyphemus]		GO:0046040	IMP metabolic process	19	4	1.16	0.0255	XP_018025171.1 PREDICTED: uncharacterized protein LOC108680783 [Hyalella azteca], XP_018023414.1 PREDICTED: trifunctional purine biosynthetic protein adenosine-3-like [Hyalella azteca], XP_006814541.1 PREDICTED: uncharacterized protein LOC102803486 [Saccoglossus kowalevskii], XP_018015432.1 PREDICTED: hypoxanthine-guanine phosphoribosyltransferase-like [Hyalella azteca]
GO:0021549	cerebellum development	32	4	1.11	0.02393	XP_014669173.1 PREDICTED: serine/threonine-protein kinase unc-51-like [Priapulus caudatus], XP_005378308.1 PREDICTED: coatomer subunit delta [Chinchilla lanigera], XP_018026390.1 PREDICTED: cystathionine beta-synthase-like [Hyalella azteca], XP_018020701.1 PREDICTED: alpha-N-acetylglucosaminidase-like [Hyalella azteca]		GO:0006188	IMP biosynthetic process	19	4	1.16	0.0255	XP_018025171.1 PREDICTED: uncharacterized protein LOC108680783 [Hyalella azteca], XP_018023414.1 PREDICTED: trifunctional purine biosynthetic protein adenosine-3-like [Hyalella azteca], XP_006814541.1 PREDICTED: uncharacterized protein LOC102803486 [Saccoglossus kowalevskii], XP_018015432.1 PREDICTED: hypoxanthine-guanine phosphoribosyltransferase-like [Hyalella azteca]
GO:1903052	positive regulation of proteolysis involved in cellular protein catabolic process	19	3	0.66	0.02666	XP_018592361.1 PREDICTED: transitional endoplasmic reticulum ATPase-like [Scleropages formosus], XP_009048163.1 hypothetical protein LOTGIDRAFT_238331 [Lottia gigantea], XP_018011549.1 PREDICTED: E3 ubiquitin-protein ligase TRIM9-like isoform X2 [Hyalella azteca]		GO:0051127	positive regulation of actin nucleation	19	4	1.16	0.0255	XP_018014551.1 PREDICTED: inverted formin-2-like [Hyalella azteca], XP_018015034.1 PREDICTED: uncharacterized protein LOC108671948 isoform X1 [Hyalella azteca], XP_018025171.1 PREDICTED: uncharacterized protein LOC108680783 [Hyalella azteca], XP_018012495.1 PREDICTED: flocculation protein FLO11-like [Hyalella azteca]
GO:2000060	positive regulation of ubiquitin-dependent protein catabolic process	19	3	0.66	0.02666	XP_018592361.1 PREDICTED: transitional endoplasmic reticulum ATPase-like [Scleropages formosus], XP_009048163.1 hypothetical protein LOTGIDRAFT_238331 [Lottia gigantea], XP_018011549.1 PREDICTED: E3 ubiquitin-protein ligase TRIM9-like isoform X2 [Hyalella azteca]		GO:0001906	cell killing	20	4	1.22	0.03038	CAH04631.1 cathepsin H [Suberites domuncula], XP_018008488.1 PREDICTED: aggrecan core protein-like isoform X2 [Hyalella azteca], XP_018016849.1 PREDICTED: macrophage mannose receptor 1-like [Hyalella azteca], XP_018016848.1 PREDICTED: macrophage mannose receptor 1-like [Hyalella azteca]
GO:1903364	positive regulation of cellular protein catabolic process	19	3	0.66	0.02666	XP_018592361.1 PREDICTED: transitional endoplasmic reticulum ATPase-like [Scleropages formosus], XP_009048163.1 hypothetical protein LOTGIDRAFT_238331 [Lottia gigantea], XP_018011549.1 PREDICTED: E3 ubiquitin-protein ligase TRIM9-like isoform X2 [Hyalella azteca]		GO:0051701	interaction with host	50	7	3.05	0.03093	XP_018024385.1 PREDICTED: uncharacterized protein LOC108680125 [Hyalella azteca], XP_020627207.1 uncharacterized protein LOC110064491, partial [Orbicella faveolata], XP_016399078.1 PREDICTED: LOW QUALITY PROTEIN: uncharacterized protein LOC107732307 [Sinocyclocheilus rhinocerous], CDW58865.1 Cyt-b5 domain containing protein [Trichuris trichiura], XP_018024385.1 PREDICTED: uncharacterized protein …
GO:0007040	lysosome organization	50	5	1.74	0.02908	XP_021001129.1 sorting nexin lst-4-like [Parasteatoda tepidariorum], XP_018020701.1 PREDICTED: alpha-N-acetylglucosaminidase-like [Hyalella azteca], KFM80705.1 AP-3 complex subunit delta-1, partial [Stegodyphus mimosarum], ADD91473.1 hypothetical protein [Adineta vaga], XP_018023589.1 PREDICTED: sucrase-isomaltase, intestinal-like isoform X1 [Hyalella azteca]		GO:0051851	modification by host of symbiont morphology or physiology	5	2	0.3	0.03281	XP_018008488.1 PREDICTED: aggrecan core protein-like isoform X2 [Hyalella azteca], XP_018016848.1 PREDICTED: macrophage mannose receptor 1-like [Hyalella azteca]
GO:0080171	lytic vacuole organization	50	5	1.74	0.02908	XP_021001129.1 sorting nexin lst-4-like [Parasteatoda tepidariorum], XP_018020701.1 PREDICTED: alpha-N-acetylglucosaminidase-like [Hyalella azteca], KFM80705.1 AP-3 complex subunit delta-1, partial [Stegodyphus mimosarum], ADD91473.1 hypothetical protein [Adineta vaga], XP_018023589.1 PREDICTED: sucrase-isomaltase, intestinal-like isoform X1 [Hyalella azteca]		GO:0018916	nitrobenzene metabolic process	5	2	0.3	0.03281	XP_018022898.1 PREDICTED: glutathione S-transferase Mu 2-like [Hyalella azteca], XP_018022898.1 PREDICTED: glutathione S-transferase Mu 2-like [Hyalella azteca]
GO:0044126	regulation of growth of symbiont in host	8	2	0.28	0.02932	XP_011426440.1 PREDICTED: eosinophil peroxidase isoform X3 [Crassostrea gigas], XP_018016848.1 PREDICTED: macrophage mannose receptor 1-like [Hyalella azteca]		GO:0051410	detoxification of nitrogen compound	5	2	0.3	0.03281	XP_018022898.1 PREDICTED: glutathione S-transferase Mu 2-like [Hyalella azteca], XP_018022898.1 PREDICTED: glutathione S-transferase Mu 2-like [Hyalella azteca]
GO:0044144	modulation of growth of symbiont involved in interaction with host	8	2	0.28	0.02932	XP_011426440.1 PREDICTED: eosinophil peroxidase isoform X3 [Crassostrea gigas], XP_018016848.1 PREDICTED: macrophage mannose receptor 1-like [Hyalella azteca]		GO:0070458	cellular detoxification of nitrogen compound	5	2	0.3	0.03281	XP_018022898.1 PREDICTED: glutathione S-transferase Mu 2-like [Hyalella azteca], XP_018022898.1 PREDICTED: glutathione S-transferase Mu 2-like [Hyalella azteca]
GO:0060966	regulation of gene silencing by RNA	8	2	0.28	0.02932	XP_018013061.1 PREDICTED: endoribonuclease Dicer-like [Hyalella azteca], KFM80705.1 AP-3 complex subunit delta-1, partial [Stegodyphus mimosarum]		GO:0051702	interaction with symbiont	5	2	0.3	0.03281	XP_018008488.1 PREDICTED: aggrecan core protein-like isoform X2 [Hyalella azteca], XP_018016848.1 PREDICTED: macrophage mannose receptor 1-like [Hyalella azteca]
GO:0045732	positive regulation of protein catabolic process	35	4	1.22	0.03214	XP_018592361.1 PREDICTED: transitional endoplasmic reticulum ATPase-like [Scleropages formosus], XP_009048163.1 hypothetical protein LOTGIDRAFT_238331 [Lottia gigantea], XP_015518449.1 PREDICTED: protein gustavus [Neodiprion lecontei], XP_018011549.1 PREDICTED: E3 ubiquitin-protein ligase TRIM9-like isoform X2 [Hyalella azteca]		GO:0045186	zonula adherens assembly	12	3	0.73	0.03283	XP_018592818.1 PREDICTED: spectrin beta chain, non-erythrocytic 2 isoform X4 [Scleropages formosus], XP_020388141.1 spectrin beta chain, non-erythrocytic 5 [Rhincodon typus], XP_020388141.1 spectrin beta chain, non-erythrocytic 5 [Rhincodon typus]
GO:1903050	regulation of proteolysis involved in cellular protein catabolic process	35	4	1.22	0.03214	XP_018592361.1 PREDICTED: transitional endoplasmic reticulum ATPase-like [Scleropages formosus], XP_009048163.1 hypothetical protein LOTGIDRAFT_238331 [Lottia gigantea], XP_012257918.1 PDZ domain-containing protein GIPC3 [Athalia rosae], XP_018011549.1 PREDICTED: E3 ubiquitin-protein ligase TRIM9-like isoform X2 [Hyalella azteca]		GO:0019080	viral gene expression	21	4	1.28	0.03578	XP_018025242.1 PREDICTED: uncharacterized protein LOC108680838 [Hyalella azteca], KII74049.1 Polyubiquitin-C [Thelohanellus kitauei], XP_018026009.1 PREDICTED: 40S ribosomal protein S4-like [Hyalella azteca], XP_018026009.1 PREDICTED: 40S ribosomal protein S4-like [Hyalella azteca]
GO:0034622	cellular protein-containing complex assembly	573	32	19.89	0.03245	XP_021935638.1 splicing factor U2AF 50 kDa subunit isoform X5 [Zootermopsis nevadensis], XP_021370487.1 eukaryotic translation initiation factor 3 subunit C-like isoform X1 [Mizuhopecten yessoensis], XP_015760222.1 PREDICTED: muscle M-line assembly protein unc-89-like [Acropora digitifera], XP_005102694.1 PREDICTED: heat shock 70 kDa protein 4-like [Aplysia californica], XP_014772097.1 PREDICTED:…		GO:0071466	cellular response to xenobiotic stimulus	52	7	3.17	0.03734	XP_018026107.1 PREDICTED: cysteine sulfinic acid decarboxylase-like isoform X1 [Hyalella azteca], PAA74278.1 hypothetical protein BOX15_Mlig019417g1 [Macrostomum lignano], XP_018011947.1 PREDICTED: 5-oxoprolinase-like [Hyalella azteca], XP_018026845.1 PREDICTED: sulfotransferase 1A1-like [Hyalella azteca], ACD54619.1 cysteine-rich secretory protein-2-like protein [Adineta vaga], XP_018022898.1 PR…
GO:0007584	response to nutrient	52	5	1.81	0.03374	XP_009061444.1 hypothetical protein LOTGIDRAFT_193969 [Lottia gigantea], XP_006866539.1 PREDICTED: mannose-6-phosphate isomerase isoform X2 [Chrysochloris asiatica], XP_018026390.1 PREDICTED: cystathionine beta-synthase-like [Hyalella azteca], XP_005956672.1 PREDICTED: long-chain-fatty-acid--CoA ligase 5 [Pantholops hodgsonii], XP_018018502.1 PREDICTED: uncharacterized protein LOC108675026 [Hyale…		GO:0009303	rRNA transcription	13	3	0.79	0.04079	OXA58286.1 Retrovirus-related Pol polyprotein from type-2 retrotransposable element R2DM [Folsomia candida], XP_018022538.1 PREDICTED: uncharacterized protein LOC108678590 [Hyalella azteca], XP_018022538.1 PREDICTED: uncharacterized protein LOC108678590 [Hyalella azteca]
GO:0097237	cellular response to toxic substance	21	3	0.73	0.03477	XP_011426440.1 PREDICTED: eosinophil peroxidase isoform X3 [Crassostrea gigas], KFM80705.1 AP-3 complex subunit delta-1, partial [Stegodyphus mimosarum], XP_013790379.1 glutathione S-transferase Mu 1-like [Limulus polyphemus]		GO:0046718	viral entry into host cell	13	3	0.79	0.04079	XP_018024385.1 PREDICTED: uncharacterized protein LOC108680125 [Hyalella azteca], XP_020627207.1 uncharacterized protein LOC110064491, partial [Orbicella faveolata], XP_018024385.1 PREDICTED: uncharacterized protein LOC108680125 [Hyalella azteca]
GO:1902742	apoptotic process involved in development	21	3	0.73	0.03477	XP_014669173.1 PREDICTED: serine/threonine-protein kinase unc-51-like [Priapulus caudatus], XP_018019195.1 PREDICTED: uncharacterized protein LOC108675679 [Hyalella azteca], ACF75477.1 beta-transducin repeat [Adineta vaga]		GO:0051919	positive regulation of fibrinolysis	6	2	0.37	0.04725	XP_018018026.1 PREDICTED: trypsin-1-like [Hyalella azteca], AOW41608.1 trypsin [Euphausia superba]
GO:1903362	regulation of cellular protein catabolic process	36	4	1.25	0.0352	XP_018592361.1 PREDICTED: transitional endoplasmic reticulum ATPase-like [Scleropages formosus], XP_009048163.1 hypothetical protein LOTGIDRAFT_238331 [Lottia gigantea], XP_012257918.1 PDZ domain-containing protein GIPC3 [Athalia rosae], XP_018011549.1 PREDICTED: E3 ubiquitin-protein ligase TRIM9-like isoform X2 [Hyalella azteca]		GO:0031424	keratinization	6	2	0.37	0.04725	XP_018006917.1 PREDICTED: YEATS domain-containing protein 2-like [Hyalella azteca], BAD15064.1 crustin-like peptide type 3, partial [Marsupenaeus japonicus]
GO:0006801	superoxide metabolic process	36	4	1.25	0.0352	XP_018026390.1 PREDICTED: cystathionine beta-synthase-like [Hyalella azteca], XP_011426440.1 PREDICTED: eosinophil peroxidase isoform X3 [Crassostrea gigas], KFM80705.1 AP-3 complex subunit delta-1, partial [Stegodyphus mimosarum], XP_018006626.1 PREDICTED: uncharacterized protein LOC108664535 [Hyalella azteca]		GO:0005975	carbohydrate metabolic process	690	53	42.06	0.04785	XP_018008554.1 PREDICTED: probable chitinase 2, partial [Hyalella azteca], XP_018011022.1 PREDICTED: glucosylceramidase-like isoform X2 [Hyalella azteca], XP_018019054.1 PREDICTED: alpha-L-fucosidase-like [Hyalella azteca], XP_018018399.1 PREDICTED: uncharacterized protein LOC108674922 [Hyalella azteca], XP_018018221.1 PREDICTED: alpha-amylase-like [Hyalella azteca], XP_018024668.1 PREDICTED: end…
GO:0030241	skeletal muscle myosin thick filament assembly	9	2	0.31	0.03685	XP_015760222.1 PREDICTED: muscle M-line assembly protein unc-89-like [Acropora digitifera], XP_018022388.1 PREDICTED: myosin heavy chain, muscle-like isoform X1 [Hyalella azteca]		GO:0051125	regulation of actin nucleation	23	4	1.4	0.04811	XP_018014551.1 PREDICTED: inverted formin-2-like [Hyalella azteca], XP_018015034.1 PREDICTED: uncharacterized protein LOC108671948 isoform X1 [Hyalella azteca], XP_018025171.1 PREDICTED: uncharacterized protein LOC108680783 [Hyalella azteca], XP_018012495.1 PREDICTED: flocculation protein FLO11-like [Hyalella azteca]
GO:0042178	xenobiotic catabolic process	9	2	0.31	0.03685	XP_005956672.1 PREDICTED: long-chain-fatty-acid--CoA ligase 5 [Pantholops hodgsonii], XP_013790379.1 glutathione S-transferase Mu 1-like [Limulus polyphemus]		GO:0033119	negative regulation of RNA splicing	14	3	0.85	0.04963	XP_018011005.1 PREDICTED: platelet binding protein GspB-like [Hyalella azteca], XP_018007637.1 PREDICTED: 40S ribosomal protein S26-like [Hyalella azteca], XP_018007637.1 PREDICTED: 40S ribosomal protein S26-like [Hyalella azteca]
GO:0071450	cellular response to oxygen radical	9	2	0.31	0.03685	XP_011426440.1 PREDICTED: eosinophil peroxidase isoform X3 [Crassostrea gigas], KFM80705.1 AP-3 complex subunit delta-1, partial [Stegodyphus mimosarum]
GO:0071451	cellular response to superoxide	9	2	0.31	0.03685	XP_011426440.1 PREDICTED: eosinophil peroxidase isoform X3 [Crassostrea gigas], KFM80705.1 AP-3 complex subunit delta-1, partial [Stegodyphus mimosarum]
GO:0060004	reflex	9	2	0.31	0.03685	XP_018018502.1 PREDICTED: uncharacterized protein LOC108675026 [Hyalella azteca], XP_009065590.1 hypothetical protein LOTGIDRAFT_207312 [Lottia gigantea]
GO:0098869	cellular oxidant detoxification	9	2	0.31	0.03685	XP_011426440.1 PREDICTED: eosinophil peroxidase isoform X3 [Crassostrea gigas], KFM80705.1 AP-3 complex subunit delta-1, partial [Stegodyphus mimosarum]
GO:0019430	removal of superoxide radicals	9	2	0.31	0.03685	XP_011426440.1 PREDICTED: eosinophil peroxidase isoform X3 [Crassostrea gigas], KFM80705.1 AP-3 complex subunit delta-1, partial [Stegodyphus mimosarum]
GO:0030908	protein splicing	9	2	0.31	0.03685	XP_009057657.1 hypothetical protein LOTGIDRAFT_217351 [Lottia gigantea], XP_019647727.1 PREDICTED: LOW QUALITY PROTEIN: dynein heavy chain 5, axonemal-like [Branchiostoma belcheri]
GO:0044275	cellular carbohydrate catabolic process	37	4	1.28	0.03842	XP_018027134.1 PREDICTED: endoglucanase E-4-like [Hyalella azteca], ADD91473.1 hypothetical protein [Adineta vaga], XP_018023589.1 PREDICTED: sucrase-isomaltase, intestinal-like isoform X1 [Hyalella azteca], XP_018016810.1 PREDICTED: endoglucanase A-like [Hyalella azteca]
GO:0043462	regulation of ATPase activity	22	3	0.76	0.03926	ACD54758.1 unknown [Adineta vaga], XP_018009888.1 PREDICTED: activator of 90 kDa heat shock protein ATPase homolog 1-like [Hyalella azteca], XP_018027036.1 PREDICTED: fructose-bisphosphate aldolase-like [Hyalella azteca]
GO:0060537	muscle tissue development	132	9	4.58	0.04058	PAA47500.1 hypothetical protein BOX15_Mlig027932g4 [Macrostomum lignano], XP_022087829.1 probable global transcription activator SNF2L2 isoform X2 [Acanthaster planci], XP_011444759.1 PREDICTED: S-adenosylmethionine synthase [Crassostrea gigas], XP_015760222.1 PREDICTED: muscle M-line assembly protein unc-89-like [Acropora digitifera], XP_018019195.1 PREDICTED: uncharacterized protein LOC10867567…
GO:0051651	maintenance of location in cell	55	5	1.91	0.04154	ADD91473.1 hypothetical protein [Adineta vaga], XP_018023589.1 PREDICTED: sucrase-isomaltase, intestinal-like isoform X1 [Hyalella azteca], XP_011432393.2 PREDICTED: ran GTPase-activating protein 1 [Crassostrea gigas], ADG45307.1 actin [Marsupenaeus japonicus], XP_018022388.1 PREDICTED: myosin heavy chain, muscle-like isoform X1 [Hyalella azteca]
GO:0022037	metencephalon development	38	4	1.32	0.0418	XP_014669173.1 PREDICTED: serine/threonine-protein kinase unc-51-like [Priapulus caudatus], XP_005378308.1 PREDICTED: coatomer subunit delta [Chinchilla lanigera], XP_018026390.1 PREDICTED: cystathionine beta-synthase-like [Hyalella azteca], XP_018020701.1 PREDICTED: alpha-N-acetylglucosaminidase-like [Hyalella azteca]
GO:0055008	cardiac muscle tissue morphogenesis	23	3	0.8	0.04402	XP_015760222.1 PREDICTED: muscle M-line assembly protein unc-89-like [Acropora digitifera], ADD91473.1 hypothetical protein [Adineta vaga], XP_018023589.1 PREDICTED: sucrase-isomaltase, intestinal-like isoform X1 [Hyalella azteca]
GO:0003009	skeletal muscle contraction	10	2	0.35	0.04502	ADD91473.1 hypothetical protein [Adineta vaga], XP_018023589.1 PREDICTED: sucrase-isomaltase, intestinal-like isoform X1 [Hyalella azteca]
GO:0030243	cellulose metabolic process	10	2	0.35	0.04502	XP_018027134.1 PREDICTED: endoglucanase E-4-like [Hyalella azteca], XP_018016810.1 PREDICTED: endoglucanase A-like [Hyalella azteca]
GO:0050881	musculoskeletal movement	10	2	0.35	0.04502	ADD91473.1 hypothetical protein [Adineta vaga], XP_018023589.1 PREDICTED: sucrase-isomaltase, intestinal-like isoform X1 [Hyalella azteca]
GO:0000303	response to superoxide	10	2	0.35	0.04502	XP_011426440.1 PREDICTED: eosinophil peroxidase isoform X3 [Crassostrea gigas], KFM80705.1 AP-3 complex subunit delta-1, partial [Stegodyphus mimosarum]
GO:0000305	response to oxygen radical	10	2	0.35	0.04502	XP_011426440.1 PREDICTED: eosinophil peroxidase isoform X3 [Crassostrea gigas], KFM80705.1 AP-3 complex subunit delta-1, partial [Stegodyphus mimosarum]
GO:0071470	cellular response to osmotic stress	10	2	0.35	0.04502	XP_013413080.1 PREDICTED: glycerol-3-phosphate dehydrogenase [NAD(+)], cytoplasmic-like isoform X2 [Lingula anatina], XP_011868700.1 PREDICTED: mitogen-activated protein kinase 1 [Vollenhovia emeryi]
GO:0001867	complement activation, lectin pathway	10	2	0.35	0.04502	BAD15065.1 crustin-like peptide type 4, partial [Marsupenaeus japonicus], XP_018016848.1 PREDICTED: macrophage mannose receptor 1-like [Hyalella azteca]
GO:0006570	tyrosine metabolic process	10	2	0.35	0.04502	XP_019875340.1 PREDICTED: LOW QUALITY PROTEIN: homogentisate 1,2-dioxygenase [Aethina tumida], XP_021934057.1 4-hydroxyphenylpyruvate dioxygenase isoform X1 [Zootermopsis nevadensis]
GO:0051273	beta-glucan metabolic process	10	2	0.35	0.04502	XP_018027134.1 PREDICTED: endoglucanase E-4-like [Hyalella azteca], XP_018016810.1 PREDICTED: endoglucanase A-like [Hyalella azteca]
GO:0006941	striated muscle contraction	39	4	1.35	0.04535	XP_015760222.1 PREDICTED: muscle M-line assembly protein unc-89-like [Acropora digitifera], XP_019623495.1 PREDICTED: phospholipase B1, membrane-associated-like [Branchiostoma belcheri], ADD91473.1 hypothetical protein [Adineta vaga], XP_018023589.1 PREDICTED: sucrase-isomaltase, intestinal-like isoform X1 [Hyalella azteca]
GO:0044403	symbiont process	156	10	5.42	0.0456	XP_018592361.1 PREDICTED: transitional endoplasmic reticulum ATPase-like [Scleropages formosus], XP_011426440.1 PREDICTED: eosinophil peroxidase isoform X3 [Crassostrea gigas], XP_014307448.1 PREDICTED: LOW QUALITY PROTEIN: plasma alpha-L-fucosidase [Myotis lucifugus], XP_018013061.1 PREDICTED: endoribonuclease Dicer-like [Hyalella azteca], XP_014219855.1 PREDICTED: ubiquitin [Copidosoma floridan…
GO:0015991	ATP hydrolysis coupled proton transport	75	6	2.6	0.0458	ABO61291.1 vacuolar ATPase subunit C [Lutzomyia longipalpis], XP_014772097.1 PREDICTED: V-type proton ATPase subunit B [Octopus bimaculoides], PFX16253.1 V-type proton ATPase catalytic subunit A [Stylophora pistillata], XP_009017307.1 hypothetical protein HELRODRAFT_185579 [Helobdella robusta], NP_999743.1 mitochondrial ATP synthase alpha subunit precursor [Strongylocentrotus purpuratus], XP_0180…
GO:0099131	ATP hydrolysis coupled ion transmembrane transport	75	6	2.6	0.0458	ABO61291.1 vacuolar ATPase subunit C [Lutzomyia longipalpis], XP_014772097.1 PREDICTED: V-type proton ATPase subunit B [Octopus bimaculoides], PFX16253.1 V-type proton ATPase catalytic subunit A [Stylophora pistillata], XP_009017307.1 hypothetical protein HELRODRAFT_185579 [Helobdella robusta], NP_999743.1 mitochondrial ATP synthase alpha subunit precursor [Strongylocentrotus purpuratus], XP_0180…
GO:0099132	ATP hydrolysis coupled cation transmembrane transport	75	6	2.6	0.0458	ABO61291.1 vacuolar ATPase subunit C [Lutzomyia longipalpis], XP_014772097.1 PREDICTED: V-type proton ATPase subunit B [Octopus bimaculoides], PFX16253.1 V-type proton ATPase catalytic subunit A [Stylophora pistillata], XP_009017307.1 hypothetical protein HELRODRAFT_185579 [Helobdella robusta], NP_999743.1 mitochondrial ATP synthase alpha subunit precursor [Strongylocentrotus purpuratus], XP_0180…
GO:0090662	ATP hydrolysis coupled transmembrane transport	75	6	2.6	0.0458	ABO61291.1 vacuolar ATPase subunit C [Lutzomyia longipalpis], XP_014772097.1 PREDICTED: V-type proton ATPase subunit B [Octopus bimaculoides], PFX16253.1 V-type proton ATPase catalytic subunit A [Stylophora pistillata], XP_009017307.1 hypothetical protein HELRODRAFT_185579 [Helobdella robusta], NP_999743.1 mitochondrial ATP synthase alpha subunit precursor [Strongylocentrotus purpuratus], XP_0180…
GO:0006414	translational elongation	178	11	6.18	0.04641	KFM66411.1 U5 small nuclear ribonucleoprotein component, partial [Stegodyphus mimosarum], XP_001618065.1 hypothetical protein NEMVEDRAFT_v1g67737 [Nematostella vectensis], KFM80705.1 AP-3 complex subunit delta-1, partial [Stegodyphus mimosarum], OPL21245.1 eukaryotic 5a-2 translation initiation factor, partial [Mytilus galloprovincialis], XP_017296418.1 PREDICTED: elongation factor 1-beta isoform…
GO:0015988	energy coupled proton transmembrane transport, against electrochemical gradient	76	6	2.64	0.04833	ABO61291.1 vacuolar ATPase subunit C [Lutzomyia longipalpis], XP_014772097.1 PREDICTED: V-type proton ATPase subunit B [Octopus bimaculoides], PFX16253.1 V-type proton ATPase catalytic subunit A [Stylophora pistillata], XP_009017307.1 hypothetical protein HELRODRAFT_185579 [Helobdella robusta], NP_999743.1 mitochondrial ATP synthase alpha subunit precursor [Strongylocentrotus purpuratus], XP_0180…
GO:0042176	regulation of protein catabolic process	76	6	2.64	0.04833	XP_018592361.1 PREDICTED: transitional endoplasmic reticulum ATPase-like [Scleropages formosus], XP_009048163.1 hypothetical protein LOTGIDRAFT_238331 [Lottia gigantea], XP_012257918.1 PDZ domain-containing protein GIPC3 [Athalia rosae], XP_015518449.1 PREDICTED: protein gustavus [Neodiprion lecontei], XP_018011549.1 PREDICTED: E3 ubiquitin-protein ligase TRIM9-like isoform X2 [Hyalella azteca], …
GO:0060415	muscle tissue morphogenesis	24	3	0.83	0.04905	XP_015760222.1 PREDICTED: muscle M-line assembly protein unc-89-like [Acropora digitifera], ADD91473.1 hypothetical protein [Adineta vaga], XP_018023589.1 PREDICTED: sucrase-isomaltase, intestinal-like isoform X1 [Hyalella azteca]
Eve > Gla, by Gla								Eve > Gla, by Eve
GO:0055114	oxidation-reduction process	1149	73	33.3	1.3e-08	YP_008964134.1 NADH dehydrogenase subunit 5 (mitochondrion) [Eulimnogammarus verrucosus], YP_008964129.1 cytochrome c oxidase subunit II (mitochondrion) [Eulimnogammarus verrucosus], YP_008964135.1 NADH dehydrogenase subunit 4 (mitochondrion) [Eulimnogammarus verrucosus], XP_018012847.1 PREDICTED: hemocyanin-like [Hyalella azteca], CAI78901.1 hemocyanin subunit 1 [Gammarus roeselii], XP_018023978…		GO:0006412	translation	1050	276	96.45	< 1e-30	XP_018024039.1 PREDICTED: 60S ribosomal protein L27-like [Hyalella azteca], XP_018007624.1 PREDICTED: 60S ribosomal protein L10-like [Hyalella azteca], XP_018025729.1 PREDICTED: 60S acidic ribosomal protein P2-like [Hyalella azteca], XP_018020881.1 PREDICTED: 40S ribosomal protein S3a-like isoform X2 [Hyalella azteca], XP_018017535.1 PREDICTED: uncharacterized protein LOC108674137 [Hyalella aztec…
GO:0006116	NADH oxidation	3	3	0.09	2.4e-05	XP_018027036.1 PREDICTED: fructose-bisphosphate aldolase-like [Hyalella azteca], ALK82313.1 GTP phosphoenolpyruvate carboxykinase, partial [Macrobrachium nipponense], XP_018022705.1 PREDICTED: phosphoenolpyruvate carboxykinase [GTP]-like [Hyalella azteca]		GO:0006278	RNA-dependent DNA biosynthetic process	298	70	27.37	7.7e-14	XP_021379630.1 uncharacterized protein LOC110467064 [Mizuhopecten yessoensis], CAJ00235.1 TPA: endonuclease-reverse transcriptase [Schistosoma mansoni], XP_018014555.1 PREDICTED: uncharacterized protein LOC108671513 [Hyalella azteca], ADO22611.1 LIM class homeobox transcription factor Lmx [Mnemiopsis leidyi], GAA49140.1 transposon Ty3-G gap-Pol polyprotein [Clonorchis sinensis], CAJ00235.1 TPA: e…
GO:0006412	translation	809	49	23.45	9.9e-05	XP_018022682.1 PREDICTED: 40S ribosomal protein S6-like [Hyalella azteca], AFQ60003.1 polyubiquitin, partial [Solen grandis], XP_018026249.1 PREDICTED: 60S ribosomal protein L11-like [Hyalella azteca], XP_018007103.1 PREDICTED: 40S ribosomal protein S9-like [Hyalella azteca], XP_018019410.1 PREDICTED: elongation factor 1-gamma-like [Hyalella azteca], XP_018016980.1 PREDICTED: eukaryotic initiatio…		GO:0006414	translational elongation	150	48	13.78	1.3e-13	XP_018025729.1 PREDICTED: 60S acidic ribosomal protein P2-like [Hyalella azteca], XP_018007244.1 PREDICTED: 60S acidic ribosomal protein P1-like [Hyalella azteca], XP_015218410.1 PREDICTED: elongation factor 1-alpha 1 isoform X2 [Lepisosteus oculatus], XP_001618065.1 hypothetical protein NEMVEDRAFT_v1g67737 [Nematostella vectensis], ELU07913.1 hypothetical protein CAPTEDRAFT_161382 [Capitella tel…
GO:0006414	translational elongation	102	11	2.96	0.00017	XP_018019410.1 PREDICTED: elongation factor 1-gamma-like [Hyalella azteca], XP_018019410.1 PREDICTED: elongation factor 1-gamma-like [Hyalella azteca], XP_018026009.1 PREDICTED: 40S ribosomal protein S4-like [Hyalella azteca], XP_018014760.1 PREDICTED: translation elongation factor 2-like [Hyalella azteca], XP_018019410.1 PREDICTED: elongation factor 1-gamma-like [Hyalella azteca], BAD29728.1 elo…		GO:0006508	proteolysis	1193	155	109.59	2.5e-06	XP_015794389.1 PREDICTED: cathepsin L1-like [Tetranychus urticae], ACU25384.1 crustin 3 [Panulirus japonicus], XP_018024669.1 PREDICTED: cathepsin L1-like [Hyalella azteca], XP_018009840.1 PREDICTED: cathepsin L1-like [Hyalella azteca], AGL33707.1 cathepsin L4 [Sinonovacula constricta], KII74049.1 Polyubiquitin-C [Thelohanellus kitauei], XP_018019807.1 PREDICTED: aminopeptidase N-like [Hyalella a…
GO:0050796	regulation of insulin secretion	21	5	0.61	0.00028	XP_018022446.1 PREDICTED: signal peptidase complex catalytic subunit SEC11A-like [Hyalella azteca], ALK82313.1 GTP phosphoenolpyruvate carboxykinase, partial [Macrobrachium nipponense], XP_018022143.1 PREDICTED: NAD-dependent protein deacylase Sirt4-like [Hyalella azteca], XP_013379101.1 PREDICTED: hydroxyacyl-coenzyme A dehydrogenase, mitochondrial-like [Lingula anatina], XP_018022705.1 PREDICTE…		GO:0006415	translational termination	35	15	3.22	5.3e-06	EFX61299.1 hypothetical protein DAPPUDRAFT_69950, partial [Daphnia pulex], EFX61299.1 hypothetical protein DAPPUDRAFT_69950, partial [Daphnia pulex], EFX61299.1 hypothetical protein DAPPUDRAFT_69950, partial [Daphnia pulex], EFX61299.1 hypothetical protein DAPPUDRAFT_69950, partial [Daphnia pulex], XP_018008815.1 PREDICTED: peptidyl-tRNA hydrolase ICT1, mitochondrial-like [Hyalella azteca], ABW23…
GO:0006754	ATP biosynthetic process	94	10	2.72	0.00038	XP_018006857.1 PREDICTED: enolase isoform X1 [Hyalella azteca], KZS11497.1 ATP synthase subunit d, mitochondrial [Daphnia magna], XP_018009462.1 PREDICTED: ATP synthase subunit e, mitochondrial-like [Hyalella azteca], XP_018014572.1 PREDICTED: ATP synthase-coupling factor 6, mitochondrial-like [Hyalella azteca], XP_018008531.1 PREDICTED: ATP synthase subunit delta, mitochondrial-like [Hyalella az…		GO:0019083	viral transcription	14	8	1.29	8.9e-06	ABW23138.1 ribosomal protein rps4, partial [Arenicola marina], XP_009011694.1 hypothetical protein HELRODRAFT_156361 [Helobdella robusta], ACR54142.1 ribosomal protein rps21 [Palaemon varians], ABW23179.1 ribosomal protein rpl24 [Arenicola marina], XP_017502092.1 PREDICTED: 60S ribosomal protein L27a [Manis javanica], XP_018026009.1 PREDICTED: 40S ribosomal protein S4-like [Hyalella azteca], ABW2…
GO:0009847	spore germination	7	3	0.2	0.00077	AEC33277.1 14-3-3 protein, partial [Penaeus monodon], AEC33277.1 14-3-3 protein, partial [Penaeus monodon], AEC33277.1 14-3-3 protein, partial [Penaeus monodon]		GO:0006030	chitin metabolic process	191	36	17.54	2.3e-05	XP_018026026.1 PREDICTED: chitinase-3-like protein 1 [Hyalella azteca], ADB44903.1 peritrophin [Macrobrachium nipponense], XP_018022214.1 PREDICTED: probable endochitinase [Hyalella azteca], XP_018007937.1 PREDICTED: uncharacterized protein LOC108665673 [Hyalella azteca], XP_018009191.1 PREDICTED: uncharacterized protein LOC108666778 [Hyalella azteca], XP_018026026.1 PREDICTED: chitinase-3-like p…
GO:0015671	oxygen transport	7	3	0.2	0.00077	CAI78901.1 hemocyanin subunit 1 [Gammarus roeselii], CAI78901.1 hemocyanin subunit 1 [Gammarus roeselii], XP_018024160.1 PREDICTED: LOW QUALITY PROTEIN: phenoloxidase 2-like [Hyalella azteca]		GO:0042274	ribosomal small subunit biogenesis	30	13	2.76	0.00022	A2I3Z2.1 RecName: Full=40S ribosomal protein SA, XP_018010603.1 PREDICTED: 40S ribosomal protein S7-like [Hyalella azteca], XP_018010603.1 PREDICTED: 40S ribosomal protein S7-like [Hyalella azteca], PFX28186.1 40S ribosomal protein S8 [Stylophora pistillata], AFJ91757.1 ribosomal protein S7 [Ostrea edulis], ADD38659.1 40S ribosomal protein S7-1 [Lepeophtheirus salmonis], ELU12655.1 hypothetical p…
GO:0042773	ATP synthesis coupled electron transport	27	5	0.78	0.00095	YP_008964134.1 NADH dehydrogenase subunit 5 (mitochondrion) [Eulimnogammarus verrucosus], YP_008964135.1 NADH dehydrogenase subunit 4 (mitochondrion) [Eulimnogammarus verrucosus], XP_018006988.1 PREDICTED: 5-demethoxyubiquinone hydroxylase, mitochondrial-like [Hyalella azteca], YP_009339286.1 NADH dehydrogenase subunit 5 (mitochondrion) [Eulimnogammarus cyaneus], YP_009339292.1 NADH dehydrogenase…		GO:0006614	SRP-dependent cotranslational protein targeting to membrane	32	10	2.94	0.0004	ABW23138.1 ribosomal protein rps4, partial [Arenicola marina], XP_009011694.1 hypothetical protein HELRODRAFT_156361 [Helobdella robusta], ACR54142.1 ribosomal protein rps21 [Palaemon varians], XP_022055649.1 heat shock 70 kDa protein 1 [Acanthochromis polyacanthus], ABW23179.1 ribosomal protein rpl24 [Arenicola marina], XP_017502092.1 PREDICTED: 60S ribosomal protein L27a [Manis javanica], XP_01…
GO:0006090	pyruvate metabolic process	64	7	1.86	0.00243	XP_018006857.1 PREDICTED: enolase isoform X1 [Hyalella azteca], XP_018006857.1 PREDICTED: enolase isoform X1 [Hyalella azteca], XP_018027036.1 PREDICTED: fructose-bisphosphate aldolase-like [Hyalella azteca], ATA58415.1 mitochondrial lactate dehydrogenase A chain [Eulimnogammarus verrucosus], ALK82313.1 GTP phosphoenolpyruvate carboxykinase, partial [Macrobrachium nipponense], XP_018019177.1 PRED…		GO:0009615	response to virus	61	14	5.6	0.00103	EFX61388.1 hypothetical protein DAPPUDRAFT_69734, partial [Daphnia pulex], ABA02164.1 heat shock protein 70 [Pachygrapsus marmoratus], OCA25499.1 hypothetical protein XENTR_v90020828mg [Xenopus tropicalis], XP_015753655.1 PREDICTED: heat shock cognate 71 kDa protein-like [Acropora digitifera], NP_001274490.1 heat shock-related 70 kDa protein 2 [Pelodiscus sinensis], XP_019549197.1 PREDICTED: heat…
GO:0006457	protein folding	280	17	8.12	0.0033	XP_018022683.1 PREDICTED: heat shock protein HSP 90-alpha-like [Hyalella azteca], XP_018022683.1 PREDICTED: heat shock protein HSP 90-alpha-like [Hyalella azteca], XP_018010022.1 PREDICTED: T-complex protein 1 subunit theta-like [Hyalella azteca], AII73561.1 calreticulin [Portunus trituberculatus], XP_018017214.1 PREDICTED: heat shock 70 kDa protein cognate 4-like [Hyalella azteca], KPM08853.1 Sa…		GO:0000462	maturation of SSU-rRNA from tricistronic rRNA transcript (SSU-rRNA, 5.8S rRNA, LSU-rRNA)	10	5	0.92	0.0011	PFX28186.1 40S ribosomal protein S8 [Stylophora pistillata], ELU12655.1 hypothetical protein CAPTEDRAFT_218947 [Capitella teleta], ACR54142.1 ribosomal protein rps21 [Palaemon varians], ACO12534.1 40S ribosomal protein S24 [Lepeophtheirus salmonis], XP_009026500.1 hypothetical protein HELRODRAFT_193555 [Helobdella robusta]
GO:0070359	actin polymerization-dependent cell motility involved in migration of symbiont in host	4	2	0.12	0.00484	XP_007129366.1 PREDICTED: actin, cytoplasmic 1 [Physeter catodon], AID47198.1 beta-actin, partial [Macrophthalmus japonicus]		GO:0044403	symbiont process	103	25	9.46	0.00254	KII74049.1 Polyubiquitin-C [Thelohanellus kitauei], XP_004567985.1 PREDICTED: C-type lectin domain family 4 member E-like [Maylandia zebra], KRZ01283.1 Polyubiquitin-C, partial [Trichinella zimbabwensis], XP_018023433.1 PREDICTED: thread biopolymer filament subunit alpha-like isoform X1 [Hyalella azteca], XP_004567985.1 PREDICTED: C-type lectin domain family 4 member E-like [Maylandia zebra], KRZ…
GO:0006107	oxaloacetate metabolic process	5	2	0.14	0.0079	ALK82313.1 GTP phosphoenolpyruvate carboxykinase, partial [Macrobrachium nipponense], XP_018022705.1 PREDICTED: phosphoenolpyruvate carboxykinase [GTP]-like [Hyalella azteca]		GO:0019530	taurine metabolic process	4	3	0.37	0.00288	XP_005284786.1 PREDICTED: acyl-coenzyme A thioesterase 5-like [Chrysemys picta bellii], XP_018015170.1 PREDICTED: acyl-coenzyme A thioesterase 1-like [Hyalella azteca], XP_018026109.1 PREDICTED: cysteine sulfinic acid decarboxylase-like isoform X2 [Hyalella azteca]
GO:0006614	SRP-dependent cotranslational protein targeting to membrane	29	4	0.84	0.00929	XP_018026009.1 PREDICTED: 40S ribosomal protein S4-like [Hyalella azteca], XP_018022446.1 PREDICTED: signal peptidase complex catalytic subunit SEC11A-like [Hyalella azteca], PFX25022.1 Heat shock cognate 71 kDa protein [Stylophora pistillata], XP_015347416.1 PREDICTED: heat shock 70 kDa protein 6 [Marmota marmota marmota]		GO:0071457	cellular response to ozone	4	3	0.37	0.00288	XP_018011822.1 PREDICTED: superoxide dismutase [Cu-Zn]-like, partial [Hyalella azteca], XP_018024286.1 PREDICTED: superoxide dismutase [Cu-Zn]-like [Hyalella azteca], XP_018007181.1 PREDICTED: histidine-rich glycoprotein-like [Hyalella azteca]
GO:0048767	root hair elongation	6	2	0.17	0.01163	XP_005107474.1 PREDICTED: ADP,ATP carrier protein 3, mitochondrial-like [Aplysia californica], XP_002112714.1 actin [Trichoplax adhaerens]		GO:0031640	killing of cells of other organism	8	4	0.73	0.00366	XP_004567985.1 PREDICTED: C-type lectin domain family 4 member E-like [Maylandia zebra], XP_018016849.1 PREDICTED: macrophage mannose receptor 1-like [Hyalella azteca], XP_004567985.1 PREDICTED: C-type lectin domain family 4 member E-like [Maylandia zebra], XP_013387554.1 PREDICTED: serine protease hepsin-like [Lingula anatina]
GO:0040039	inductive cell migration	17	3	0.49	0.01214	XP_018027870.1 PREDICTED: integrin beta-PS-like [Hyalella azteca], AEC48728.1 alpha-tubulin [Eriocheir sinensis], XP_016304601.1 PREDICTED: tubulin alpha chain-like [Sinocyclocheilus anshuiensis]		GO:0006452	translational frameshifting	18	6	1.65	0.00418	EFX61299.1 hypothetical protein DAPPUDRAFT_69950, partial [Daphnia pulex], EFX61299.1 hypothetical protein DAPPUDRAFT_69950, partial [Daphnia pulex], EFX61299.1 hypothetical protein DAPPUDRAFT_69950, partial [Daphnia pulex], EFX61299.1 hypothetical protein DAPPUDRAFT_69950, partial [Daphnia pulex], EFX61299.1 hypothetical protein DAPPUDRAFT_69950, partial [Daphnia pulex], EFX61299.1 hypothetical …
GO:0042255	ribosome assembly	17	3	0.49	0.01214	XP_009057767.1 hypothetical protein LOTGIDRAFT_122006 [Lottia gigantea], XP_018025735.1 PREDICTED: 60S ribosome subunit biogenesis protein NIP7 homolog [Hyalella azteca], DAA34051.1 TPA_exp: 40S ribosomal protein SA [Amblyomma variegatum]		GO:0045905	positive regulation of translational termination	18	6	1.65	0.00418	EFX61299.1 hypothetical protein DAPPUDRAFT_69950, partial [Daphnia pulex], EFX61299.1 hypothetical protein DAPPUDRAFT_69950, partial [Daphnia pulex], EFX61299.1 hypothetical protein DAPPUDRAFT_69950, partial [Daphnia pulex], EFX61299.1 hypothetical protein DAPPUDRAFT_69950, partial [Daphnia pulex], EFX61299.1 hypothetical protein DAPPUDRAFT_69950, partial [Daphnia pulex], EFX61299.1 hypothetical …
GO:0006096	glycolytic process	49	5	1.42	0.01334	XP_018006857.1 PREDICTED: enolase isoform X1 [Hyalella azteca], XP_018006857.1 PREDICTED: enolase isoform X1 [Hyalella azteca], XP_018027036.1 PREDICTED: fructose-bisphosphate aldolase-like [Hyalella azteca], ATA58415.1 mitochondrial lactate dehydrogenase A chain [Eulimnogammarus verrucosus], XP_018019177.1 PREDICTED: fructose-bisphosphate aldolase-like [Hyalella azteca]		GO:0045901	positive regulation of translational elongation	19	6	1.75	0.00564	EFX61299.1 hypothetical protein DAPPUDRAFT_69950, partial [Daphnia pulex], EFX61299.1 hypothetical protein DAPPUDRAFT_69950, partial [Daphnia pulex], EFX61299.1 hypothetical protein DAPPUDRAFT_69950, partial [Daphnia pulex], EFX61299.1 hypothetical protein DAPPUDRAFT_69950, partial [Daphnia pulex], EFX61299.1 hypothetical protein DAPPUDRAFT_69950, partial [Daphnia pulex], EFX61299.1 hypothetical …
GO:0006757	ATP generation from ADP	49	5	1.42	0.01334	XP_018006857.1 PREDICTED: enolase isoform X1 [Hyalella azteca], XP_018006857.1 PREDICTED: enolase isoform X1 [Hyalella azteca], XP_018027036.1 PREDICTED: fructose-bisphosphate aldolase-like [Hyalella azteca], ATA58415.1 mitochondrial lactate dehydrogenase A chain [Eulimnogammarus verrucosus], XP_018019177.1 PREDICTED: fructose-bisphosphate aldolase-like [Hyalella azteca]		GO:0090383	phagosome acidification	5	3	0.46	0.00671	XP_015522532.1 PREDICTED: ras-related protein Rab-7a [Neodiprion lecontei], XP_015522532.1 PREDICTED: ras-related protein Rab-7a [Neodiprion lecontei], XP_015522532.1 PREDICTED: ras-related protein Rab-7a [Neodiprion lecontei]
GO:0006006	glucose metabolic process	50	5	1.45	0.01448	XP_005107474.1 PREDICTED: ADP,ATP carrier protein 3, mitochondrial-like [Aplysia californica], AIA09029.1 glyceraldehyde 3-phosphate dehydrogenase, partial [Gammarus lacustris], ALK82313.1 GTP phosphoenolpyruvate carboxykinase, partial [Macrobrachium nipponense], CAQ60115.1 putative glyceraldehyde-3-phosphate dehydrogenase [Gammarus locusta], XP_018022705.1 PREDICTED: phosphoenolpyruvate carboxyk…		GO:0010229	inflorescence development	5	3	0.46	0.00671	XP_002108712.1 L27a [Trichoplax adhaerens], XP_018910163.1 PREDICTED: 60S ribosomal protein L27a [Bemisia tabaci], XP_017502092.1 PREDICTED: 60S ribosomal protein L27a [Manis javanica]
GO:0042866	pyruvate biosynthetic process	51	5	1.48	0.01568	XP_018006857.1 PREDICTED: enolase isoform X1 [Hyalella azteca], XP_018006857.1 PREDICTED: enolase isoform X1 [Hyalella azteca], XP_018027036.1 PREDICTED: fructose-bisphosphate aldolase-like [Hyalella azteca], ATA58415.1 mitochondrial lactate dehydrogenase A chain [Eulimnogammarus verrucosus], XP_018019177.1 PREDICTED: fructose-bisphosphate aldolase-like [Hyalella azteca]		GO:0071472	cellular response to salt stress	5	3	0.46	0.00671	XP_018011822.1 PREDICTED: superoxide dismutase [Cu-Zn]-like, partial [Hyalella azteca], XP_018024286.1 PREDICTED: superoxide dismutase [Cu-Zn]-like [Hyalella azteca], XP_018007181.1 PREDICTED: histidine-rich glycoprotein-like [Hyalella azteca]
GO:0046888	negative regulation of hormone secretion	7	2	0.2	0.01597	XP_018022143.1 PREDICTED: NAD-dependent protein deacylase Sirt4-like [Hyalella azteca], XP_013379101.1 PREDICTED: hydroxyacyl-coenzyme A dehydrogenase, mitochondrial-like [Lingula anatina]		GO:0015074	DNA integration	90	16	8.27	0.00739	XP_018014555.1 PREDICTED: uncharacterized protein LOC108671513 [Hyalella azteca], GAA49140.1 transposon Ty3-G gap-Pol polyprotein [Clonorchis sinensis], NP_001133228.1 transposase-like [Salmo salar], XP_018024385.1 PREDICTED: uncharacterized protein LOC108680125 [Hyalella azteca], XP_018024385.1 PREDICTED: uncharacterized protein LOC108680125 [Hyalella azteca], DAA04500.1 TPA_exp: pol polyprotein…
GO:0080147	root hair cell development	7	2	0.2	0.01597	XP_005107474.1 PREDICTED: ADP,ATP carrier protein 3, mitochondrial-like [Aplysia californica], XP_002112714.1 actin [Trichoplax adhaerens]		GO:0008612	peptidyl-lysine modification to peptidyl-hypusine	20	6	1.84	0.00744	EFX61299.1 hypothetical protein DAPPUDRAFT_69950, partial [Daphnia pulex], EFX61299.1 hypothetical protein DAPPUDRAFT_69950, partial [Daphnia pulex], EFX61299.1 hypothetical protein DAPPUDRAFT_69950, partial [Daphnia pulex], EFX61299.1 hypothetical protein DAPPUDRAFT_69950, partial [Daphnia pulex], EFX61299.1 hypothetical protein DAPPUDRAFT_69950, partial [Daphnia pulex], EFX61299.1 hypothetical …
GO:0090278	negative regulation of peptide hormone secretion	7	2	0.2	0.01597	XP_018022143.1 PREDICTED: NAD-dependent protein deacylase Sirt4-like [Hyalella azteca], XP_013379101.1 PREDICTED: hydroxyacyl-coenzyme A dehydrogenase, mitochondrial-like [Lingula anatina]		GO:0016075	rRNA catabolic process	20	6	1.84	0.00744	AOW41607.1 trypsin [Euphausia superba], XP_018018026.1 PREDICTED: trypsin-1-like [Hyalella azteca], XP_018018026.1 PREDICTED: trypsin-1-like [Hyalella azteca], XP_018018026.1 PREDICTED: trypsin-1-like [Hyalella azteca], XP_018013061.1 PREDICTED: endoribonuclease Dicer-like [Hyalella azteca], XP_018018026.1 PREDICTED: trypsin-1-like [Hyalella azteca]
GO:0046676	negative regulation of insulin secretion	7	2	0.2	0.01597	XP_018022143.1 PREDICTED: NAD-dependent protein deacylase Sirt4-like [Hyalella azteca], XP_013379101.1 PREDICTED: hydroxyacyl-coenzyme A dehydrogenase, mitochondrial-like [Lingula anatina]		GO:0018931	naphthalene metabolic process	2	2	0.18	0.00843	XP_018024482.1 PREDICTED: cytochrome P450 2L1-like [Hyalella azteca], XP_018024482.1 PREDICTED: cytochrome P450 2L1-like [Hyalella azteca]
GO:0005996	monosaccharide metabolic process	112	8	3.25	0.01607	XP_005107474.1 PREDICTED: ADP,ATP carrier protein 3, mitochondrial-like [Aplysia californica], XP_018027036.1 PREDICTED: fructose-bisphosphate aldolase-like [Hyalella azteca], AIA09029.1 glyceraldehyde 3-phosphate dehydrogenase, partial [Gammarus lacustris], EFX80600.1 hypothetical protein DAPPUDRAFT_196566 [Daphnia pulex], ALK82313.1 GTP phosphoenolpyruvate carboxykinase, partial [Macrobrachium …		GO:0035284	brain segmentation	2	2	0.18	0.00843	XP_009012840.1 hypothetical protein HELRODRAFT_185375 [Helobdella robusta], XP_009012840.1 hypothetical protein HELRODRAFT_185375 [Helobdella robusta]
GO:0046031	ADP metabolic process	52	5	1.51	0.01695	XP_018006857.1 PREDICTED: enolase isoform X1 [Hyalella azteca], XP_018006857.1 PREDICTED: enolase isoform X1 [Hyalella azteca], XP_018027036.1 PREDICTED: fructose-bisphosphate aldolase-like [Hyalella azteca], ATA58415.1 mitochondrial lactate dehydrogenase A chain [Eulimnogammarus verrucosus], XP_018019177.1 PREDICTED: fructose-bisphosphate aldolase-like [Hyalella azteca]		GO:0071486	cellular response to high light intensity	2	2	0.18	0.00843	XP_018011822.1 PREDICTED: superoxide dismutase [Cu-Zn]-like, partial [Hyalella azteca], XP_018024286.1 PREDICTED: superoxide dismutase [Cu-Zn]-like [Hyalella azteca]
GO:0019318	hexose metabolic process	92	7	2.67	0.01729	XP_005107474.1 PREDICTED: ADP,ATP carrier protein 3, mitochondrial-like [Aplysia californica], XP_018027036.1 PREDICTED: fructose-bisphosphate aldolase-like [Hyalella azteca], AIA09029.1 glyceraldehyde 3-phosphate dehydrogenase, partial [Gammarus lacustris], ALK82313.1 GTP phosphoenolpyruvate carboxykinase, partial [Macrobrachium nipponense], XP_018024939.1 PREDICTED: alpha-mannosidase 2C1-like […		GO:0019373	epoxygenase P450 pathway	2	2	0.18	0.00843	XP_018020168.1 PREDICTED: methyl farnesoate epoxidase-like, partial [Hyalella azteca], AJF94637.1 cytochrome P450 epoxidase-like protein [Portunus trituberculatus]
GO:0015985	energy coupled proton transport, down electrochemical gradient	35	4	1.01	0.01789	KZS11497.1 ATP synthase subunit d, mitochondrial [Daphnia magna], XP_018009462.1 PREDICTED: ATP synthase subunit e, mitochondrial-like [Hyalella azteca], XP_018014572.1 PREDICTED: ATP synthase-coupling factor 6, mitochondrial-like [Hyalella azteca], XP_018008531.1 PREDICTED: ATP synthase subunit delta, mitochondrial-like [Hyalella azteca]		GO:0002152	bile acid conjugation	2	2	0.18	0.00843	XP_005284786.1 PREDICTED: acyl-coenzyme A thioesterase 5-like [Chrysemys picta bellii], XP_018015170.1 PREDICTED: acyl-coenzyme A thioesterase 1-like [Hyalella azteca]
GO:0015986	ATP synthesis coupled proton transport	35	4	1.01	0.01789	KZS11497.1 ATP synthase subunit d, mitochondrial [Daphnia magna], XP_018009462.1 PREDICTED: ATP synthase subunit e, mitochondrial-like [Hyalella azteca], XP_018014572.1 PREDICTED: ATP synthase-coupling factor 6, mitochondrial-like [Hyalella azteca], XP_018008531.1 PREDICTED: ATP synthase subunit delta, mitochondrial-like [Hyalella azteca]		GO:0070194	synaptonemal complex disassembly	2	2	0.18	0.00843	OCA25499.1 hypothetical protein XENTR_v90020828mg [Xenopus tropicalis], OCA25499.1 hypothetical protein XENTR_v90020828mg [Xenopus tropicalis]
GO:0019080	viral gene expression	20	3	0.58	0.01909	XP_018026009.1 PREDICTED: 40S ribosomal protein S4-like [Hyalella azteca], KII74049.1 Polyubiquitin-C [Thelohanellus kitauei], KII74049.1 Polyubiquitin-C [Thelohanellus kitauei]		GO:0044036	cell wall macromolecule metabolic process	28	7	2.57	0.01146	XP_018014658.1 PREDICTED: lysozyme c-1-like [Hyalella azteca], AEC33277.1 14-3-3 protein, partial [Penaeus monodon], XP_018020888.1 PREDICTED: lysozyme c-1-like [Hyalella azteca], XP_018015037.1 PREDICTED: uncharacterized protein LOC108671948 isoform X4 [Hyalella azteca], XP_018014658.1 PREDICTED: lysozyme c-1-like [Hyalella azteca], XP_018014658.1 PREDICTED: lysozyme c-1-like [Hyalella azteca], …
GO:0009179	purine ribonucleoside diphosphate metabolic process	54	5	1.57	0.01969	XP_018006857.1 PREDICTED: enolase isoform X1 [Hyalella azteca], XP_018006857.1 PREDICTED: enolase isoform X1 [Hyalella azteca], XP_018027036.1 PREDICTED: fructose-bisphosphate aldolase-like [Hyalella azteca], ATA58415.1 mitochondrial lactate dehydrogenase A chain [Eulimnogammarus verrucosus], XP_018019177.1 PREDICTED: fructose-bisphosphate aldolase-like [Hyalella azteca]		GO:0019080	viral gene expression	30	13	2.76	0.01164	KII74049.1 Polyubiquitin-C [Thelohanellus kitauei], KRZ01283.1 Polyubiquitin-C, partial [Trichinella zimbabwensis], KRZ96931.1 Polyubiquitin [Trichinella sp. T8], KII74049.1 Polyubiquitin-C [Thelohanellus kitauei], KII74048.1 Polyubiquitin [Thelohanellus kitauei], ABW23138.1 ribosomal protein rps4, partial [Arenicola marina], XP_009011694.1 hypothetical protein HELRODRAFT_156361 [Helobdella robus…
GO:0009135	purine nucleoside diphosphate metabolic process	54	5	1.57	0.01969	XP_018006857.1 PREDICTED: enolase isoform X1 [Hyalella azteca], XP_018006857.1 PREDICTED: enolase isoform X1 [Hyalella azteca], XP_018027036.1 PREDICTED: fructose-bisphosphate aldolase-like [Hyalella azteca], ATA58415.1 mitochondrial lactate dehydrogenase A chain [Eulimnogammarus verrucosus], XP_018019177.1 PREDICTED: fructose-bisphosphate aldolase-like [Hyalella azteca]		GO:0019082	viral protein processing	16	5	1.47	0.01197	KII74049.1 Polyubiquitin-C [Thelohanellus kitauei], KRZ01283.1 Polyubiquitin-C, partial [Trichinella zimbabwensis], KRZ96931.1 Polyubiquitin [Trichinella sp. T8], KII74049.1 Polyubiquitin-C [Thelohanellus kitauei], KII74048.1 Polyubiquitin [Thelohanellus kitauei]
GO:0006616	SRP-dependent cotranslational protein targeting to membrane, translocation	8	2	0.23	0.02089	PFX25022.1 Heat shock cognate 71 kDa protein [Stylophora pistillata], XP_015347416.1 PREDICTED: heat shock 70 kDa protein 6 [Marmota marmota marmota]		GO:0009737	response to abscisic acid	49	10	4.5	0.01226	AEC33277.1 14-3-3 protein, partial [Penaeus monodon], AEC33277.1 14-3-3 protein, partial [Penaeus monodon], XP_018027186.1 PREDICTED: WD repeat-containing protein 76-like isoform X1 [Hyalella azteca], CFW94151.1 Csa-calmodulin 3, partial [Cupiennius salei], AEC33277.1 14-3-3 protein, partial [Penaeus monodon], AAV73912.1 calmodulin-like protein [Pinctada fucata], XP_014787077.1 PREDICTED: heterog…
GO:0048764	trichoblast maturation	8	2	0.23	0.02089	XP_005107474.1 PREDICTED: ADP,ATP carrier protein 3, mitochondrial-like [Aplysia californica], XP_002112714.1 actin [Trichoplax adhaerens]		GO:0000184	nuclear-transcribed mRNA catabolic process, nonsense-mediated decay	35	8	3.22	0.0123	ABW23138.1 ribosomal protein rps4, partial [Arenicola marina], XP_009011694.1 hypothetical protein HELRODRAFT_156361 [Helobdella robusta], ACR54142.1 ribosomal protein rps21 [Palaemon varians], ABW23179.1 ribosomal protein rpl24 [Arenicola marina], XP_017502092.1 PREDICTED: 60S ribosomal protein L27a [Manis javanica], XP_018026009.1 PREDICTED: 40S ribosomal protein S4-like [Hyalella azteca], ABW2…
GO:0048765	root hair cell differentiation	8	2	0.23	0.02089	XP_005107474.1 PREDICTED: ADP,ATP carrier protein 3, mitochondrial-like [Aplysia californica], XP_002112714.1 actin [Trichoplax adhaerens]		GO:0051852	disruption by host of symbiont cells	6	3	0.55	0.0125	XP_004567985.1 PREDICTED: C-type lectin domain family 4 member E-like [Maylandia zebra], XP_004567985.1 PREDICTED: C-type lectin domain family 4 member E-like [Maylandia zebra], XP_013387554.1 PREDICTED: serine protease hepsin-like [Lingula anatina]
GO:0042775	mitochondrial ATP synthesis coupled electron transport	21	3	0.61	0.0218	YP_008964135.1 NADH dehydrogenase subunit 4 (mitochondrion) [Eulimnogammarus verrucosus], XP_018006988.1 PREDICTED: 5-demethoxyubiquinone hydroxylase, mitochondrial-like [Hyalella azteca], YP_009339292.1 NADH dehydrogenase subunit 2 (mitochondrion) [Eulimnogammarus cyaneus]		GO:0051883	killing of cells in other organism involved in symbiotic interaction	6	3	0.55	0.0125	XP_004567985.1 PREDICTED: C-type lectin domain family 4 member E-like [Maylandia zebra], XP_004567985.1 PREDICTED: C-type lectin domain family 4 member E-like [Maylandia zebra], XP_013387554.1 PREDICTED: serine protease hepsin-like [Lingula anatina]
GO:0009185	ribonucleoside diphosphate metabolic process	56	5	1.62	0.0227	XP_018006857.1 PREDICTED: enolase isoform X1 [Hyalella azteca], XP_018006857.1 PREDICTED: enolase isoform X1 [Hyalella azteca], XP_018027036.1 PREDICTED: fructose-bisphosphate aldolase-like [Hyalella azteca], ATA58415.1 mitochondrial lactate dehydrogenase A chain [Eulimnogammarus verrucosus], XP_018019177.1 PREDICTED: fructose-bisphosphate aldolase-like [Hyalella azteca]		GO:0051873	killing by host of symbiont cells	6	3	0.55	0.0125	XP_004567985.1 PREDICTED: C-type lectin domain family 4 member E-like [Maylandia zebra], XP_004567985.1 PREDICTED: C-type lectin domain family 4 member E-like [Maylandia zebra], XP_013387554.1 PREDICTED: serine protease hepsin-like [Lingula anatina]
GO:0034622	cellular protein-containing complex assembly	428	20	12.41	0.02437	XP_018022682.1 PREDICTED: 40S ribosomal protein S6-like [Hyalella azteca], XP_018020685.1 PREDICTED: tubulin alpha-3 chain-like [Hyalella azteca], XP_018022393.1 PREDICTED: myosin heavy chain, muscle-like isoform X5 [Hyalella azteca], XP_005107474.1 PREDICTED: ADP,ATP carrier protein 3, mitochondrial-like [Aplysia californica], XP_018027263.1 PREDICTED: protein SET-like isoform X2 [Hyalella aztec…		GO:0051818	disruption of cells of other organism involved in symbiotic interaction	6	3	0.55	0.0125	XP_004567985.1 PREDICTED: C-type lectin domain family 4 member E-like [Maylandia zebra], XP_004567985.1 PREDICTED: C-type lectin domain family 4 member E-like [Maylandia zebra], XP_013387554.1 PREDICTED: serine protease hepsin-like [Lingula anatina]
GO:0033280	response to vitamin D	9	2	0.26	0.02636	XP_018013387.1 PREDICTED: alkaline phosphatase-like [Hyalella azteca], XP_018013387.1 PREDICTED: alkaline phosphatase-like [Hyalella azteca]		GO:0015985	energy coupled proton transport, down electrochemical gradient	44	9	4.04	0.01684	XP_018009462.1 PREDICTED: ATP synthase subunit e, mitochondrial-like [Hyalella azteca], XP_009020645.1 hypothetical protein HELRODRAFT_185717 [Helobdella robusta], XP_018012170.1 PREDICTED: ATP synthase subunit O, mitochondrial-like, partial [Hyalella azteca], AOR07139.1 ATP synthase subunit 6 (mitochondrion) [Mesenchytraeus hydrius], XP_001506958.2 PREDICTED: ATP synthase subunit alpha, mitochon…
GO:0090627	plant epidermal cell differentiation	9	2	0.26	0.02636	XP_005107474.1 PREDICTED: ADP,ATP carrier protein 3, mitochondrial-like [Aplysia californica], XP_002112714.1 actin [Trichoplax adhaerens]		GO:0015986	ATP synthesis coupled proton transport	44	9	4.04	0.01684	XP_018009462.1 PREDICTED: ATP synthase subunit e, mitochondrial-like [Hyalella azteca], XP_009020645.1 hypothetical protein HELRODRAFT_185717 [Helobdella robusta], XP_018012170.1 PREDICTED: ATP synthase subunit O, mitochondrial-like, partial [Hyalella azteca], AOR07139.1 ATP synthase subunit 6 (mitochondrion) [Mesenchytraeus hydrius], XP_001506958.2 PREDICTED: ATP synthase subunit alpha, mitochon…
GO:0032024	positive regulation of insulin secretion	9	2	0.26	0.02636	ALK82313.1 GTP phosphoenolpyruvate carboxykinase, partial [Macrobrachium nipponense], XP_018022705.1 PREDICTED: phosphoenolpyruvate carboxykinase [GTP]-like [Hyalella azteca]		GO:0006071	glycerol metabolic process	12	4	1.1	0.01922	BAM10994.1 aspartate aminotransferase 1 [Buergeria buergeri], XP_018007028.1 PREDICTED: ubiquinone biosynthesis O-methyltransferase, mitochondrial-like isoform X2 [Hyalella azteca], XP_018020022.1 PREDICTED: triokinase/FMN cyclase-like [Hyalella azteca], XP_018027148.1 PREDICTED: 2-acylglycerol O-acyltransferase 1-like [Hyalella azteca]
GO:0090277	positive regulation of peptide hormone secretion	9	2	0.26	0.02636	ALK82313.1 GTP phosphoenolpyruvate carboxykinase, partial [Macrobrachium nipponense], XP_018022705.1 PREDICTED: phosphoenolpyruvate carboxykinase [GTP]-like [Hyalella azteca]		GO:0001172	transcription, RNA-templated	18	5	1.65	0.02013	KII74049.1 Polyubiquitin-C [Thelohanellus kitauei], KRZ01283.1 Polyubiquitin-C, partial [Trichinella zimbabwensis], KRZ96931.1 Polyubiquitin [Trichinella sp. T8], KII74049.1 Polyubiquitin-C [Thelohanellus kitauei], KII74048.1 Polyubiquitin [Thelohanellus kitauei]
GO:0010053	root epidermal cell differentiation	9	2	0.26	0.02636	XP_005107474.1 PREDICTED: ADP,ATP carrier protein 3, mitochondrial-like [Aplysia californica], XP_002112714.1 actin [Trichoplax adhaerens]		GO:0050766	positive regulation of phagocytosis	7	3	0.64	0.0204	XP_004567985.1 PREDICTED: C-type lectin domain family 4 member E-like [Maylandia zebra], XP_004567985.1 PREDICTED: C-type lectin domain family 4 member E-like [Maylandia zebra], ABI74618.1 calreticulin [Eisenia andrei]
GO:0010054	trichoblast differentiation	9	2	0.26	0.02636	XP_005107474.1 PREDICTED: ADP,ATP carrier protein 3, mitochondrial-like [Aplysia californica], XP_002112714.1 actin [Trichoplax adhaerens]		GO:0043330	response to exogenous dsRNA	7	3	0.64	0.0204	XP_018020367.1 PREDICTED: poly [ADP-ribose] polymerase 12-like [Hyalella azteca], XP_018017445.1 PREDICTED: ATP-dependent RNA helicase DHX36-like [Hyalella azteca], XP_018017445.1 PREDICTED: ATP-dependent RNA helicase DHX36-like [Hyalella azteca]
GO:0005975	carbohydrate metabolic process	575	25	16.67	0.02809	XP_018006857.1 PREDICTED: enolase isoform X1 [Hyalella azteca], XP_018014472.1 PREDICTED: beta-1,3-glucan-binding protein-like [Hyalella azteca], AGM37865.1 family 7 cellobiohydrolase [Chelura terebrans], AKP18002.1 chitinase 3 [Eriocheir sinensis], XP_018015669.1 PREDICTED: alpha-amylase 1-like [Hyalella azteca], XP_018006857.1 PREDICTED: enolase isoform X1 [Hyalella azteca], XP_018020181.1 PRED…		GO:0071324	cellular response to disaccharide stimulus	3	2	0.28	0.02374	XP_018024286.1 PREDICTED: superoxide dismutase [Cu-Zn]-like [Hyalella azteca], XP_018007181.1 PREDICTED: histidine-rich glycoprotein-like [Hyalella azteca]
GO:0006094	gluconeogenesis	24	3	0.7	0.03113	XP_005107474.1 PREDICTED: ADP,ATP carrier protein 3, mitochondrial-like [Aplysia californica], ALK82313.1 GTP phosphoenolpyruvate carboxykinase, partial [Macrobrachium nipponense], XP_018022705.1 PREDICTED: phosphoenolpyruvate carboxykinase [GTP]-like [Hyalella azteca]		GO:0071329	cellular response to sucrose stimulus	3	2	0.28	0.02374	XP_018024286.1 PREDICTED: superoxide dismutase [Cu-Zn]-like [Hyalella azteca], XP_018007181.1 PREDICTED: histidine-rich glycoprotein-like [Hyalella azteca]
GO:0006120	mitochondrial electron transport, NADH to ubiquinone	10	2	0.29	0.03232	YP_008964135.1 NADH dehydrogenase subunit 4 (mitochondrion) [Eulimnogammarus verrucosus], YP_009339292.1 NADH dehydrogenase subunit 2 (mitochondrion) [Eulimnogammarus cyaneus]		GO:0046958	nonassociative learning	3	2	0.28	0.02374	XP_013777973.1 14-3-3 protein epsilon-like [Limulus polyphemus], XP_002411773.1 multifunctional chaperone, putative [Ixodes scapularis]
GO:0006071	glycerol metabolic process	10	2	0.29	0.03232	ALK82313.1 GTP phosphoenolpyruvate carboxykinase, partial [Macrobrachium nipponense], XP_018020022.1 PREDICTED: triokinase/FMN cyclase-like [Hyalella azteca]		GO:0071280	cellular response to copper ion	3	2	0.28	0.02374	XP_018024286.1 PREDICTED: superoxide dismutase [Cu-Zn]-like [Hyalella azteca], XP_018007181.1 PREDICTED: histidine-rich glycoprotein-like [Hyalella azteca]
GO:0001172	transcription, RNA-templated	10	2	0.29	0.03232	KII74049.1 Polyubiquitin-C [Thelohanellus kitauei], KII74049.1 Polyubiquitin-C [Thelohanellus kitauei]		GO:0032775	DNA methylation on adenine	13	4	1.19	0.02578	XP_014217272.1 PREDICTED: uncharacterized protein LOC106645836 [Copidosoma floridanum], XP_021193349.1 uncharacterized protein LOC110378431 [Helicoverpa armigera], XP_011694551.1 PREDICTED: uncharacterized protein LOC105453949 [Wasmannia auropunctata], KXZ75618.1 Gag-Pol polyprotein-like Protein [Tribolium castaneum]
GO:0046939	nucleotide phosphorylation	83	6	2.41	0.03319	XP_018006857.1 PREDICTED: enolase isoform X1 [Hyalella azteca], XP_018006857.1 PREDICTED: enolase isoform X1 [Hyalella azteca], XP_018027036.1 PREDICTED: fructose-bisphosphate aldolase-like [Hyalella azteca], ATA58415.1 mitochondrial lactate dehydrogenase A chain [Eulimnogammarus verrucosus], XP_018019177.1 PREDICTED: fructose-bisphosphate aldolase-like [Hyalella azteca], XP_018014172.1 PREDICTED…		GO:0015701	bicarbonate transport	13	4	1.19	0.02578	XP_018015834.1 PREDICTED: solute carrier family 26 member 6-like isoform X1 [Hyalella azteca], XP_018015834.1 PREDICTED: solute carrier family 26 member 6-like isoform X1 [Hyalella azteca], OWR55098.1 Prestin [Danaus plexippus plexippus], XP_018015835.1 PREDICTED: solute carrier family 26 member 6-like isoform X2 [Hyalella azteca]
GO:0065002	intracellular protein transmembrane transport	25	3	0.72	0.03464	XP_018019007.1 PREDICTED: phosphatidate cytidylyltransferase, mitochondrial-like [Hyalella azteca], PFX25022.1 Heat shock cognate 71 kDa protein [Stylophora pistillata], XP_015347416.1 PREDICTED: heat shock 70 kDa protein 6 [Marmota marmota marmota]		GO:0019400	alditol metabolic process	13	4	1.19	0.02578	BAM10994.1 aspartate aminotransferase 1 [Buergeria buergeri], XP_018007028.1 PREDICTED: ubiquinone biosynthesis O-methyltransferase, mitochondrial-like isoform X2 [Hyalella azteca], XP_018020022.1 PREDICTED: triokinase/FMN cyclase-like [Hyalella azteca], XP_018027148.1 PREDICTED: 2-acylglycerol O-acyltransferase 1-like [Hyalella azteca]
GO:0003012	muscle system process	84	6	2.43	0.0349	XP_018022393.1 PREDICTED: myosin heavy chain, muscle-like isoform X5 [Hyalella azteca], XP_018020542.1 PREDICTED: troponin T, skeletal muscle-like [Hyalella azteca], XP_018007533.1 PREDICTED: myosin regulatory light chain 2-like [Hyalella azteca], XP_010357705.1 PREDICTED: myosin light chain alkali-like [Rhinopithecus roxellana], XP_018027870.1 PREDICTED: integrin beta-PS-like [Hyalella azteca], …		GO:0055114	oxidation-reduction process	1077	117	98.93	0.02736	YP_008964127.1 NADH dehydrogenase subunit 2 (mitochondrion) [Eulimnogammarus verrucosus], XP_018024983.1 PREDICTED: NADH dehydrogenase [ubiquinone] 1 alpha subcomplex subunit 5-like [Hyalella azteca], AHW57572.1 ferritin [Palaemon carinicauda], YP_008964134.1 NADH dehydrogenase subunit 5 (mitochondrion) [Eulimnogammarus verrucosus], XP_018018513.1 PREDICTED: NADH dehydrogenase [ubiquinone] iron-s…
GO:0019363	pyridine nucleotide biosynthetic process	64	5	1.86	0.03765	XP_018006857.1 PREDICTED: enolase isoform X1 [Hyalella azteca], XP_018006857.1 PREDICTED: enolase isoform X1 [Hyalella azteca], XP_018027036.1 PREDICTED: fructose-bisphosphate aldolase-like [Hyalella azteca], ATA58415.1 mitochondrial lactate dehydrogenase A chain [Eulimnogammarus verrucosus], XP_018019177.1 PREDICTED: fructose-bisphosphate aldolase-like [Hyalella azteca]		GO:0009414	response to water deprivation	26	6	2.39	0.02753	XP_018027186.1 PREDICTED: WD repeat-containing protein 76-like isoform X1 [Hyalella azteca], XP_018010119.1 PREDICTED: glutathione S-transferase 1-like [Hyalella azteca], CFW94151.1 Csa-calmodulin 3, partial [Cupiennius salei], XP_014787077.1 PREDICTED: heterogeneous nuclear ribonucleoprotein D-like-A isoform X2 [Octopus bimaculoides], XP_009056061.1 hypothetical protein LOTGIDRAFT_216207 [Lottia…
GO:0019359	nicotinamide nucleotide biosynthetic process	64	5	1.86	0.03765	XP_018006857.1 PREDICTED: enolase isoform X1 [Hyalella azteca], XP_018006857.1 PREDICTED: enolase isoform X1 [Hyalella azteca], XP_018027036.1 PREDICTED: fructose-bisphosphate aldolase-like [Hyalella azteca], ATA58415.1 mitochondrial lactate dehydrogenase A chain [Eulimnogammarus verrucosus], XP_018019177.1 PREDICTED: fructose-bisphosphate aldolase-like [Hyalella azteca]		GO:0031017	exocrine pancreas development	8	3	0.73	0.03043	XP_009024567.1 hypothetical protein HELRODRAFT_114251 [Helobdella robusta], XP_009024567.1 hypothetical protein HELRODRAFT_114251 [Helobdella robusta], XP_009030937.1 hypothetical protein HELRODRAFT_182425 [Helobdella robusta]
GO:0019082	viral protein processing	11	2	0.32	0.03876	KII74049.1 Polyubiquitin-C [Thelohanellus kitauei], KII74049.1 Polyubiquitin-C [Thelohanellus kitauei]		GO:0071493	cellular response to UV-B	8	3	0.73	0.03043	XP_018011822.1 PREDICTED: superoxide dismutase [Cu-Zn]-like, partial [Hyalella azteca], XP_018024286.1 PREDICTED: superoxide dismutase [Cu-Zn]-like [Hyalella azteca], XP_018007181.1 PREDICTED: histidine-rich glycoprotein-like [Hyalella azteca]
GO:0006165	nucleoside diphosphate phosphorylation	65	5	1.88	0.03986	XP_018006857.1 PREDICTED: enolase isoform X1 [Hyalella azteca], XP_018006857.1 PREDICTED: enolase isoform X1 [Hyalella azteca], XP_018027036.1 PREDICTED: fructose-bisphosphate aldolase-like [Hyalella azteca], ATA58415.1 mitochondrial lactate dehydrogenase A chain [Eulimnogammarus verrucosus], XP_018019177.1 PREDICTED: fructose-bisphosphate aldolase-like [Hyalella azteca]		GO:0044146	negative regulation of growth of symbiont involved in interaction with host	8	3	0.73	0.03043	XP_004567985.1 PREDICTED: C-type lectin domain family 4 member E-like [Maylandia zebra], XP_004567985.1 PREDICTED: C-type lectin domain family 4 member E-like [Maylandia zebra], XP_013387554.1 PREDICTED: serine protease hepsin-like [Lingula anatina]
GO:0006030	chitin metabolic process	184	10	5.33	0.04179	XP_320394.4 AGAP012133-PA, partial [Anopheles gambiae str. PEST], NP_001161929.1 peritrophic matrix protein 14 precursor [Tribolium castaneum], XP_018007937.1 PREDICTED: uncharacterized protein LOC108665673 [Hyalella azteca], AKP18002.1 chitinase 3 [Eriocheir sinensis], XP_018016079.1 PREDICTED: mediator of RNA polymerase II transcription subunit 15-like [Hyalella azteca], XP_018016011.1 PREDICTE…		GO:0044130	negative regulation of growth of symbiont in host	8	3	0.73	0.03043	XP_004567985.1 PREDICTED: C-type lectin domain family 4 member E-like [Maylandia zebra], XP_004567985.1 PREDICTED: C-type lectin domain family 4 member E-like [Maylandia zebra], XP_013387554.1 PREDICTED: serine protease hepsin-like [Lingula anatina]
GO:1902600	proton transmembrane transport	66	5	1.91	0.04215	KZS11497.1 ATP synthase subunit d, mitochondrial [Daphnia magna], XP_018009462.1 PREDICTED: ATP synthase subunit e, mitochondrial-like [Hyalella azteca], XP_018014572.1 PREDICTED: ATP synthase-coupling factor 6, mitochondrial-like [Hyalella azteca], XP_018008531.1 PREDICTED: ATP synthase subunit delta, mitochondrial-like [Hyalella azteca], XP_018022023.1 PREDICTED: proton-coupled amino acid trans…		GO:0009303	rRNA transcription	20	5	1.84	0.03126	XP_018645349.1 hypothetical protein Smp_184280, partial [Schistosoma mansoni], XP_018026959.1 PREDICTED: 46 kDa FK506-binding nuclear protein-like isoform X2 [Hyalella azteca], CDS30780.1 expressed protein [Hymenolepis microstoma], XP_018024589.1 PREDICTED: ribonuclease kappa-B-like [Hyalella azteca], KPJ12288.1 Retrotransposable element SLACS 132 kDa protein [Papilio machaon]
GO:0019319	hexose biosynthetic process	27	3	0.78	0.04223	XP_005107474.1 PREDICTED: ADP,ATP carrier protein 3, mitochondrial-like [Aplysia californica], ALK82313.1 GTP phosphoenolpyruvate carboxykinase, partial [Macrobrachium nipponense], XP_018022705.1 PREDICTED: phosphoenolpyruvate carboxykinase [GTP]-like [Hyalella azteca]		GO:0016998	cell wall macromolecule catabolic process	20	5	1.84	0.03126	XP_018014658.1 PREDICTED: lysozyme c-1-like [Hyalella azteca], XP_018020888.1 PREDICTED: lysozyme c-1-like [Hyalella azteca], XP_018015037.1 PREDICTED: uncharacterized protein LOC108671948 isoform X4 [Hyalella azteca], XP_018014658.1 PREDICTED: lysozyme c-1-like [Hyalella azteca], XP_018014658.1 PREDICTED: lysozyme c-1-like [Hyalella azteca]
GO:0022622	root system development	27	3	0.78	0.04223	XP_005107474.1 PREDICTED: ADP,ATP carrier protein 3, mitochondrial-like [Aplysia californica], XP_002112714.1 actin [Trichoplax adhaerens], CAQ60115.1 putative glyceraldehyde-3-phosphate dehydrogenase [Gammarus locusta]		GO:0046686	response to cadmium ion	90	14	8.27	0.0345	EFX61388.1 hypothetical protein DAPPUDRAFT_69734, partial [Daphnia pulex], ABA02164.1 heat shock protein 70 [Pachygrapsus marmoratus], XP_009024324.1 hypothetical protein HELRODRAFT_187336 [Helobdella robusta], XP_018010119.1 PREDICTED: glutathione S-transferase 1-like [Hyalella azteca], XP_015753655.1 PREDICTED: heat shock cognate 71 kDa protein-like [Acropora digitifera], ABV44722.1 40S ribosom…
GO:0071806	protein transmembrane transport	27	3	0.78	0.04223	XP_018019007.1 PREDICTED: phosphatidate cytidylyltransferase, mitochondrial-like [Hyalella azteca], PFX25022.1 Heat shock cognate 71 kDa protein [Stylophora pistillata], XP_015347416.1 PREDICTED: heat shock 70 kDa protein 6 [Marmota marmota marmota]		GO:0043901	negative regulation of multi-organism process	21	5	1.93	0.03802	XP_004567985.1 PREDICTED: C-type lectin domain family 4 member E-like [Maylandia zebra], XP_004567985.1 PREDICTED: C-type lectin domain family 4 member E-like [Maylandia zebra], XP_013387554.1 PREDICTED: serine protease hepsin-like [Lingula anatina], XP_018020367.1 PREDICTED: poly [ADP-ribose] polymerase 12-like [Hyalella azteca], XP_018021602.1 PREDICTED: eukaryotic translation initiation factor…
GO:0048364	root development	27	3	0.78	0.04223	XP_005107474.1 PREDICTED: ADP,ATP carrier protein 3, mitochondrial-like [Aplysia californica], XP_002112714.1 actin [Trichoplax adhaerens], CAQ60115.1 putative glyceraldehyde-3-phosphate dehydrogenase [Gammarus locusta]		GO:0035194	posttranscriptional gene silencing by RNA	28	6	2.57	0.03853	XP_018024286.1 PREDICTED: superoxide dismutase [Cu-Zn]-like [Hyalella azteca], XP_018007181.1 PREDICTED: histidine-rich glycoprotein-like [Hyalella azteca], KFB36737.1 brat protein [Anopheles sinensis], XP_018013061.1 PREDICTED: endoribonuclease Dicer-like [Hyalella azteca], XP_018007715.1 PREDICTED: putative helicase MOV-10 [Hyalella azteca], KFB36737.1 brat protein [Anopheles sinensis]
GO:0032465	regulation of cytokinesis	27	3	0.78	0.04223	AEC48728.1 alpha-tubulin [Eriocheir sinensis], XP_016304601.1 PREDICTED: tubulin alpha chain-like [Sinocyclocheilus anshuiensis], XP_022317316.1 LOW QUALITY PROTEIN: centrosome and spindle pole associated protein 1-like [Crassostrea virginica]		GO:0016441	posttranscriptional gene silencing	28	6	2.57	0.03853	XP_018024286.1 PREDICTED: superoxide dismutase [Cu-Zn]-like [Hyalella azteca], XP_018007181.1 PREDICTED: histidine-rich glycoprotein-like [Hyalella azteca], KFB36737.1 brat protein [Anopheles sinensis], XP_018013061.1 PREDICTED: endoribonuclease Dicer-like [Hyalella azteca], XP_018007715.1 PREDICTED: putative helicase MOV-10 [Hyalella azteca], KFB36737.1 brat protein [Anopheles sinensis]
GO:0019400	alditol metabolic process	12	2	0.35	0.04564	ALK82313.1 GTP phosphoenolpyruvate carboxykinase, partial [Macrobrachium nipponense], XP_018020022.1 PREDICTED: triokinase/FMN cyclase-like [Hyalella azteca]		GO:0051851	modification by host of symbiont morphology or physiology	9	3	0.83	0.04259	XP_004567985.1 PREDICTED: C-type lectin domain family 4 member E-like [Maylandia zebra], XP_004567985.1 PREDICTED: C-type lectin domain family 4 member E-like [Maylandia zebra], XP_013387554.1 PREDICTED: serine protease hepsin-like [Lingula anatina]
GO:1901071	glucosamine-containing compound metabolic process	187	10	5.42	0.04578	XP_320394.4 AGAP012133-PA, partial [Anopheles gambiae str. PEST], NP_001161929.1 peritrophic matrix protein 14 precursor [Tribolium castaneum], XP_018007937.1 PREDICTED: uncharacterized protein LOC108665673 [Hyalella azteca], AKP18002.1 chitinase 3 [Eriocheir sinensis], XP_018016079.1 PREDICTED: mediator of RNA polymerase II transcription subunit 15-like [Hyalella azteca], XP_018016011.1 PREDICTE…		GO:0044126	regulation of growth of symbiont in host	9	3	0.83	0.04259	XP_004567985.1 PREDICTED: C-type lectin domain family 4 member E-like [Maylandia zebra], XP_004567985.1 PREDICTED: C-type lectin domain family 4 member E-like [Maylandia zebra], XP_013387554.1 PREDICTED: serine protease hepsin-like [Lingula anatina]
GO:0006936	muscle contraction	68	5	1.97	0.04695	XP_018022393.1 PREDICTED: myosin heavy chain, muscle-like isoform X5 [Hyalella azteca], XP_018020542.1 PREDICTED: troponin T, skeletal muscle-like [Hyalella azteca], XP_010357705.1 PREDICTED: myosin light chain alkali-like [Rhinopithecus roxellana], XP_018027870.1 PREDICTED: integrin beta-PS-like [Hyalella azteca], XP_018020542.1 PREDICTED: troponin T, skeletal muscle-like [Hyalella azteca]		GO:0044110	growth involved in symbiotic interaction	9	3	0.83	0.04259	XP_004567985.1 PREDICTED: C-type lectin domain family 4 member E-like [Maylandia zebra], XP_004567985.1 PREDICTED: C-type lectin domain family 4 member E-like [Maylandia zebra], XP_013387554.1 PREDICTED: serine protease hepsin-like [Lingula anatina]
GO:0072525	pyridine-containing compound biosynthetic process	68	5	1.97	0.04695	XP_018006857.1 PREDICTED: enolase isoform X1 [Hyalella azteca], XP_018006857.1 PREDICTED: enolase isoform X1 [Hyalella azteca], XP_018027036.1 PREDICTED: fructose-bisphosphate aldolase-like [Hyalella azteca], ATA58415.1 mitochondrial lactate dehydrogenase A chain [Eulimnogammarus verrucosus], XP_018019177.1 PREDICTED: fructose-bisphosphate aldolase-like [Hyalella azteca]		GO:0044116	growth of symbiont involved in interaction with host	9	3	0.83	0.04259	XP_004567985.1 PREDICTED: C-type lectin domain family 4 member E-like [Maylandia zebra], XP_004567985.1 PREDICTED: C-type lectin domain family 4 member E-like [Maylandia zebra], XP_013387554.1 PREDICTED: serine protease hepsin-like [Lingula anatina]
GO:0016052	carbohydrate catabolic process	114	7	3.3	0.04777	XP_018006857.1 PREDICTED: enolase isoform X1 [Hyalella azteca], XP_018006857.1 PREDICTED: enolase isoform X1 [Hyalella azteca], XP_018027036.1 PREDICTED: fructose-bisphosphate aldolase-like [Hyalella azteca], ATA58415.1 mitochondrial lactate dehydrogenase A chain [Eulimnogammarus verrucosus], EFX80600.1 hypothetical protein DAPPUDRAFT_196566 [Daphnia pulex], XP_018019177.1 PREDICTED: fructose-bis…		GO:0044117	growth of symbiont in host	9	3	0.83	0.04259	XP_004567985.1 PREDICTED: C-type lectin domain family 4 member E-like [Maylandia zebra], XP_004567985.1 PREDICTED: C-type lectin domain family 4 member E-like [Maylandia zebra], XP_013387554.1 PREDICTED: serine protease hepsin-like [Lingula anatina]
								GO:0044144	modulation of growth of symbiont involved in interaction with host	9	3	0.83	0.04259	XP_004567985.1 PREDICTED: C-type lectin domain family 4 member E-like [Maylandia zebra], XP_004567985.1 PREDICTED: C-type lectin domain family 4 member E-like [Maylandia zebra], XP_013387554.1 PREDICTED: serine protease hepsin-like [Lingula anatina]
								GO:0015671	oxygen transport	9	3	0.83	0.04259	CAI78901.1 hemocyanin subunit 1 [Gammarus roeselii], CAI78901.1 hemocyanin subunit 1 [Gammarus roeselii], P18202.1 RecName: Full=Globin, extracellular monomeric
								GO:0051702	interaction with symbiont	9	3	0.83	0.04259	XP_004567985.1 PREDICTED: C-type lectin domain family 4 member E-like [Maylandia zebra], XP_004567985.1 PREDICTED: C-type lectin domain family 4 member E-like [Maylandia zebra], XP_013387554.1 PREDICTED: serine protease hepsin-like [Lingula anatina]
								GO:0043651	linoleic acid metabolic process	4	2	0.37	0.04461	XP_018020168.1 PREDICTED: methyl farnesoate epoxidase-like, partial [Hyalella azteca], AJF94637.1 cytochrome P450 epoxidase-like protein [Portunus trituberculatus]
								GO:0045581	negative regulation of T cell differentiation	4	2	0.37	0.04461	XP_018021679.1 PREDICTED: uncharacterized protein LOC108677886 isoform X2 [Hyalella azteca], XP_018021681.1 PREDICTED: probable E3 ubiquitin-protein ligase DTX2 [Hyalella azteca]
								GO:0045620	negative regulation of lymphocyte differentiation	4	2	0.37	0.04461	XP_018021679.1 PREDICTED: uncharacterized protein LOC108677886 isoform X2 [Hyalella azteca], XP_018021681.1 PREDICTED: probable E3 ubiquitin-protein ligase DTX2 [Hyalella azteca]
								GO:0045646	regulation of erythrocyte differentiation	4	2	0.37	0.04461	XP_009012840.1 hypothetical protein HELRODRAFT_185375 [Helobdella robusta], XP_009012840.1 hypothetical protein HELRODRAFT_185375 [Helobdella robusta]
								GO:0031119	tRNA pseudouridine synthesis	4	2	0.37	0.04461	XP_018020225.1 PREDICTED: uncharacterized protein LOC108676622 isoform X1 [Hyalella azteca], XP_018020225.1 PREDICTED: uncharacterized protein LOC108676622 isoform X1 [Hyalella azteca]
								GO:0006699	bile acid biosynthetic process	4	2	0.37	0.04461	XP_005284786.1 PREDICTED: acyl-coenzyme A thioesterase 5-like [Chrysemys picta bellii], XP_018015170.1 PREDICTED: acyl-coenzyme A thioesterase 1-like [Hyalella azteca]
								GO:0090071	negative regulation of ribosome biogenesis	4	2	0.37	0.04461	KFB36737.1 brat protein [Anopheles sinensis], KFB36737.1 brat protein [Anopheles sinensis]
								GO:0051817	modification of morphology or physiology of other organism involved in symbiotic interaction	22	5	2.02	0.04561	XP_004567985.1 PREDICTED: C-type lectin domain family 4 member E-like [Maylandia zebra], XP_004567985.1 PREDICTED: C-type lectin domain family 4 member E-like [Maylandia zebra], XP_018012839.1 PREDICTED: peroxisomal (S)-2-hydroxy-acid oxidase GLO3-like isoform X1 [Hyalella azteca], XP_013387554.1 PREDICTED: serine protease hepsin-like [Lingula anatina], XP_018018558.1 PREDICTED: adenosine deamina…
								GO:0045766	positive regulation of angiogenesis	22	5	2.02	0.04561	XP_018024452.1 PREDICTED: protein SpAN-like [Hyalella azteca], XP_018026347.1 PREDICTED: fibrinogen C domain-containing protein 1-A-like [Hyalella azteca], XP_003440460.1 PREDICTED: pro-cathepsin H [Oreochromis niloticus], XP_009017909.1 hypothetical protein HELRODRAFT_99776 [Helobdella robusta], XP_018023885.1 PREDICTED: chitinase-3-like protein 1 isoform X2 [Hyalella azteca]
								GO:0043903	regulation of symbiosis, encompassing mutualism through parasitism	22	5	2.02	0.04561	XP_004567985.1 PREDICTED: C-type lectin domain family 4 member E-like [Maylandia zebra], XP_004567985.1 PREDICTED: C-type lectin domain family 4 member E-like [Maylandia zebra], XP_013387554.1 PREDICTED: serine protease hepsin-like [Lingula anatina], XP_018020367.1 PREDICTED: poly [ADP-ribose] polymerase 12-like [Hyalella azteca], XP_018019052.1 PREDICTED: alpha-L-fucosidase-like [Hyalella azteca]
								GO:0016032	viral process	67	17	6.15	0.04869	KII74049.1 Polyubiquitin-C [Thelohanellus kitauei], KRZ01283.1 Polyubiquitin-C, partial [Trichinella zimbabwensis], KRZ96931.1 Polyubiquitin [Trichinella sp. T8], KII74049.1 Polyubiquitin-C [Thelohanellus kitauei], XP_018019208.1 PREDICTED: charged multivesicular body protein 6-A-like [Hyalella azteca], KII74048.1 Polyubiquitin [Thelohanellus kitauei], ABW23138.1 ribosomal protein rps4, partial […
Gla > Eve, by Eve								Gla > Eve, by Gla
GO:0006278	RNA-dependent DNA biosynthetic process	298	29	11.52	4.4e-06	CDJ80969.1 RNA-directed DNA polymerase (reverse transcriptase) domain containing protein [Haemonchus contortus], PFX15780.1 Collagen alpha-1(XXVII) chain B [Stylophora pistillata], XP_011663659.1 PREDICTED: RNA-directed DNA polymerase from mobile element jockey-like [Strongylocentrotus purpuratus], ADO22611.1 LIM class homeobox transcription factor Lmx [Mnemiopsis leidyi], XP_018026498.1 PREDICTE…		GO:0006278	RNA-dependent DNA biosynthetic process	587	240	56.03	< 1e-30	XP_018024385.1 PREDICTED: uncharacterized protein LOC108680125 [Hyalella azteca], XP_015840400.1 PREDICTED: uncharacterized protein LOC663685 isoform X1 [Tribolium castaneum], XP_014264006.1 PREDICTED: uncharacterized protein K02A2.6-like [Maylandia zebra], EFA13518.1 Retrovirus-related Pol polyprotein from transposon 412-like Protein [Tribolium castaneum], DAA04495.1 TPA_exp: pol polyprotein [Sc…
GO:0006030	chitin metabolic process	191	23	7.38	3.2e-05	XP_018006705.1 PREDICTED: uncharacterized protein LOC108664595 [Hyalella azteca], XP_018020500.1 PREDICTED: uncharacterized protein LOC108676863 [Hyalella azteca], XP_018010978.1 PREDICTED: hyphally regulated cell wall protein 3-like isoform X1 [Hyalella azteca], XP_018025864.1 PREDICTED: probable chitinase 3 [Hyalella azteca], XP_018023884.1 PREDICTED: probable chitinase 3 isoform X1 [Hyalella a…		GO:0015074	DNA integration	338	138	32.26	< 1e-30	XP_018024385.1 PREDICTED: uncharacterized protein LOC108680125 [Hyalella azteca], XP_018024385.1 PREDICTED: uncharacterized protein LOC108680125 [Hyalella azteca], XP_015840400.1 PREDICTED: uncharacterized protein LOC663685 isoform X1 [Tribolium castaneum], XP_014264006.1 PREDICTED: uncharacterized protein K02A2.6-like [Maylandia zebra], EFA13518.1 Retrovirus-related Pol polyprotein from transpos…
GO:0006685	sphingomyelin catabolic process	11	5	0.43	3.2e-05	KZS05668.1 Sphingomyelin phosphodiesterase [Daphnia magna], XP_018006618.1 PREDICTED: sphingomyelin phosphodiesterase-like [Hyalella azteca], XP_018006618.1 PREDICTED: sphingomyelin phosphodiesterase-like [Hyalella azteca], XP_018022118.1 PREDICTED: sphingomyelin phosphodiesterase-like [Hyalella azteca], XP_018022118.1 PREDICTED: sphingomyelin phosphodiesterase-like [Hyalella azteca]		GO:0006508	proteolysis	1334	215	127.33	4.2e-16	XP_018010768.1 PREDICTED: collagen alpha-1(III) chain-like, partial [Hyalella azteca], XP_018024385.1 PREDICTED: uncharacterized protein LOC108680125 [Hyalella azteca], XP_018006830.1 PREDICTED: transmembrane protease serine 9-like [Hyalella azteca], XP_018008699.1 PREDICTED: trypsin-like [Hyalella azteca], XP_018007110.1 PREDICTED: transmembrane protease serine 9-like [Hyalella azteca], XP_02225…
GO:0050881	musculoskeletal movement	16	4	0.62	0.0028	XP_018023589.1 PREDICTED: sucrase-isomaltase, intestinal-like isoform X1 [Hyalella azteca], XP_018016551.1 PREDICTED: neuronal acetylcholine receptor subunit alpha-4-like [Hyalella azteca], XP_018022898.1 PREDICTED: glutathione S-transferase Mu 2-like [Hyalella azteca], XP_018023057.1 PREDICTED: calcium-transporting ATPase sarcoplasmic/endoplasmic reticulum type-like isoform X1 [Hyalella azteca]		GO:0032775	DNA methylation on adenine	28	17	2.67	3.1e-11	XP_015840400.1 PREDICTED: uncharacterized protein LOC663685 isoform X1 [Tribolium castaneum], PCG74292.1 hypothetical protein B5V51_13574 [Heliothis virescens], KZS10273.1 Uncharacterized protein APZ42_025283 [Daphnia magna], KXJ27943.1 Transposon Ty3-G Gag-Pol polyprotein [Exaiptasia pallida], XP_014217272.1 PREDICTED: uncharacterized protein LOC106645836 [Copidosoma floridanum], KZS08453.1 Unch…
GO:0019852	L-ascorbic acid metabolic process	9	3	0.35	0.004	XP_018009971.1 PREDICTED: solute carrier family 23 member 1-like [Hyalella azteca], XP_018008227.1 PREDICTED: hydroxyacylglutathione hydrolase, mitochondrial-like [Hyalella azteca], XP_021940367.1 aldose reductase-like [Zootermopsis nevadensis]		GO:0006310	DNA recombination	180	46	17.18	3.9e-08	XP_015840400.1 PREDICTED: uncharacterized protein LOC663685 isoform X1 [Tribolium castaneum], XP_022315121.1 uncharacterized protein LOC111119345 [Crassostrea virginica], XP_020627207.1 uncharacterized protein LOC110064491, partial [Orbicella faveolata], XP_021966118.1 uncharacterized protein LOC110861321 [Folsomia candida], XP_015811577.1 PREDICTED: uncharacterized protein LOC107383465 [Nothobra…
GO:0005975	carbohydrate metabolic process	552	40	21.33	0.0044	XP_018012609.1 PREDICTED: glucosylceramidase-like [Hyalella azteca], XP_018023589.1 PREDICTED: sucrase-isomaltase, intestinal-like isoform X1 [Hyalella azteca], AIU96361.1 lipopolysaccharide and beta 1,3 glucan binding protein [Litopenaeus vannamei], XP_018016809.1 PREDICTED: endoglucanase E-4-like [Hyalella azteca], XP_018007465.1 PREDICTED: cadherin-related tumor suppressor-like [Hyalella aztec…		GO:0006030	chitin metabolic process	184	40	17.56	6.2e-05	AHZ97888.1 chitinase 2 [Portunus trituberculatus], XP_018021727.1 PREDICTED: uncharacterized protein LOC108677921 [Hyalella azteca], XP_018023884.1 PREDICTED: probable chitinase 3 isoform X1 [Hyalella azteca], XP_018013986.1 PREDICTED: sulfated surface glycoprotein 185-like [Hyalella azteca], XP_018015287.1 PREDICTED: uncharacterized protein LOC108672171 [Hyalella azteca], XP_018017463.1 PREDICTE…
GO:0006412	translation	1050	57	40.58	0.0051	NP_001279708.1 ribosomal protein L23 [Callorhinchus milii], EFX59933.1 hypothetical protein DAPPUDRAFT_346316 [Daphnia pulex], XP_018024240.1 PREDICTED: 60S ribosomal protein L26-like [Hyalella azteca], XP_018016276.1 PREDICTED: 60S ribosomal protein L32-like [Hyalella azteca], ALR99800.1 putative ribosomal protein L6 [Phaedon cochleariae], XP_018022682.1 PREDICTED: 40S ribosomal protein S6-like …		GO:0016998	cell wall macromolecule catabolic process	24	9	2.29	0.00022	XP_018014658.1 PREDICTED: lysozyme c-1-like [Hyalella azteca], XP_018014658.1 PREDICTED: lysozyme c-1-like [Hyalella azteca], XP_018013227.1 PREDICTED: lysozyme c-1-like [Hyalella azteca], XP_018014658.1 PREDICTED: lysozyme c-1-like [Hyalella azteca], XP_018014658.1 PREDICTED: lysozyme c-1-like [Hyalella azteca], XP_018014658.1 PREDICTED: lysozyme c-1-like [Hyalella azteca], XP_018014658.1 PREDIC…
GO:0006457	protein folding	297	21	11.48	0.0056	XP_018017159.1 PREDICTED: tubulin beta-1 chain [Hyalella azteca], XP_018018371.1 PREDICTED: peptidyl-prolyl cis-trans isomerase FKBP4-like [Hyalella azteca], XP_018018795.1 PREDICTED: endoplasmin-like isoform X1 [Hyalella azteca], XP_021002022.1 protein disulfide-isomerase A5 [Parasteatoda tepidariorum], XP_014775850.1 PREDICTED: stress-70 protein, mitochondrial-like [Octopus bimaculoides], GAA35…		GO:0006313	transposition, DNA-mediated	11	6	1.05	0.00023	XP_021198908.1 uncharacterized protein LOC110382591 [Helicoverpa armigera], PCG76654.1 hypothetical protein B5V51_9021 [Heliothis virescens], XP_017302856.1 PREDICTED: uncharacterized protein LOC108253432 [Diaphorina citri], PCG72048.1 hypothetical protein B5V51_1211 [Heliothis virescens], PCG79106.1 hypothetical protein B5V51_2077 [Heliothis virescens], PCG76654.1 hypothetical protein B5V51_9021…
GO:0016998	cell wall macromolecule catabolic process	20	4	0.77	0.0065	XP_018022051.1 PREDICTED: beta-mannosidase-like [Hyalella azteca], XP_018014658.1 PREDICTED: lysozyme c-1-like [Hyalella azteca], XP_018008488.1 PREDICTED: aggrecan core protein-like isoform X2 [Hyalella azteca], XP_018020888.1 PREDICTED: lysozyme c-1-like [Hyalella azteca]		GO:0006414	translational elongation	102	21	9.74	0.00054	XP_018007244.1 PREDICTED: 60S acidic ribosomal protein P1-like [Hyalella azteca], NP_001156127.1 ribosomal protein LP1-like [Acyrthosiphon pisum], XP_009047806.1 hypothetical protein LOTGIDRAFT_225362 [Lottia gigantea], XP_009019956.1 hypothetical protein HELRODRAFT_161829 [Helobdella robusta], OPL21245.1 eukaryotic 5a-2 translation initiation factor, partial [Mytilus galloprovincialis], XP_01378…
GO:0042775	mitochondrial ATP synthesis coupled electron transport	20	4	0.77	0.0065	XP_018015371.1 PREDICTED: NADH dehydrogenase [ubiquinone] 1 alpha subcomplex subunit 10, mitochondrial-like [Hyalella azteca], XP_018020752.1 PREDICTED: cytochrome b-c1 complex subunit 7-like [Hyalella azteca], XP_018022781.1 PREDICTED: NADH dehydrogenase [ubiquinone] 1 beta subcomplex subunit 5, mitochondrial-like [Hyalella azteca], YP_009118052.1 NADH dehydrogenase subunit 2 (mitochondrion) [Br…		GO:0015986	ATP synthesis coupled proton transport	35	10	3.34	0.0012	AOR07069.1 mitochondrial ATP synthase subunit beta precursor [Mesenchytraeus gelidus], AMK48628.1 ATP synthase-coupling factor 6, partial [Rhynchophorus ferrugineus], XP_013778945.1 ATP synthase subunit b, mitochondrial-like [Limulus polyphemus], XP_967645.1 PREDICTED: ATP synthase lipid-binding protein, mitochondrial [Tribolium castaneum], XP_022329315.1 nascent polypeptide-associated complex su…
GO:0009144	purine nucleoside triphosphate metabolic process	159	16	6.15	0.0071	XP_018006430.1 PREDICTED: 7,8-dihydro-8-oxoguanine triphosphatase-like [Hyalella azteca], AGO05949.1 nm23 [Macrobrachium rosenbergii], XP_018018568.1 PREDICTED: ATP synthase subunit d, mitochondrial-like [Hyalella azteca], XP_018012170.1 PREDICTED: ATP synthase subunit O, mitochondrial-like, partial [Hyalella azteca], XP_018008065.1 PREDICTED: phosphoglycerate mutase 2-like [Hyalella azteca], AJO…		GO:0006032	chitin catabolic process	48	12	4.58	0.00146	AHZ97888.1 chitinase 2 [Portunus trituberculatus], XP_018023884.1 PREDICTED: probable chitinase 3 isoform X1 [Hyalella azteca], XP_018016932.1 PREDICTED: integumentary mucin C.1-like [Hyalella azteca], XP_018024668.1 PREDICTED: endochitinase-like [Hyalella azteca], XP_018023885.1 PREDICTED: chitinase-3-like protein 1 isoform X2 [Hyalella azteca], XP_018021134.1 PREDICTED: di-N-acetylchitobiase-li…
GO:0000272	polysaccharide catabolic process	47	6	1.82	0.009	XP_018023589.1 PREDICTED: sucrase-isomaltase, intestinal-like isoform X1 [Hyalella azteca], XP_018022051.1 PREDICTED: beta-mannosidase-like [Hyalella azteca], XP_018018026.1 PREDICTED: trypsin-1-like [Hyalella azteca], XP_018016810.1 PREDICTED: endoglucanase A-like [Hyalella azteca], XP_018016810.1 PREDICTED: endoglucanase A-like [Hyalella azteca], XP_018016810.1 PREDICTED: endoglucanase A-like […		GO:0006662	glycerol ether metabolic process	34	9	3.25	0.00371	XP_022329914.1 protein disulfide-isomerase A3-like [Crassostrea virginica], XP_015793078.1 PREDICTED: protein disulfide-isomerase-like isoform X2 [Tetranychus urticae], XP_015793077.1 PREDICTED: protein disulfide-isomerase-like isoform X1 [Tetranychus urticae], XP_021927498.1 endoplasmic reticulum resident protein 44 isoform X1 [Zootermopsis nevadensis], Q6XHI1.1 RecName: Full=Thioredoxin-2; Shor…
GO:0006032	chitin catabolic process	48	6	1.86	0.01	XP_018025864.1 PREDICTED: probable chitinase 3 [Hyalella azteca], XP_018023884.1 PREDICTED: probable chitinase 3 isoform X1 [Hyalella azteca], XP_018024668.1 PREDICTED: endochitinase-like [Hyalella azteca], XP_018024668.1 PREDICTED: endochitinase-like [Hyalella azteca], XP_013132809.1 PREDICTED: CD209 antigen-like protein E isoform X1 [Oreochromis niloticus], XP_018026026.1 PREDICTED: chitinase-3…		GO:0001867	complement activation, lectin pathway	5	3	0.48	0.00748	XP_018026347.1 PREDICTED: fibrinogen C domain-containing protein 1-A-like [Hyalella azteca], XP_018008488.1 PREDICTED: aggrecan core protein-like isoform X2 [Hyalella azteca], XP_018016848.1 PREDICTED: macrophage mannose receptor 1-like [Hyalella azteca]
GO:0009206	purine ribonucleoside triphosphate biosynthetic process	113	10	4.37	0.012	AGO05949.1 nm23 [Macrobrachium rosenbergii], XP_018018568.1 PREDICTED: ATP synthase subunit d, mitochondrial-like [Hyalella azteca], XP_018012170.1 PREDICTED: ATP synthase subunit O, mitochondrial-like, partial [Hyalella azteca], XP_018008065.1 PREDICTED: phosphoglycerate mutase 2-like [Hyalella azteca], AJO70000.1 sodium-potassium ATPase [Cherax destructor], XP_018014990.1 PREDICTED: fibroin hea…		GO:0031055	chromatin remodeling at centromere	2	2	0.19	0.0091	XP_018961948.1 PREDICTED: histone H4-like [Cyprinus carpio], XP_018007617.1 PREDICTED: lymphoid-specific helicase-like [Hyalella azteca]
GO:0006120	mitochondrial electron transport, NADH to ubiquinone	13	3	0.5	0.0123	XP_018015371.1 PREDICTED: NADH dehydrogenase [ubiquinone] 1 alpha subcomplex subunit 10, mitochondrial-like [Hyalella azteca], XP_018022781.1 PREDICTED: NADH dehydrogenase [ubiquinone] 1 beta subcomplex subunit 5, mitochondrial-like [Hyalella azteca], YP_009118052.1 NADH dehydrogenase subunit 2 (mitochondrion) [Brachyuropus grewingkii]		GO:0019646	aerobic electron transport chain	2	2	0.19	0.0091	KXJ29518.1 Cytochrome c [Exaiptasia pallida], YP_006234447.1 COX3 gene product (mitochondrion) [Gammarus duebeni]
GO:0022904	respiratory electron transport chain	44	8	1.7	0.0123	XP_018024983.1 PREDICTED: NADH dehydrogenase [ubiquinone] 1 alpha subcomplex subunit 5-like [Hyalella azteca], AFQ96972.1 cytochrome b (mitochondrion) [Habrotrocha constricta], XP_018015371.1 PREDICTED: NADH dehydrogenase [ubiquinone] 1 alpha subcomplex subunit 10, mitochondrial-like [Hyalella azteca], XP_018020752.1 PREDICTED: cytochrome b-c1 complex subunit 7-like [Hyalella azteca], XP_01802278…		GO:0045653	negative regulation of megakaryocyte differentiation	2	2	0.19	0.0091	XP_017297810.1 PREDICTED: protein arginine N-methyltransferase 1 [Diaphorina citri], XP_018961948.1 PREDICTED: histone H4-like [Cyprinus carpio]
GO:0009145	purine nucleoside triphosphate biosynthetic process	115	10	4.44	0.0135	AGO05949.1 nm23 [Macrobrachium rosenbergii], XP_018018568.1 PREDICTED: ATP synthase subunit d, mitochondrial-like [Hyalella azteca], XP_018012170.1 PREDICTED: ATP synthase subunit O, mitochondrial-like, partial [Hyalella azteca], XP_018008065.1 PREDICTED: phosphoglycerate mutase 2-like [Hyalella azteca], AJO70000.1 sodium-potassium ATPase [Cherax destructor], XP_018014990.1 PREDICTED: fibroin hea…		GO:0006956	complement activation	20	8	1.91	0.01034	XP_014911022.1 PREDICTED: serine protease 55 [Poecilia latipinna], XP_018026347.1 PREDICTED: fibrinogen C domain-containing protein 1-A-like [Hyalella azteca], XP_018008488.1 PREDICTED: aggrecan core protein-like isoform X2 [Hyalella azteca], XP_018018026.1 PREDICTED: trypsin-1-like [Hyalella azteca], XP_018016848.1 PREDICTED: macrophage mannose receptor 1-like [Hyalella azteca], XP_018018026.1 P…
GO:0014819	regulation of skeletal muscle contraction	5	2	0.19	0.0138	XP_018022898.1 PREDICTED: glutathione S-transferase Mu 2-like [Hyalella azteca], XP_018023057.1 PREDICTED: calcium-transporting ATPase sarcoplasmic/endoplasmic reticulum type-like isoform X1 [Hyalella azteca]		GO:0006415	translational termination	15	5	1.43	0.01044	OPL21245.1 eukaryotic 5a-2 translation initiation factor, partial [Mytilus galloprovincialis], XP_015739997.1 PREDICTED: 40S ribosomal protein S27 [Coturnix japonica], XP_003966932.1 PREDICTED: eukaryotic translation initiation factor 5A-1 [Takifugu rubripes], XP_018026009.1 PREDICTED: 40S ribosomal protein S4-like [Hyalella azteca], XP_018026009.1 PREDICTED: 40S ribosomal protein S4-like [Hyalel…
GO:0016200	synaptic target attraction	5	2	0.19	0.0138	XP_018023537.1 PREDICTED: teneurin-a-like [Hyalella azteca], XP_018023537.1 PREDICTED: teneurin-a-like [Hyalella azteca]		GO:0034381	plasma lipoprotein particle clearance	15	5	1.43	0.01044	ADX97081.1 low-density lipoprotein receptor-related protein 1, partial [Perca flavescens], OQV24120.1 putative Sortilin-related receptor [Hypsibius dujardini], XP_009512280.1 PREDICTED: low-density lipoprotein receptor-related protein 1B-like, partial [Phalacrocorax carbo], KXJ77454.1 hypothetical protein RP20_CCG006798 [Aedes albopictus], XP_309795.4 AGAP010896-PA, partial [Anopheles gambiae str…
GO:0019853	L-ascorbic acid biosynthetic process	5	2	0.19	0.0138	XP_018008227.1 PREDICTED: hydroxyacylglutathione hydrolase, mitochondrial-like [Hyalella azteca], XP_021940367.1 aldose reductase-like [Zootermopsis nevadensis]		GO:0006898	receptor-mediated endocytosis	222	32	21.19	0.01177	XP_018008699.1 PREDICTED: trypsin-like [Hyalella azteca], XP_018014923.1 PREDICTED: SCY1-like protein 2 [Hyalella azteca], ADX97081.1 low-density lipoprotein receptor-related protein 1, partial [Perca flavescens], XP_018015034.1 PREDICTED: uncharacterized protein LOC108671948 isoform X1 [Hyalella azteca], XP_014911022.1 PREDICTED: serine protease 55 [Poecilia latipinna], GAU93875.1 hypothetical p…
GO:0009205	purine ribonucleoside triphosphate metabolic process	154	15	5.95	0.0139	AGO05949.1 nm23 [Macrobrachium rosenbergii], XP_018018568.1 PREDICTED: ATP synthase subunit d, mitochondrial-like [Hyalella azteca], XP_018012170.1 PREDICTED: ATP synthase subunit O, mitochondrial-like, partial [Hyalella azteca], XP_018008065.1 PREDICTED: phosphoglycerate mutase 2-like [Hyalella azteca], AJO70000.1 sodium-potassium ATPase [Cherax destructor], XP_018014990.1 PREDICTED: fibroin hea…		GO:1901020	negative regulation of calcium ion transmembrane transporter activity	6	3	0.57	0.01391	XP_016402542.1 PREDICTED: calmodulin-like, partial [Sinocyclocheilus rhinocerous], XP_018022898.1 PREDICTED: glutathione S-transferase Mu 2-like [Hyalella azteca], XP_018022898.1 PREDICTED: glutathione S-transferase Mu 2-like [Hyalella azteca]
GO:0009201	ribonucleoside triphosphate biosynthetic process	117	10	4.52	0.0151	AGO05949.1 nm23 [Macrobrachium rosenbergii], XP_018018568.1 PREDICTED: ATP synthase subunit d, mitochondrial-like [Hyalella azteca], XP_018012170.1 PREDICTED: ATP synthase subunit O, mitochondrial-like, partial [Hyalella azteca], XP_018008065.1 PREDICTED: phosphoglycerate mutase 2-like [Hyalella azteca], AJO70000.1 sodium-potassium ATPase [Cherax destructor], XP_018014990.1 PREDICTED: fibroin hea…		GO:0050849	negative regulation of calcium-mediated signaling	6	3	0.57	0.01391	XP_016402542.1 PREDICTED: calmodulin-like, partial [Sinocyclocheilus rhinocerous], XP_018022898.1 PREDICTED: glutathione S-transferase Mu 2-like [Hyalella azteca], XP_018022898.1 PREDICTED: glutathione S-transferase Mu 2-like [Hyalella azteca]
GO:0003009	skeletal muscle contraction	14	3	0.54	0.0152	XP_018023589.1 PREDICTED: sucrase-isomaltase, intestinal-like isoform X1 [Hyalella azteca], XP_018022898.1 PREDICTED: glutathione S-transferase Mu 2-like [Hyalella azteca], XP_018023057.1 PREDICTED: calcium-transporting ATPase sarcoplasmic/endoplasmic reticulum type-like isoform X1 [Hyalella azteca]		GO:0010523	negative regulation of calcium ion transport into cytosol	6	3	0.57	0.01391	XP_016402542.1 PREDICTED: calmodulin-like, partial [Sinocyclocheilus rhinocerous], XP_018022898.1 PREDICTED: glutathione S-transferase Mu 2-like [Hyalella azteca], XP_018022898.1 PREDICTED: glutathione S-transferase Mu 2-like [Hyalella azteca]
GO:0051298	centrosome duplication	26	4	1	0.0168	KYN30107.1 Tubulin beta-1 chain, partial [Trachymyrmex cornetzi], XP_018017159.1 PREDICTED: tubulin beta-1 chain [Hyalella azteca], CDI98194.1 Tubulin beta 2C chain [Echinococcus multilocularis], KZS14406.1 Serine/threonine-protein phosphatase 2A catalytic subunit alpha [Daphnia magna]		GO:0060315	negative regulation of ryanodine-sensitive calcium-release channel activity	6	3	0.57	0.01391	XP_016402542.1 PREDICTED: calmodulin-like, partial [Sinocyclocheilus rhinocerous], XP_018022898.1 PREDICTED: glutathione S-transferase Mu 2-like [Hyalella azteca], XP_018022898.1 PREDICTED: glutathione S-transferase Mu 2-like [Hyalella azteca]
GO:0009199	ribonucleoside triphosphate metabolic process	158	15	6.11	0.017	AGO05949.1 nm23 [Macrobrachium rosenbergii], XP_018018568.1 PREDICTED: ATP synthase subunit d, mitochondrial-like [Hyalella azteca], XP_018012170.1 PREDICTED: ATP synthase subunit O, mitochondrial-like, partial [Hyalella azteca], XP_018008065.1 PREDICTED: phosphoglycerate mutase 2-like [Hyalella azteca], AJO70000.1 sodium-potassium ATPase [Cherax destructor], XP_018014990.1 PREDICTED: fibroin hea…		GO:0051280	negative regulation of release of sequestered calcium ion into cytosol	6	3	0.57	0.01391	XP_016402542.1 PREDICTED: calmodulin-like, partial [Sinocyclocheilus rhinocerous], XP_018022898.1 PREDICTED: glutathione S-transferase Mu 2-like [Hyalella azteca], XP_018022898.1 PREDICTED: glutathione S-transferase Mu 2-like [Hyalella azteca]
GO:0055114	oxidation-reduction process	1077	58	41.62	0.0172	AKJ74864.1 bursicon alpha subunit [Penaeus monodon], XP_018023589.1 PREDICTED: sucrase-isomaltase, intestinal-like isoform X1 [Hyalella azteca], XP_018012254.1 PREDICTED: cytochrome P450 2L1-like [Hyalella azteca], XP_018021341.1 PREDICTED: neural cell adhesion molecule 1-like [Hyalella azteca], XP_018012291.1 PREDICTED: xanthine dehydrogenase/oxidase-like [Hyalella azteca], XP_018007465.1 PREDIC…		GO:0051284	positive regulation of sequestering of calcium ion	6	3	0.57	0.01391	XP_016402542.1 PREDICTED: calmodulin-like, partial [Sinocyclocheilus rhinocerous], XP_018022898.1 PREDICTED: glutathione S-transferase Mu 2-like [Hyalella azteca], XP_018022898.1 PREDICTED: glutathione S-transferase Mu 2-like [Hyalella azteca]
GO:0006754	ATP biosynthetic process	103	9	3.98	0.018	XP_018018568.1 PREDICTED: ATP synthase subunit d, mitochondrial-like [Hyalella azteca], XP_018012170.1 PREDICTED: ATP synthase subunit O, mitochondrial-like, partial [Hyalella azteca], XP_018008065.1 PREDICTED: phosphoglycerate mutase 2-like [Hyalella azteca], AJO70000.1 sodium-potassium ATPase [Cherax destructor], XP_018014990.1 PREDICTED: fibroin heavy chain-like isoform X5 [Hyalella azteca], X…		GO:1903170	negative regulation of calcium ion transmembrane transport	6	3	0.57	0.01391	XP_016402542.1 PREDICTED: calmodulin-like, partial [Sinocyclocheilus rhinocerous], XP_018022898.1 PREDICTED: glutathione S-transferase Mu 2-like [Hyalella azteca], XP_018022898.1 PREDICTED: glutathione S-transferase Mu 2-like [Hyalella azteca]
GO:0040039	inductive cell migration	27	4	1.04	0.0191	XP_018017159.1 PREDICTED: tubulin beta-1 chain [Hyalella azteca], XP_018013933.1 PREDICTED: tubulin beta chain-like [Hyalella azteca], CDI98194.1 Tubulin beta 2C chain [Echinococcus multilocularis], CDP97561.1 BMA-PAK-1, isoform b [Brugia malayi]		GO:2001258	negative regulation of cation channel activity	6	3	0.57	0.01391	XP_016402542.1 PREDICTED: calmodulin-like, partial [Sinocyclocheilus rhinocerous], XP_018022898.1 PREDICTED: glutathione S-transferase Mu 2-like [Hyalella azteca], XP_018022898.1 PREDICTED: glutathione S-transferase Mu 2-like [Hyalella azteca]
GO:0046034	ATP metabolic process	143	14	5.53	0.0197	XP_018018568.1 PREDICTED: ATP synthase subunit d, mitochondrial-like [Hyalella azteca], XP_018012170.1 PREDICTED: ATP synthase subunit O, mitochondrial-like, partial [Hyalella azteca], XP_018008065.1 PREDICTED: phosphoglycerate mutase 2-like [Hyalella azteca], AJO70000.1 sodium-potassium ATPase [Cherax destructor], XP_018014990.1 PREDICTED: fibroin heavy chain-like isoform X5 [Hyalella azteca], X…		GO:0007596	blood coagulation	78	14	7.44	0.01486	XP_018007104.1 PREDICTED: uncharacterized protein LOC108664918 [Hyalella azteca], XP_022312348.1 four-domain proteases inhibitor-like isoform X3 [Crassostrea virginica], ACE80257.1 trypsin [Marsupenaeus japonicus], XP_016402542.1 PREDICTED: calmodulin-like, partial [Sinocyclocheilus rhinocerous], XP_018018026.1 PREDICTED: trypsin-1-like [Hyalella azteca], XP_004631219.1 PREDICTED: vitamin K-depen…
GO:0051852	disruption by host of symbiont cells	6	2	0.23	0.0202	XP_018008488.1 PREDICTED: aggrecan core protein-like isoform X2 [Hyalella azteca], XP_018016848.1 PREDICTED: macrophage mannose receptor 1-like [Hyalella azteca]		GO:0007599	hemostasis	79	14	7.54	0.01653	XP_018007104.1 PREDICTED: uncharacterized protein LOC108664918 [Hyalella azteca], XP_022312348.1 four-domain proteases inhibitor-like isoform X3 [Crassostrea virginica], ACE80257.1 trypsin [Marsupenaeus japonicus], XP_016402542.1 PREDICTED: calmodulin-like, partial [Sinocyclocheilus rhinocerous], XP_018018026.1 PREDICTED: trypsin-1-like [Hyalella azteca], XP_004631219.1 PREDICTED: vitamin K-depen…
GO:0051883	killing of cells in other organism involved in symbiotic interaction	6	2	0.23	0.0202	XP_018008488.1 PREDICTED: aggrecan core protein-like isoform X2 [Hyalella azteca], XP_018016848.1 PREDICTED: macrophage mannose receptor 1-like [Hyalella azteca]		GO:0006614	SRP-dependent cotranslational protein targeting to membrane	29	7	2.77	0.01697	ACO14998.1 Eukaryotic translation initiation factor 1A, X-chromosomal [Caligus clemensi], KNC23682.1 Heat shock 70 kDa protein cognate 1, partial [Lucilia cuprina], XP_017762106.1 PREDICTED: signal recognition particle 9 kDa protein [Eufriesea mexicana], XP_015739997.1 PREDICTED: 40S ribosomal protein S27 [Coturnix japonica], XP_009169495.1 hypothetical protein T265_06061 [Opisthorchis viverrini]…
GO:0051873	killing by host of symbiont cells	6	2	0.23	0.0202	XP_018008488.1 PREDICTED: aggrecan core protein-like isoform X2 [Hyalella azteca], XP_018016848.1 PREDICTED: macrophage mannose receptor 1-like [Hyalella azteca]		GO:0060361	flight	23	6	2.2	0.01822	XP_020388141.1 spectrin beta chain, non-erythrocytic 5 [Rhincodon typus], XP_020388141.1 spectrin beta chain, non-erythrocytic 5 [Rhincodon typus], XP_018007533.1 PREDICTED: myosin regulatory light chain 2-like [Hyalella azteca], XP_018007533.1 PREDICTED: myosin regulatory light chain 2-like [Hyalella azteca], XP_018007533.1 PREDICTED: myosin regulatory light chain 2-like [Hyalella azteca], XP_01…
GO:0051818	disruption of cells of other organism involved in symbiotic interaction	6	2	0.23	0.0202	XP_018008488.1 PREDICTED: aggrecan core protein-like isoform X2 [Hyalella azteca], XP_018016848.1 PREDICTED: macrophage mannose receptor 1-like [Hyalella azteca]		GO:0019835	cytolysis	17	5	1.62	0.01832	XP_018014658.1 PREDICTED: lysozyme c-1-like [Hyalella azteca], XP_018014658.1 PREDICTED: lysozyme c-1-like [Hyalella azteca], XP_018014658.1 PREDICTED: lysozyme c-1-like [Hyalella azteca], XP_018014658.1 PREDICTED: lysozyme c-1-like [Hyalella azteca], XP_018015432.1 PREDICTED: hypoxanthine-guanine phosphoribosyltransferase-like [Hyalella azteca]
GO:0021819	layer formation in cerebral cortex	6	2	0.23	0.0202	XP_014786818.1 PREDICTED: uncharacterized protein LOC106881102 isoform X2 [Octopus bimaculoides], XP_018018507.1 PREDICTED: prolow-density lipoprotein receptor-related protein 1-like [Hyalella azteca]		GO:0010466	negative regulation of peptidase activity	112	18	10.69	0.01901	XP_018027185.1 PREDICTED: uncharacterized protein LOC108682520 [Hyalella azteca], XP_018011805.1 PREDICTED: glycine-rich cell wall structural protein-like [Hyalella azteca], XP_018012110.1 PREDICTED: uncharacterized protein LOC108669319 [Hyalella azteca], XP_022312348.1 four-domain proteases inhibitor-like isoform X3 [Crassostrea virginica], XP_013781772.2 carboxypeptidase inhibitor SmCI-like iso…
GO:0090075	relaxation of muscle	6	2	0.23	0.0202	XP_018022898.1 PREDICTED: glutathione S-transferase Mu 2-like [Hyalella azteca], XP_018023057.1 PREDICTED: calcium-transporting ATPase sarcoplasmic/endoplasmic reticulum type-like isoform X1 [Hyalella azteca]		GO:0045047	protein targeting to ER	30	7	2.86	0.02037	ACO14998.1 Eukaryotic translation initiation factor 1A, X-chromosomal [Caligus clemensi], KNC23682.1 Heat shock 70 kDa protein cognate 1, partial [Lucilia cuprina], XP_017762106.1 PREDICTED: signal recognition particle 9 kDa protein [Eufriesea mexicana], XP_015739997.1 PREDICTED: 40S ribosomal protein S27 [Coturnix japonica], XP_009169495.1 hypothetical protein T265_06061 [Opisthorchis viverrini]…
GO:0045880	positive regulation of smoothened signaling pathway	6	2	0.23	0.0202	XP_018025375.1 PREDICTED: intraflagellar transport protein 80 homolog, partial [Hyalella azteca], KZS14406.1 Serine/threonine-protein phosphatase 2A catalytic subunit alpha [Daphnia magna]		GO:0044419	interspecies interaction between organisms	155	23	14.79	0.0217	ADX97081.1 low-density lipoprotein receptor-related protein 1, partial [Perca flavescens], XP_020627207.1 uncharacterized protein LOC110064491, partial [Orbicella faveolata], XP_021966321.1 frequenin-1-like [Folsomia candida], XP_016399078.1 PREDICTED: LOW QUALITY PROTEIN: uncharacterized protein LOC107732307 [Sinocyclocheilus rhinocerous], XP_018019816.1 PREDICTED: aminopeptidase N-like [Hyalell…
GO:0015672	monovalent inorganic cation transport	198	14	7.65	0.0215	XP_018007013.1 PREDICTED: sodium channel protein para-like [Hyalella azteca], XP_018013312.1 PREDICTED: solute carrier family 13 member 5-like [Hyalella azteca], XP_018017028.1 PREDICTED: uncharacterized protein LOC108673680 [Hyalella azteca], XP_018009971.1 PREDICTED: solute carrier family 23 member 1-like [Hyalella azteca], XP_018013271.1 PREDICTED: sodium/calcium exchanger 2-like isoform X3 [H…		GO:0033119	negative regulation of RNA splicing	12	4	1.15	0.02188	ODN03208.1 40S ribosomal protein S26 [Orchesella cincta], XP_018011005.1 PREDICTED: platelet binding protein GspB-like [Hyalella azteca], XP_018007637.1 PREDICTED: 40S ribosomal protein S26-like [Hyalella azteca], XP_018007637.1 PREDICTED: 40S ribosomal protein S26-like [Hyalella azteca]
GO:0009142	nucleoside triphosphate biosynthetic process	124	10	4.79	0.0218	AGO05949.1 nm23 [Macrobrachium rosenbergii], XP_018018568.1 PREDICTED: ATP synthase subunit d, mitochondrial-like [Hyalella azteca], XP_018012170.1 PREDICTED: ATP synthase subunit O, mitochondrial-like, partial [Hyalella azteca], XP_018008065.1 PREDICTED: phosphoglycerate mutase 2-like [Hyalella azteca], AJO70000.1 sodium-potassium ATPase [Cherax destructor], XP_018014990.1 PREDICTED: fibroin hea…		GO:0034638	phosphatidylcholine catabolic process	7	3	0.67	0.02263	XP_018021020.1 PREDICTED: calcium-independent phospholipase A2-gamma-like [Hyalella azteca], ADX97081.1 low-density lipoprotein receptor-related protein 1, partial [Perca flavescens], OQV24120.1 putative Sortilin-related receptor [Hypsibius dujardini]
GO:0015985	energy coupled proton transport, down electrochemical gradient	44	5	1.7	0.0265	XP_018018568.1 PREDICTED: ATP synthase subunit d, mitochondrial-like [Hyalella azteca], XP_018012170.1 PREDICTED: ATP synthase subunit O, mitochondrial-like, partial [Hyalella azteca], XP_018008531.1 PREDICTED: ATP synthase subunit delta, mitochondrial-like [Hyalella azteca], XP_018009462.1 PREDICTED: ATP synthase subunit e, mitochondrial-like [Hyalella azteca], YP_006234447.1 COX3 gene product (…		GO:0034447	very-low-density lipoprotein particle clearance	7	3	0.67	0.02263	XP_009512280.1 PREDICTED: low-density lipoprotein receptor-related protein 1B-like, partial [Phalacrocorax carbo], KXJ77454.1 hypothetical protein RP20_CCG006798 [Aedes albopictus], XP_309795.4 AGAP010896-PA, partial [Anopheles gambiae str. PEST]
GO:0015986	ATP synthesis coupled proton transport	44	5	1.7	0.0265	XP_018018568.1 PREDICTED: ATP synthase subunit d, mitochondrial-like [Hyalella azteca], XP_018012170.1 PREDICTED: ATP synthase subunit O, mitochondrial-like, partial [Hyalella azteca], XP_018008531.1 PREDICTED: ATP synthase subunit delta, mitochondrial-like [Hyalella azteca], XP_018009462.1 PREDICTED: ATP synthase subunit e, mitochondrial-like [Hyalella azteca], YP_006234447.1 COX3 gene product (…		GO:0034436	glycoprotein transport	7	3	0.67	0.02263	XP_009512280.1 PREDICTED: low-density lipoprotein receptor-related protein 1B-like, partial [Phalacrocorax carbo], KXJ77454.1 hypothetical protein RP20_CCG006798 [Aedes albopictus], XP_309795.4 AGAP010896-PA, partial [Anopheles gambiae str. PEST]
GO:0006334	nucleosome assembly	76	7	2.94	0.0272	XP_018007489.1 PREDICTED: stress response protein NST1-like [Hyalella azteca], XP_018022864.1 PREDICTED: pro-resilin-like [Hyalella azteca], XP_018020102.1 PREDICTED: uncharacterized protein LOC108676527 isoform X2 [Hyalella azteca], XP_018020084.1 PREDICTED: histone H1-delta-like [Hyalella azteca], XP_018007421.1 PREDICTED: histone H1-delta-like [Hyalella azteca], XP_018006500.1 PREDICTED: trans…		GO:0010881	regulation of cardiac muscle contraction by regulation of the release of sequestered calcium ion	7	3	0.67	0.02263	XP_016402542.1 PREDICTED: calmodulin-like, partial [Sinocyclocheilus rhinocerous], XP_018022898.1 PREDICTED: glutathione S-transferase Mu 2-like [Hyalella azteca], XP_018022898.1 PREDICTED: glutathione S-transferase Mu 2-like [Hyalella azteca]
GO:0007097	nuclear migration	30	4	1.16	0.0272	XP_018017159.1 PREDICTED: tubulin beta-1 chain [Hyalella azteca], XP_018013933.1 PREDICTED: tubulin beta chain-like [Hyalella azteca], CDI98194.1 Tubulin beta 2C chain [Echinococcus multilocularis], ACY66440.1 putative myosin regulatory light chain 2 smooth muscle [Scylla paramamosain]		GO:0060316	positive regulation of ryanodine-sensitive calcium-release channel activity	7	3	0.67	0.02263	XP_016402542.1 PREDICTED: calmodulin-like, partial [Sinocyclocheilus rhinocerous], XP_018022898.1 PREDICTED: glutathione S-transferase Mu 2-like [Hyalella azteca], XP_018022898.1 PREDICTED: glutathione S-transferase Mu 2-like [Hyalella azteca]
GO:0060288	formation of a compartment boundary	7	2	0.27	0.0275	XP_018013952.1 PREDICTED: homeobox protein cut-like isoform X1 [Hyalella azteca], ACY66440.1 putative myosin regulatory light chain 2 smooth muscle [Scylla paramamosain]		GO:0035821	modification of morphology or physiology of other organism	31	7	2.96	0.0242	XP_016399078.1 PREDICTED: LOW QUALITY PROTEIN: uncharacterized protein LOC107732307 [Sinocyclocheilus rhinocerous], CDW58865.1 Cyt-b5 domain containing protein [Trichuris trichiura], XP_018008488.1 PREDICTED: aggrecan core protein-like isoform X2 [Hyalella azteca], XP_018016848.1 PREDICTED: macrophage mannose receptor 1-like [Hyalella azteca], XP_018016849.1 PREDICTED: macrophage mannose receptor…
GO:0050766	positive regulation of phagocytosis	7	2	0.27	0.0275	XP_018008488.1 PREDICTED: aggrecan core protein-like isoform X2 [Hyalella azteca], XP_018016848.1 PREDICTED: macrophage mannose receptor 1-like [Hyalella azteca]		GO:0006613	cotranslational protein targeting to membrane	31	7	2.96	0.0242	ACO14998.1 Eukaryotic translation initiation factor 1A, X-chromosomal [Caligus clemensi], KNC23682.1 Heat shock 70 kDa protein cognate 1, partial [Lucilia cuprina], XP_017762106.1 PREDICTED: signal recognition particle 9 kDa protein [Eufriesea mexicana], XP_015739997.1 PREDICTED: 40S ribosomal protein S27 [Coturnix japonica], XP_009169495.1 hypothetical protein T265_06061 [Opisthorchis viverrini]…
GO:0034976	response to endoplasmic reticulum stress	61	6	2.36	0.0298	XP_018565838.1 PREDICTED: cyclic AMP response element-binding protein A-like [Anoplophora glabripennis], XP_021002022.1 protein disulfide-isomerase A5 [Parasteatoda tepidariorum], XP_022214621.1 heat shock 70 kDa protein cognate 3 [Drosophila obscura], XP_018007970.1 PREDICTED: long chain acyl-CoA synthetase 9, chloroplastic-like [Hyalella azteca], XP_018017282.1 PREDICTED: probable protein disul…		GO:0043624	cellular protein complex disassembly	38	8	3.63	0.02466	XP_022254702.1 carboxypeptidase B-like [Limulus polyphemus], OPL21245.1 eukaryotic 5a-2 translation initiation factor, partial [Mytilus galloprovincialis], XP_015739997.1 PREDICTED: 40S ribosomal protein S27 [Coturnix japonica], XP_019471632.1 PREDICTED: spectrin beta chain, non-erythrocytic 5 [Meleagris gallopavo], XP_003966932.1 PREDICTED: eukaryotic translation initiation factor 5A-1 [Takifugu…
GO:0006937	regulation of muscle contraction	32	4	1.24	0.0336	XP_018020312.1 PREDICTED: myosin regulatory light chain 2-like [Hyalella azteca], XP_018022898.1 PREDICTED: glutathione S-transferase Mu 2-like [Hyalella azteca], XP_018020542.1 PREDICTED: troponin T, skeletal muscle-like [Hyalella azteca], XP_018023057.1 PREDICTED: calcium-transporting ATPase sarcoplasmic/endoplasmic reticulum type-like isoform X1 [Hyalella azteca]		GO:0051852	disruption by host of symbiont cells	3	2	0.29	0.02557	XP_018008488.1 PREDICTED: aggrecan core protein-like isoform X2 [Hyalella azteca], XP_018016848.1 PREDICTED: macrophage mannose receptor 1-like [Hyalella azteca]
GO:0051084	'de novo' posttranslational protein folding	19	3	0.73	0.0351	XP_018017159.1 PREDICTED: tubulin beta-1 chain [Hyalella azteca], CDI98194.1 Tubulin beta 2C chain [Echinococcus multilocularis], AFI60316.1 heat shock protein 70 [Eulimnogammarus verrucosus]		GO:0051883	killing of cells in other organism involved in symbiotic interaction	3	2	0.29	0.02557	XP_018008488.1 PREDICTED: aggrecan core protein-like isoform X2 [Hyalella azteca], XP_018016848.1 PREDICTED: macrophage mannose receptor 1-like [Hyalella azteca]
GO:0006458	'de novo' protein folding	19	3	0.73	0.0351	XP_018017159.1 PREDICTED: tubulin beta-1 chain [Hyalella azteca], CDI98194.1 Tubulin beta 2C chain [Echinococcus multilocularis], AFI60316.1 heat shock protein 70 [Eulimnogammarus verrucosus]		GO:0051873	killing by host of symbiont cells	3	2	0.29	0.02557	XP_018008488.1 PREDICTED: aggrecan core protein-like isoform X2 [Hyalella azteca], XP_018016848.1 PREDICTED: macrophage mannose receptor 1-like [Hyalella azteca]
GO:0021549	cerebellum development	19	3	0.73	0.0351	XP_018020701.1 PREDICTED: alpha-N-acetylglucosaminidase-like [Hyalella azteca], XP_018026390.1 PREDICTED: cystathionine beta-synthase-like [Hyalella azteca], XP_022214621.1 heat shock 70 kDa protein cognate 3 [Drosophila obscura]		GO:0051818	disruption of cells of other organism involved in symbiotic interaction	3	2	0.29	0.02557	XP_018008488.1 PREDICTED: aggrecan core protein-like isoform X2 [Hyalella azteca], XP_018016848.1 PREDICTED: macrophage mannose receptor 1-like [Hyalella azteca]
GO:0035046	pronuclear migration	19	3	0.73	0.0351	XP_018017159.1 PREDICTED: tubulin beta-1 chain [Hyalella azteca], XP_018013933.1 PREDICTED: tubulin beta chain-like [Hyalella azteca], CDI98194.1 Tubulin beta 2C chain [Echinococcus multilocularis]		GO:0002576	platelet degranulation	3	2	0.29	0.02557	XP_016402542.1 PREDICTED: calmodulin-like, partial [Sinocyclocheilus rhinocerous], XP_018018026.1 PREDICTED: trypsin-1-like [Hyalella azteca]
GO:0044146	negative regulation of growth of symbiont involved in interaction with host	8	2	0.31	0.0358	XP_018008488.1 PREDICTED: aggrecan core protein-like isoform X2 [Hyalella azteca], XP_018016848.1 PREDICTED: macrophage mannose receptor 1-like [Hyalella azteca]		GO:0006452	translational frameshifting	3	2	0.29	0.02557	OPL21245.1 eukaryotic 5a-2 translation initiation factor, partial [Mytilus galloprovincialis], XP_003966932.1 PREDICTED: eukaryotic translation initiation factor 5A-1 [Takifugu rubripes]
GO:0044130	negative regulation of growth of symbiont in host	8	2	0.31	0.0358	XP_018008488.1 PREDICTED: aggrecan core protein-like isoform X2 [Hyalella azteca], XP_018016848.1 PREDICTED: macrophage mannose receptor 1-like [Hyalella azteca]		GO:0051036	regulation of endosome size	3	2	0.29	0.02557	XP_020388141.1 spectrin beta chain, non-erythrocytic 5 [Rhincodon typus], XP_020388141.1 spectrin beta chain, non-erythrocytic 5 [Rhincodon typus]
GO:0042065	glial cell growth	8	2	0.31	0.0358	XP_018025851.1 PREDICTED: neurofibromin-like [Hyalella azteca], XP_018008091.1 PREDICTED: sodium-dependent proline transporter-like [Hyalella azteca]		GO:0055119	relaxation of cardiac muscle	3	2	0.29	0.02557	XP_018022898.1 PREDICTED: glutathione S-transferase Mu 2-like [Hyalella azteca], XP_018022898.1 PREDICTED: glutathione S-transferase Mu 2-like [Hyalella azteca]
GO:0042066	perineurial glial growth	8	2	0.31	0.0358	XP_018025851.1 PREDICTED: neurofibromin-like [Hyalella azteca], XP_018008091.1 PREDICTED: sodium-dependent proline transporter-like [Hyalella azteca]		GO:0071312	cellular response to alkaloid	3	2	0.29	0.02557	XP_018022898.1 PREDICTED: glutathione S-transferase Mu 2-like [Hyalella azteca], XP_018022898.1 PREDICTED: glutathione S-transferase Mu 2-like [Hyalella azteca]
GO:0048067	cuticle pigmentation	8	2	0.31	0.0358	AKJ74864.1 bursicon alpha subunit [Penaeus monodon], XP_018014270.1 PREDICTED: GTP-binding protein SAR1a-like [Hyalella azteca]		GO:0071313	cellular response to caffeine	3	2	0.29	0.02557	XP_018022898.1 PREDICTED: glutathione S-transferase Mu 2-like [Hyalella azteca], XP_018022898.1 PREDICTED: glutathione S-transferase Mu 2-like [Hyalella azteca]
GO:0048036	central complex development	8	2	0.31	0.0358	XP_018023537.1 PREDICTED: teneurin-a-like [Hyalella azteca], XP_018023537.1 PREDICTED: teneurin-a-like [Hyalella azteca]		GO:0010796	regulation of multivesicular body size	3	2	0.29	0.02557	XP_020388141.1 spectrin beta chain, non-erythrocytic 5 [Rhincodon typus], XP_020388141.1 spectrin beta chain, non-erythrocytic 5 [Rhincodon typus]
GO:0031640	killing of cells of other organism	8	2	0.31	0.0358	XP_018008488.1 PREDICTED: aggrecan core protein-like isoform X2 [Hyalella azteca], XP_018016848.1 PREDICTED: macrophage mannose receptor 1-like [Hyalella azteca]		GO:0010797	regulation of multivesicular body size involved in endosome transport	3	2	0.29	0.02557	XP_020388141.1 spectrin beta chain, non-erythrocytic 5 [Rhincodon typus], XP_020388141.1 spectrin beta chain, non-erythrocytic 5 [Rhincodon typus]
GO:0044364	disruption of cells of other organism	8	2	0.31	0.0358	XP_018008488.1 PREDICTED: aggrecan core protein-like isoform X2 [Hyalella azteca], XP_018016848.1 PREDICTED: macrophage mannose receptor 1-like [Hyalella azteca]		GO:0071415	cellular response to purine-containing compound	3	2	0.29	0.02557	XP_018022898.1 PREDICTED: glutathione S-transferase Mu 2-like [Hyalella azteca], XP_018022898.1 PREDICTED: glutathione S-transferase Mu 2-like [Hyalella azteca]
GO:0022900	electron transport chain	53	8	2.05	0.0363	XP_018024983.1 PREDICTED: NADH dehydrogenase [ubiquinone] 1 alpha subcomplex subunit 5-like [Hyalella azteca], AFQ96972.1 cytochrome b (mitochondrion) [Habrotrocha constricta], XP_018015371.1 PREDICTED: NADH dehydrogenase [ubiquinone] 1 alpha subcomplex subunit 10, mitochondrial-like [Hyalella azteca], XP_018020752.1 PREDICTED: cytochrome b-c1 complex subunit 7-like [Hyalella azteca], XP_01802278…		GO:0033037	polysaccharide localization	3	2	0.29	0.02557	XP_018896710.1 PREDICTED: carbohydrate sulfotransferase 11 [Bemisia tabaci], XP_018019767.1 PREDICTED: uncharacterized protein LOC108676227, partial [Hyalella azteca]
GO:0034728	nucleosome organization	82	7	3.17	0.0389	XP_018007489.1 PREDICTED: stress response protein NST1-like [Hyalella azteca], XP_018022864.1 PREDICTED: pro-resilin-like [Hyalella azteca], XP_018020102.1 PREDICTED: uncharacterized protein LOC108676527 isoform X2 [Hyalella azteca], XP_018020084.1 PREDICTED: histone H1-delta-like [Hyalella azteca], XP_018007421.1 PREDICTED: histone H1-delta-like [Hyalella azteca], XP_018006500.1 PREDICTED: trans…		GO:0000103	sulfate assimilation	3	2	0.29	0.02557	XP_018016468.1 PREDICTED: methionine synthase reductase-like [Hyalella azteca], Q6XHI1.1 RecName: Full=Thioredoxin-2; Short=Trx-2
GO:0065004	protein-DNA complex assembly	82	7	3.17	0.0389	XP_018007489.1 PREDICTED: stress response protein NST1-like [Hyalella azteca], XP_018022864.1 PREDICTED: pro-resilin-like [Hyalella azteca], XP_018020102.1 PREDICTED: uncharacterized protein LOC108676527 isoform X2 [Hyalella azteca], XP_018020084.1 PREDICTED: histone H1-delta-like [Hyalella azteca], XP_018007421.1 PREDICTED: histone H1-delta-like [Hyalella azteca], XP_018006500.1 PREDICTED: trans…		GO:0045905	positive regulation of translational termination	3	2	0.29	0.02557	OPL21245.1 eukaryotic 5a-2 translation initiation factor, partial [Mytilus galloprovincialis], XP_003966932.1 PREDICTED: eukaryotic translation initiation factor 5A-1 [Takifugu rubripes]
GO:0042744	hydrogen peroxide catabolic process	20	3	0.77	0.0401	SAA00029.1 Catalase [Gammarus pulex], XP_018016475.1 PREDICTED: catalase-like [Hyalella azteca], SAA00029.1 Catalase [Gammarus pulex]		GO:0050817	coagulation	84	14	8.02	0.02708	XP_018007104.1 PREDICTED: uncharacterized protein LOC108664918 [Hyalella azteca], XP_022312348.1 four-domain proteases inhibitor-like isoform X3 [Crassostrea virginica], ACE80257.1 trypsin [Marsupenaeus japonicus], XP_016402542.1 PREDICTED: calmodulin-like, partial [Sinocyclocheilus rhinocerous], XP_018018026.1 PREDICTED: trypsin-1-like [Hyalella azteca], XP_004631219.1 PREDICTED: vitamin K-depen…
GO:0031497	chromatin assembly	83	7	3.21	0.0411	XP_018007489.1 PREDICTED: stress response protein NST1-like [Hyalella azteca], XP_018022864.1 PREDICTED: pro-resilin-like [Hyalella azteca], XP_018020102.1 PREDICTED: uncharacterized protein LOC108676527 isoform X2 [Hyalella azteca], XP_018020084.1 PREDICTED: histone H1-delta-like [Hyalella azteca], XP_018007421.1 PREDICTED: histone H1-delta-like [Hyalella azteca], XP_018006500.1 PREDICTED: trans…		GO:0051817	modification of morphology or physiology of other organism involved in symbiotic interaction	25	6	2.39	0.02714	XP_016399078.1 PREDICTED: LOW QUALITY PROTEIN: uncharacterized protein LOC107732307 [Sinocyclocheilus rhinocerous], CDW58865.1 Cyt-b5 domain containing protein [Trichuris trichiura], XP_018008488.1 PREDICTED: aggrecan core protein-like isoform X2 [Hyalella azteca], XP_018016848.1 PREDICTED: macrophage mannose receptor 1-like [Hyalella azteca], XP_009169495.1 hypothetical protein T265_06061 [Opist…
GO:0006814	sodium ion transport	83	7	3.21	0.0411	XP_018007013.1 PREDICTED: sodium channel protein para-like [Hyalella azteca], XP_018013312.1 PREDICTED: solute carrier family 13 member 5-like [Hyalella azteca], XP_018017028.1 PREDICTED: uncharacterized protein LOC108673680 [Hyalella azteca], XP_018009971.1 PREDICTED: solute carrier family 23 member 1-like [Hyalella azteca], XP_018013271.1 PREDICTED: sodium/calcium exchanger 2-like isoform X3 [H…		GO:0007586	digestion	32	7	3.05	0.02851	ADX97081.1 low-density lipoprotein receptor-related protein 1, partial [Perca flavescens], XP_018012781.1 PREDICTED: chymotrypsinogen A-like [Hyalella azteca], XP_018023589.1 PREDICTED: sucrase-isomaltase, intestinal-like isoform X1 [Hyalella azteca], XP_013422181.1 PREDICTED: pancreatic lipase-related protein 2-like [Lingula anatina], XP_017493702.1 PREDICTED: fibropellin-1-like, partial [Rhagol…
GO:0006163	purine nucleotide metabolic process	260	19	10.05	0.0433	XP_018025851.1 PREDICTED: neurofibromin-like [Hyalella azteca], XP_018006430.1 PREDICTED: 7,8-dihydro-8-oxoguanine triphosphatase-like [Hyalella azteca], XP_018026390.1 PREDICTED: cystathionine beta-synthase-like [Hyalella azteca], AGO05949.1 nm23 [Macrobrachium rosenbergii], XP_018018568.1 PREDICTED: ATP synthase subunit d, mitochondrial-like [Hyalella azteca], XP_018012170.1 PREDICTED: ATP synt…		GO:0072599	establishment of protein localization to endoplasmic reticulum	32	7	3.05	0.02851	ACO14998.1 Eukaryotic translation initiation factor 1A, X-chromosomal [Caligus clemensi], KNC23682.1 Heat shock 70 kDa protein cognate 1, partial [Lucilia cuprina], XP_017762106.1 PREDICTED: signal recognition particle 9 kDa protein [Eufriesea mexicana], XP_015739997.1 PREDICTED: 40S ribosomal protein S27 [Coturnix japonica], XP_009169495.1 hypothetical protein T265_06061 [Opisthorchis viverrini]…
GO:0006812	cation transport	407	23	15.73	0.0437	XP_018022912.1 PREDICTED: acetylcholine receptor subunit alpha-type acr-16-like [Hyalella azteca], XP_018008091.1 PREDICTED: sodium-dependent proline transporter-like [Hyalella azteca], XP_018013814.1 PREDICTED: bestrophin-2-like, partial [Hyalella azteca], XP_018007013.1 PREDICTED: sodium channel protein para-like [Hyalella azteca], XP_018018371.1 PREDICTED: peptidyl-prolyl cis-trans isomerase F…		GO:0072376	protein activation cascade	24	8	2.29	0.0291	XP_014911022.1 PREDICTED: serine protease 55 [Poecilia latipinna], XP_018026347.1 PREDICTED: fibrinogen C domain-containing protein 1-A-like [Hyalella azteca], XP_018008488.1 PREDICTED: aggrecan core protein-like isoform X2 [Hyalella azteca], XP_018018026.1 PREDICTED: trypsin-1-like [Hyalella azteca], XP_018016848.1 PREDICTED: macrophage mannose receptor 1-like [Hyalella azteca], XP_018018026.1 P…
GO:0007051	spindle organization	67	6	2.59	0.0443	XP_018017159.1 PREDICTED: tubulin beta-1 chain [Hyalella azteca], XP_018013933.1 PREDICTED: tubulin beta chain-like [Hyalella azteca], CDI98194.1 Tubulin beta 2C chain [Echinococcus multilocularis], XP_018027504.1 PREDICTED: GTP-binding nuclear protein Ran [Hyalella azteca], KZS14406.1 Serine/threonine-protein phosphatase 2A catalytic subunit alpha [Daphnia magna], XP_018006500.1 PREDICTED: trans…		GO:0051693	actin filament capping	8	3	0.76	0.03367	XP_022254702.1 carboxypeptidase B-like [Limulus polyphemus], XP_019471632.1 PREDICTED: spectrin beta chain, non-erythrocytic 5 [Meleagris gallopavo], XP_004481587.1 PREDICTED: spectrin beta chain, non-erythrocytic 5 [Dasypus novemcinctus]
GO:1902600	proton transmembrane transport	67	6	2.59	0.0443	XP_018023851.1 PREDICTED: ADP/ATP translocase 3-like [Hyalella azteca], XP_018018568.1 PREDICTED: ATP synthase subunit d, mitochondrial-like [Hyalella azteca], XP_018012170.1 PREDICTED: ATP synthase subunit O, mitochondrial-like, partial [Hyalella azteca], XP_018008531.1 PREDICTED: ATP synthase subunit delta, mitochondrial-like [Hyalella azteca], XP_018009462.1 PREDICTED: ATP synthase subunit e, …		GO:0031640	killing of cells of other organism	8	3	0.76	0.03367	XP_018008488.1 PREDICTED: aggrecan core protein-like isoform X2 [Hyalella azteca], XP_018016848.1 PREDICTED: macrophage mannose receptor 1-like [Hyalella azteca], XP_018016849.1 PREDICTED: macrophage mannose receptor 1-like [Hyalella azteca]
GO:0006323	DNA packaging	121	9	4.68	0.0446	XP_018007489.1 PREDICTED: stress response protein NST1-like [Hyalella azteca], XP_018022864.1 PREDICTED: pro-resilin-like [Hyalella azteca], XP_018020102.1 PREDICTED: uncharacterized protein LOC108676527 isoform X2 [Hyalella azteca], XP_018020084.1 PREDICTED: histone H1-delta-like [Hyalella azteca], XP_018007421.1 PREDICTED: histone H1-delta-like [Hyalella azteca], XP_018006500.1 PREDICTED: trans…		GO:0044364	disruption of cells of other organism	8	3	0.76	0.03367	XP_018008488.1 PREDICTED: aggrecan core protein-like isoform X2 [Hyalella azteca], XP_018016848.1 PREDICTED: macrophage mannose receptor 1-like [Hyalella azteca], XP_018016849.1 PREDICTED: macrophage mannose receptor 1-like [Hyalella azteca]
GO:0007098	centrosome cycle	35	4	1.35	0.0448	KYN30107.1 Tubulin beta-1 chain, partial [Trachymyrmex cornetzi], XP_018017159.1 PREDICTED: tubulin beta-1 chain [Hyalella azteca], CDI98194.1 Tubulin beta 2C chain [Echinococcus multilocularis], KZS14406.1 Serine/threonine-protein phosphatase 2A catalytic subunit alpha [Daphnia magna]		GO:0019068	virion assembly	8	3	0.76	0.03367	XP_020627207.1 uncharacterized protein LOC110064491, partial [Orbicella faveolata], XP_018025242.1 PREDICTED: uncharacterized protein LOC108680838 [Hyalella azteca], XP_018024385.1 PREDICTED: uncharacterized protein LOC108680125 [Hyalella azteca]
GO:0044126	regulation of growth of symbiont in host	9	2	0.35	0.0448	XP_018008488.1 PREDICTED: aggrecan core protein-like isoform X2 [Hyalella azteca], XP_018016848.1 PREDICTED: macrophage mannose receptor 1-like [Hyalella azteca]		GO:0010882	regulation of cardiac muscle contraction by calcium ion signaling	8	3	0.76	0.03367	XP_016402542.1 PREDICTED: calmodulin-like, partial [Sinocyclocheilus rhinocerous], XP_018022898.1 PREDICTED: glutathione S-transferase Mu 2-like [Hyalella azteca], XP_018022898.1 PREDICTED: glutathione S-transferase Mu 2-like [Hyalella azteca]
GO:0044110	growth involved in symbiotic interaction	9	2	0.35	0.0448	XP_018008488.1 PREDICTED: aggrecan core protein-like isoform X2 [Hyalella azteca], XP_018016848.1 PREDICTED: macrophage mannose receptor 1-like [Hyalella azteca]		GO:0038026	reelin-mediated signaling pathway	8	3	0.76	0.03367	XP_009512280.1 PREDICTED: low-density lipoprotein receptor-related protein 1B-like, partial [Phalacrocorax carbo], KXJ77454.1 hypothetical protein RP20_CCG006798 [Aedes albopictus], XP_309795.4 AGAP010896-PA, partial [Anopheles gambiae str. PEST]
GO:0044116	growth of symbiont involved in interaction with host	9	2	0.35	0.0448	XP_018008488.1 PREDICTED: aggrecan core protein-like isoform X2 [Hyalella azteca], XP_018016848.1 PREDICTED: macrophage mannose receptor 1-like [Hyalella azteca]		GO:0046475	glycerophospholipid catabolic process	8	3	0.76	0.03367	XP_018021020.1 PREDICTED: calcium-independent phospholipase A2-gamma-like [Hyalella azteca], ADX97081.1 low-density lipoprotein receptor-related protein 1, partial [Perca flavescens], OQV24120.1 putative Sortilin-related receptor [Hypsibius dujardini]
GO:0044117	growth of symbiont in host	9	2	0.35	0.0448	XP_018008488.1 PREDICTED: aggrecan core protein-like isoform X2 [Hyalella azteca], XP_018016848.1 PREDICTED: macrophage mannose receptor 1-like [Hyalella azteca]		GO:1904063	negative regulation of cation transmembrane transport	8	3	0.76	0.03367	XP_016402542.1 PREDICTED: calmodulin-like, partial [Sinocyclocheilus rhinocerous], XP_018022898.1 PREDICTED: glutathione S-transferase Mu 2-like [Hyalella azteca], XP_018022898.1 PREDICTED: glutathione S-transferase Mu 2-like [Hyalella azteca]
GO:0044144	modulation of growth of symbiont involved in interaction with host	9	2	0.35	0.0448	XP_018008488.1 PREDICTED: aggrecan core protein-like isoform X2 [Hyalella azteca], XP_018016848.1 PREDICTED: macrophage mannose receptor 1-like [Hyalella azteca]		GO:0097006	regulation of plasma lipoprotein particle levels	20	5	1.91	0.03616	ADX97081.1 low-density lipoprotein receptor-related protein 1, partial [Perca flavescens], OQV24120.1 putative Sortilin-related receptor [Hypsibius dujardini], XP_009512280.1 PREDICTED: low-density lipoprotein receptor-related protein 1B-like, partial [Phalacrocorax carbo], KXJ77454.1 hypothetical protein RP20_CCG006798 [Aedes albopictus], XP_309795.4 AGAP010896-PA, partial [Anopheles gambiae str…
GO:0051702	interaction with symbiont	9	2	0.35	0.0448	XP_018008488.1 PREDICTED: aggrecan core protein-like isoform X2 [Hyalella azteca], XP_018016848.1 PREDICTED: macrophage mannose receptor 1-like [Hyalella azteca]		GO:0019080	viral gene expression	20	5	1.91	0.03616	XP_018025242.1 PREDICTED: uncharacterized protein LOC108680838 [Hyalella azteca], XP_015739997.1 PREDICTED: 40S ribosomal protein S27 [Coturnix japonica], AAH69831.1 Zgc:172187 protein, partial [Danio rerio], XP_018026009.1 PREDICTED: 40S ribosomal protein S4-like [Hyalella azteca], XP_018026009.1 PREDICTED: 40S ribosomal protein S4-like [Hyalella azteca]
GO:0051851	modification by host of symbiont morphology or physiology	9	2	0.35	0.0448	XP_018008488.1 PREDICTED: aggrecan core protein-like isoform X2 [Hyalella azteca], XP_018016848.1 PREDICTED: macrophage mannose receptor 1-like [Hyalella azteca]		GO:0044403	symbiont process	121	18	11.55	0.03817	ADX97081.1 low-density lipoprotein receptor-related protein 1, partial [Perca flavescens], XP_020627207.1 uncharacterized protein LOC110064491, partial [Orbicella faveolata], XP_021966321.1 frequenin-1-like [Folsomia candida], XP_016399078.1 PREDICTED: LOW QUALITY PROTEIN: uncharacterized protein LOC107732307 [Sinocyclocheilus rhinocerous], XP_018019816.1 PREDICTED: aminopeptidase N-like [Hyalell…
GO:0021799	cerebral cortex radially oriented cell migration	9	2	0.35	0.0448	XP_014786818.1 PREDICTED: uncharacterized protein LOC106881102 isoform X2 [Octopus bimaculoides], XP_018018507.1 PREDICTED: prolow-density lipoprotein receptor-related protein 1-like [Hyalella azteca]		GO:0090150	establishment of protein localization to membrane	64	11	6.11	0.03842	ACO14998.1 Eukaryotic translation initiation factor 1A, X-chromosomal [Caligus clemensi], KNC23682.1 Heat shock 70 kDa protein cognate 1, partial [Lucilia cuprina], XP_018017967.1 PREDICTED: mitochondrial inner membrane protein OXA1L-like [Hyalella azteca], XP_017762106.1 PREDICTED: signal recognition particle 9 kDa protein [Eufriesea mexicana], XP_015739997.1 PREDICTED: 40S ribosomal protein S27…
GO:0022030	telencephalon glial cell migration	9	2	0.35	0.0448	XP_014786818.1 PREDICTED: uncharacterized protein LOC106881102 isoform X2 [Octopus bimaculoides], XP_018018507.1 PREDICTED: prolow-density lipoprotein receptor-related protein 1-like [Hyalella azteca]		GO:0045861	negative regulation of proteolysis	124	18	11.84	0.04694	XP_018027185.1 PREDICTED: uncharacterized protein LOC108682520 [Hyalella azteca], XP_018011805.1 PREDICTED: glycine-rich cell wall structural protein-like [Hyalella azteca], XP_018012110.1 PREDICTED: uncharacterized protein LOC108669319 [Hyalella azteca], XP_022312348.1 four-domain proteases inhibitor-like isoform X3 [Crassostrea virginica], XP_013781772.2 carboxypeptidase inhibitor SmCI-like iso…
GO:0021801	cerebral cortex radial glia guided migration	9	2	0.35	0.0448	XP_014786818.1 PREDICTED: uncharacterized protein LOC106881102 isoform X2 [Octopus bimaculoides], XP_018018507.1 PREDICTED: prolow-density lipoprotein receptor-related protein 1-like [Hyalella azteca]		GO:0030299	intestinal cholesterol absorption	9	3	0.86	0.04699	ADX97081.1 low-density lipoprotein receptor-related protein 1, partial [Perca flavescens], XP_013422181.1 PREDICTED: pancreatic lipase-related protein 2-like [Lingula anatina], OQV24120.1 putative Sortilin-related receptor [Hypsibius dujardini]
GO:0021680	cerebellar Purkinje cell layer development	9	2	0.35	0.0448	XP_018020701.1 PREDICTED: alpha-N-acetylglucosaminidase-like [Hyalella azteca], XP_022214621.1 heat shock 70 kDa protein cognate 3 [Drosophila obscura]		GO:0014808	release of sequestered calcium ion into cytosol by sarcoplasmic reticulum	9	3	0.86	0.04699	XP_016402542.1 PREDICTED: calmodulin-like, partial [Sinocyclocheilus rhinocerous], XP_018022898.1 PREDICTED: glutathione S-transferase Mu 2-like [Hyalella azteca], XP_018022898.1 PREDICTED: glutathione S-transferase Mu 2-like [Hyalella azteca]
GO:0001867	complement activation, lectin pathway	9	2	0.35	0.0448	XP_018008488.1 PREDICTED: aggrecan core protein-like isoform X2 [Hyalella azteca], XP_018016848.1 PREDICTED: macrophage mannose receptor 1-like [Hyalella azteca]		GO:0032413	negative regulation of ion transmembrane transporter activity	9	3	0.86	0.04699	XP_016402542.1 PREDICTED: calmodulin-like, partial [Sinocyclocheilus rhinocerous], XP_018022898.1 PREDICTED: glutathione S-transferase Mu 2-like [Hyalella azteca], XP_018022898.1 PREDICTED: glutathione S-transferase Mu 2-like [Hyalella azteca]
GO:0090257	regulation of muscle system process	36	4	1.39	0.0489	XP_018020312.1 PREDICTED: myosin regulatory light chain 2-like [Hyalella azteca], XP_018022898.1 PREDICTED: glutathione S-transferase Mu 2-like [Hyalella azteca], XP_018020542.1 PREDICTED: troponin T, skeletal muscle-like [Hyalella azteca], XP_018023057.1 PREDICTED: calcium-transporting ATPase sarcoplasmic/endoplasmic reticulum type-like isoform X1 [Hyalella azteca]		GO:0055117	regulation of cardiac muscle contraction	9	3	0.86	0.04699	XP_016402542.1 PREDICTED: calmodulin-like, partial [Sinocyclocheilus rhinocerous], XP_018022898.1 PREDICTED: glutathione S-transferase Mu 2-like [Hyalella azteca], XP_018022898.1 PREDICTED: glutathione S-transferase Mu 2-like [Hyalella azteca]
GO:0008038	neuron recognition	69	6	2.67	0.05	XP_018007465.1 PREDICTED: cadherin-related tumor suppressor-like [Hyalella azteca], XP_018023537.1 PREDICTED: teneurin-a-like [Hyalella azteca], XP_018023537.1 PREDICTED: teneurin-a-like [Hyalella azteca], XP_018655062.1 low-density lipoprotein receptor (ldl) [Schistosoma mansoni], XP_018020656.1 PREDICTED: spectrin beta chain-like [Hyalella azteca], XP_018015290.1 PREDICTED: 60S ribosomal protei…		GO:1903514	release of sequestered calcium ion into cytosol by endoplasmic reticulum	9	3	0.86	0.04699	XP_016402542.1 PREDICTED: calmodulin-like, partial [Sinocyclocheilus rhinocerous], XP_018022898.1 PREDICTED: glutathione S-transferase Mu 2-like [Hyalella azteca], XP_018022898.1 PREDICTED: glutathione S-transferase Mu 2-like [Hyalella azteca]
								GO:0030834	regulation of actin filament depolymerization	9	3	0.86	0.04699	XP_022254702.1 carboxypeptidase B-like [Limulus polyphemus], XP_019471632.1 PREDICTED: spectrin beta chain, non-erythrocytic 5 [Meleagris gallopavo], XP_004481587.1 PREDICTED: spectrin beta chain, non-erythrocytic 5 [Dasypus novemcinctus]
								GO:0030835	negative regulation of actin filament depolymerization	9	3	0.86	0.04699	XP_022254702.1 carboxypeptidase B-like [Limulus polyphemus], XP_019471632.1 PREDICTED: spectrin beta chain, non-erythrocytic 5 [Meleagris gallopavo], XP_004481587.1 PREDICTED: spectrin beta chain, non-erythrocytic 5 [Dasypus novemcinctus]
								GO:0019083	viral transcription	9	3	0.86	0.04699	XP_015739997.1 PREDICTED: 40S ribosomal protein S27 [Coturnix japonica], XP_018026009.1 PREDICTED: 40S ribosomal protein S4-like [Hyalella azteca], XP_018026009.1 PREDICTED: 40S ribosomal protein S4-like [Hyalella azteca]
								GO:0044110	growth involved in symbiotic interaction	9	3	0.86	0.04699	XP_021966321.1 frequenin-1-like [Folsomia candida], XP_018008488.1 PREDICTED: aggrecan core protein-like isoform X2 [Hyalella azteca], XP_018016848.1 PREDICTED: macrophage mannose receptor 1-like [Hyalella azteca]
								GO:0044116	growth of symbiont involved in interaction with host	9	3	0.86	0.04699	XP_021966321.1 frequenin-1-like [Folsomia candida], XP_018008488.1 PREDICTED: aggrecan core protein-like isoform X2 [Hyalella azteca], XP_018016848.1 PREDICTED: macrophage mannose receptor 1-like [Hyalella azteca]
								GO:0044117	growth of symbiont in host	9	3	0.86	0.04699	XP_021966321.1 frequenin-1-like [Folsomia candida], XP_018008488.1 PREDICTED: aggrecan core protein-like isoform X2 [Hyalella azteca], XP_018016848.1 PREDICTED: macrophage mannose receptor 1-like [Hyalella azteca]
								GO:0010880	regulation of release of sequestered calcium ion into cytosol by sarcoplasmic reticulum	9	3	0.86	0.04699	XP_016402542.1 PREDICTED: calmodulin-like, partial [Sinocyclocheilus rhinocerous], XP_018022898.1 PREDICTED: glutathione S-transferase Mu 2-like [Hyalella azteca], XP_018022898.1 PREDICTED: glutathione S-transferase Mu 2-like [Hyalella azteca]
								GO:0030042	actin filament depolymerization	9	3	0.86	0.04699	XP_022254702.1 carboxypeptidase B-like [Limulus polyphemus], XP_019471632.1 PREDICTED: spectrin beta chain, non-erythrocytic 5 [Meleagris gallopavo], XP_004481587.1 PREDICTED: spectrin beta chain, non-erythrocytic 5 [Dasypus novemcinctus]
								GO:0051926	negative regulation of calcium ion transport	9	3	0.86	0.04699	XP_016402542.1 PREDICTED: calmodulin-like, partial [Sinocyclocheilus rhinocerous], XP_018022898.1 PREDICTED: glutathione S-transferase Mu 2-like [Hyalella azteca], XP_018022898.1 PREDICTED: glutathione S-transferase Mu 2-like [Hyalella azteca]
								GO:0010524	positive regulation of calcium ion transport into cytosol	9	3	0.86	0.04699	XP_016402542.1 PREDICTED: calmodulin-like, partial [Sinocyclocheilus rhinocerous], XP_018022898.1 PREDICTED: glutathione S-transferase Mu 2-like [Hyalella azteca], XP_018022898.1 PREDICTED: glutathione S-transferase Mu 2-like [Hyalella azteca]
								GO:0071277	cellular response to calcium ion	9	3	0.86	0.04699	XP_018020046.1 PREDICTED: uncharacterized protein LOC108676475 [Hyalella azteca], XP_018025124.1 PREDICTED: alkaline ceramidase 2-like [Hyalella azteca], XP_018022019.1 PREDICTED: calcium-binding mitochondrial carrier protein SCaMC-1-like isoform X3 [Hyalella azteca]
								GO:0051446	positive regulation of meiotic cell cycle	9	3	0.86	0.04699	XP_022326349.1 putative ATP-dependent RNA helicase me31b [Crassostrea virginica], XP_022326349.1 putative ATP-dependent RNA helicase me31b [Crassostrea virginica], ADF45343.1 ubiquitin conjugating enzyme-3 [Eriocheir sinensis]
								GO:0034766	negative regulation of ion transmembrane transport	9	3	0.86	0.04699	XP_016402542.1 PREDICTED: calmodulin-like, partial [Sinocyclocheilus rhinocerous], XP_018022898.1 PREDICTED: glutathione S-transferase Mu 2-like [Hyalella azteca], XP_018022898.1 PREDICTED: glutathione S-transferase Mu 2-like [Hyalella azteca]
								GO:0098856	intestinal lipid absorption	9	3	0.86	0.04699	ADX97081.1 low-density lipoprotein receptor-related protein 1, partial [Perca flavescens], XP_013422181.1 PREDICTED: pancreatic lipase-related protein 2-like [Lingula anatina], OQV24120.1 putative Sortilin-related receptor [Hypsibius dujardini]
								GO:0051281	positive regulation of release of sequestered calcium ion into cytosol	9	3	0.86	0.04699	XP_016402542.1 PREDICTED: calmodulin-like, partial [Sinocyclocheilus rhinocerous], XP_018022898.1 PREDICTED: glutathione S-transferase Mu 2-like [Hyalella azteca], XP_018022898.1 PREDICTED: glutathione S-transferase Mu 2-like [Hyalella azteca]
								GO:0070296	sarcoplasmic reticulum calcium ion transport	9	3	0.86	0.04699	XP_016402542.1 PREDICTED: calmodulin-like, partial [Sinocyclocheilus rhinocerous], XP_018022898.1 PREDICTED: glutathione S-transferase Mu 2-like [Hyalella azteca], XP_018022898.1 PREDICTED: glutathione S-transferase Mu 2-like [Hyalella azteca]
								GO:0034508	centromere complex assembly	4	2	0.38	0.04792	XP_018961948.1 PREDICTED: histone H4-like [Cyprinus carpio], XP_018007617.1 PREDICTED: lymphoid-specific helicase-like [Hyalella azteca]
								GO:0098630	aggregation of unicellular organisms	4	2	0.38	0.04792	XP_018025895.1 PREDICTED: uncharacterized protein LOC108681388 [Hyalella azteca], XP_018011225.1 PREDICTED: serine-rich adhesin for platelets-like, partial [Hyalella azteca]
								GO:0014819	regulation of skeletal muscle contraction	4	2	0.38	0.04792	XP_018022898.1 PREDICTED: glutathione S-transferase Mu 2-like [Hyalella azteca], XP_018022898.1 PREDICTED: glutathione S-transferase Mu 2-like [Hyalella azteca]
								GO:0014809	regulation of skeletal muscle contraction by regulation of release of sequestered calcium ion	4	2	0.38	0.04792	XP_018022898.1 PREDICTED: glutathione S-transferase Mu 2-like [Hyalella azteca], XP_018022898.1 PREDICTED: glutathione S-transferase Mu 2-like [Hyalella azteca]
								GO:0050766	positive regulation of phagocytosis	4	2	0.38	0.04792	XP_018008488.1 PREDICTED: aggrecan core protein-like isoform X2 [Hyalella azteca], XP_018016848.1 PREDICTED: macrophage mannose receptor 1-like [Hyalella azteca]
								GO:0006449	regulation of translational termination	4	2	0.38	0.04792	OPL21245.1 eukaryotic 5a-2 translation initiation factor, partial [Mytilus galloprovincialis], XP_003966932.1 PREDICTED: eukaryotic translation initiation factor 5A-1 [Takifugu rubripes]
								GO:0044182	filamentous growth of a population of unicellular organisms	4	2	0.38	0.04792	XP_015920196.1 14-3-3 protein epsilon [Parasteatoda tepidariorum], XP_009169495.1 hypothetical protein T265_06061 [Opisthorchis viverrini]
								GO:0044126	regulation of growth of symbiont in host	4	2	0.38	0.04792	XP_018008488.1 PREDICTED: aggrecan core protein-like isoform X2 [Hyalella azteca], XP_018016848.1 PREDICTED: macrophage mannose receptor 1-like [Hyalella azteca]
								GO:0044144	modulation of growth of symbiont involved in interaction with host	4	2	0.38	0.04792	XP_018008488.1 PREDICTED: aggrecan core protein-like isoform X2 [Hyalella azteca], XP_018016848.1 PREDICTED: macrophage mannose receptor 1-like [Hyalella azteca]
								GO:0044146	negative regulation of growth of symbiont involved in interaction with host	4	2	0.38	0.04792	XP_018008488.1 PREDICTED: aggrecan core protein-like isoform X2 [Hyalella azteca], XP_018016848.1 PREDICTED: macrophage mannose receptor 1-like [Hyalella azteca]
								GO:0044130	negative regulation of growth of symbiont in host	4	2	0.38	0.04792	XP_018008488.1 PREDICTED: aggrecan core protein-like isoform X2 [Hyalella azteca], XP_018016848.1 PREDICTED: macrophage mannose receptor 1-like [Hyalella azteca]
								GO:0046958	nonassociative learning	4	2	0.38	0.04792	XP_017776766.1 PREDICTED: 14-3-3 protein epsilon [Nicrophorus vespilloides], XP_015920196.1 14-3-3 protein epsilon [Parasteatoda tepidariorum]
								GO:0000128	flocculation	4	2	0.38	0.04792	XP_018025895.1 PREDICTED: uncharacterized protein LOC108681388 [Hyalella azteca], XP_018011225.1 PREDICTED: serine-rich adhesin for platelets-like, partial [Hyalella azteca]
								GO:0014722	regulation of skeletal muscle contraction by calcium ion signaling	4	2	0.38	0.04792	XP_018022898.1 PREDICTED: glutathione S-transferase Mu 2-like [Hyalella azteca], XP_018022898.1 PREDICTED: glutathione S-transferase Mu 2-like [Hyalella azteca]
								GO:0045901	positive regulation of translational elongation	4	2	0.38	0.04792	OPL21245.1 eukaryotic 5a-2 translation initiation factor, partial [Mytilus galloprovincialis], XP_003966932.1 PREDICTED: eukaryotic translation initiation factor 5A-1 [Takifugu rubripes]
								GO:0051828	entry into other organism involved in symbiotic interaction	15	4	1.43	0.04796	XP_020627207.1 uncharacterized protein LOC110064491, partial [Orbicella faveolata], CDW58865.1 Cyt-b5 domain containing protein [Trichuris trichiura], XP_018024385.1 PREDICTED: uncharacterized protein LOC108680125 [Hyalella azteca], EDL02501.1 valosin containing protein, isoform CRA_b, partial [Mus musculus]
								GO:0044409	entry into host	15	4	1.43	0.04796	XP_020627207.1 uncharacterized protein LOC110064491, partial [Orbicella faveolata], CDW58865.1 Cyt-b5 domain containing protein [Trichuris trichiura], XP_018024385.1 PREDICTED: uncharacterized protein LOC108680125 [Hyalella azteca], EDL02501.1 valosin containing protein, isoform CRA_b, partial [Mus musculus]
								GO:0005975	carbohydrate metabolic process	575	67	54.88	0.04828	XP_018024784.1 PREDICTED: hexokinase-1-like [Hyalella azteca], XP_018896710.1 PREDICTED: carbohydrate sulfotransferase 11 [Bemisia tabaci], XP_018010716.1 PREDICTED: carbohydrate sulfotransferase 11-like [Hyalella azteca], AHZ97888.1 chitinase 2 [Portunus trituberculatus], XP_001374898.1 PREDICTED: malate dehydrogenase, cytoplasmic [Monodelphis domestica], XP_015918703.1 inositol oxygenase [Paras…
