# Supplementary material for: Comparison between transcriptomic responses to short-term stress exposures of a common Holarctic and endemic Lake Baikal amphipods
Source: BMC Genomics. 2019 Sep 13;20:712. doi: 10.1186/s12864-019-6024-3 (PMC6743106; doi:10.1186/s12864-019-6024-3)
Supplement: Supplementary file 3 — List of transcripts that were differentially expressed in response to elevated temperature or cadmium. (XLSX 236 kb) [file 12864_2019_6024_MOESM3_ESM.xlsx]

## Sheet: EcyCd03
gene	baseMean	log2FoldChange	lfcSE	stat	pvalue	padj	log10padj	taxon	best.nr.hit.diamond	sequence.length	best.hit.to.nr	GO.Biological.Process	GO.Cellular.Component	GO.Molecular.Function	specis
TRINITY_DN486081_c1_g1_i5	38.1783	3.75756	0.522984	7.18485	6.728e-13	1.25067e-08	7.90286	291302	XP_016053549.1 PREDICTED: glutathione S-transferase A2 [Miniopterus natalensis]	338	-	-	-	-	-

## Sheet: EcyCd24
gene	baseMean	log2FoldChange	lfcSE	stat	pvalue	padj	log10padj	taxon	best.nr.hit.diamond	sequence.length	best.hit.to.nr	GO.Biological.Process	GO.Cellular.Component	GO.Molecular.Function	specis
TRINITY_DN479019_c1_g2_i1	40.7017	-8.94903	1.71519	-5.2175	1.81354e-07	6.0612e-05	4.21744	6669	EFX61299.1 hypothetical protein DAPPUDRAFT_69950, partial [Daphnia pulex]	496	gi|321448059|gb|EFX61299.1| hypothetical protein DAPPUDRAFT_69950, partial	GO:0006413 translational initiation | GO:0006452 translational frameshifting | GO:0008612 peptidyl-lysine modification to hypusine | GO:0045905 positive regulation of translational termination | GO:0045901 positive regulation of translational elongation	GO:0033009 nucleomorph	GO:0003743 translation initiation factor activity | GO:0003746 translation elongation factor activity | GO:0043022 ribosome binding	6669|Daphnia pulex
TRINITY_DN436941_c0_g2_i1	15.1989	-7.46757	1.33616	-5.58881	2.28637e-08	9.98072e-06	5.00084	6669	EFX61314.1 hypothetical protein DAPPUDRAFT_274121 [Daphnia pulex]	312	gi|321448096|gb|EFX61314.1| hypothetical protein DAPPUDRAFT_274121	-	-	-	6669|Daphnia pulex
TRINITY_DN489899_c3_g1_i8	106.934	-7.0664	1.22134	-5.78578	7.2176e-09	3.43076e-06	5.46461	372326	OPJ68338.1 histone H2A [Patagioenas fasciata monilis]	444	gi|907097823|gb|KND03295.1| histone H2A	GO:0006334 nucleosome assembly	GO:0000786 nucleosome | GO:0005634 nucleus	GO:0003677 DNA binding | GO:0046982 protein heterodimerization activity	109760|Spizellomyces punctatus
TRINITY_DN507173_c1_g1_i3	9.92979	-7.02797	1.31704	-5.33618	9.49245e-08	3.62578e-05	4.4406	150288	XP_020795676.1 elongation factor 2-like [Boleophthalmus pectinirostris]	207	gi|844867911|ref|XP_012799666.1| Elongation factor 2	GO:0006414 translational elongation | GO:0006184 GTP catabolic process	-	GO:0003746 translation elongation factor activity | GO:0003924 GTPase activity | GO:0005525 GTP binding	6185|Schistosoma haematobium
TRINITY_DN484220_c2_g1_i4	36.625	-6.49387	1.03858	-6.25267	4.0349e-10	2.4659e-07	6.60802	45351	XP_001618065.1 hypothetical protein NEMVEDRAFT_v1g67737 [Nematostella vectensis]	369	gi|156317932|ref|XP_001618065.1| hypothetical protein NEMVEDRAFT_v1g67737	GO:0006435 threonyl-tRNA aminoacylation | GO:0006414 translational elongation | GO:0006184 GTP catabolic process	GO:0005737 cytoplasm	GO:0003746 translation elongation factor activity | GO:0004829 threonine-tRNA ligase activity | GO:0005524 ATP binding | GO:0003924 GTPase activity | GO:0005525 GTP binding	45351|Nematostella vectensis
TRINITY_DN460371_c0_g1_i1	97.1221	-6.48817	1.13118	-5.73575	9.70816e-09	4.41825e-06	5.35475	10090	BAE39095.1 unnamed protein product, partial [Mus musculus]	324	gi|471222446|ref|XP_004030022.1| receptor of activated protein kinase c component of 40s small ribosomal subunit, putative	GO:0006468 protein phosphorylation | GO:0016573 histone acetylation	GO:0005840 ribosome	GO:0004672 protein kinase activity | GO:0005524 ATP binding | GO:0004402 histone acetyltransferase activity	5932|Ichthyophthirius multifiliis
TRINITY_DN501302_c4_g2_i4	55.6722	-6.33357	0.882395	-7.1777	7.08925e-13	6.593e-10	9.18092	45351	XP_001618065.1 hypothetical protein NEMVEDRAFT_v1g67737 [Nematostella vectensis]	517	gi|156317932|ref|XP_001618065.1| hypothetical protein NEMVEDRAFT_v1g67737	GO:0006414 translational elongation | GO:0006184 GTP catabolic process	GO:0005622 intracellular	GO:0003746 translation elongation factor activity | GO:0003924 GTPase activity | GO:0005525 GTP binding	45351|Nematostella vectensis
TRINITY_DN488012_c1_g9_i1	25.868	-6.25303	0.960159	-6.51249	7.3913e-11	5.64642e-08	7.24823	45351	XP_001618065.1 hypothetical protein NEMVEDRAFT_v1g67737 [Nematostella vectensis]	394	gi|156317932|ref|XP_001618065.1| hypothetical protein NEMVEDRAFT_v1g67737	GO:0006414 translational elongation | GO:0006184 GTP catabolic process | GO:0042256 mature ribosome assembly	GO:0005622 intracellular	GO:0003746 translation elongation factor activity | GO:0043022 ribosome binding | GO:0003924 GTPase activity | GO:0005525 GTP binding	45351|Nematostella vectensis
TRINITY_DN475557_c0_g1_i2	249.191	-6.22087	1.12289	-5.54005	3.02382e-08	1.29359e-05	4.8882	8208	XP_010786582.1 PREDICTED: elongation factor 1-alpha 1 [Notothenia coriiceps]	348	gi|736160430|ref|XP_010786582.1| PREDICTED: elongation factor 1-alpha 1	GO:0006414 translational elongation | GO:0006184 GTP catabolic process	GO:0005737 cytoplasm	GO:0003746 translation elongation factor activity | GO:0003924 GTPase activity | GO:0005525 GTP binding	8208|Notothenia coriiceps
TRINITY_DN494367_c4_g1_i2	11.8765	-6.08819	1.2666	-4.80671	1.53435e-06	0.000381624	3.41836	6687	AEC33277.1 14-3-3 protein, partial [Penaeus monodon]	545	gi|330690205|gb|AEC33277.1| 14-3-3 protein	GO:0055114 oxidation-reduction process	-	GO:0004497 monooxygenase activity | GO:0019904 protein domain specific binding	6687|Penaeus monodon
TRINITY_DN494926_c1_g1_i1	8.61454	-6.06379	1.27395	-4.75984	1.93746e-06	0.000470935	3.32704	6958	OTF83058.1 40S ribosomal protein S5-like protein [Euroglyphus maynei]	247	gi|684410547|ref|XP_009176107.1| hypothetical protein T265_15382	GO:0006412 translation	GO:0015935 small ribosomal subunit	GO:0003735 structural constituent of ribosome | GO:0003723 RNA binding	6198|Opisthorchis viverrini
TRINITY_DN473774_c2_g2_i6	30.9186	-5.88336	0.961452	-6.11924	9.40202e-10	5.15665e-07	6.28763	6669	EFX61295.1 hypothetical protein DAPPUDRAFT_274173, partial [Daphnia pulex]	475	-	-	-	-	-
TRINITY_DN479582_c1_g2_i1	23.7948	-5.84864	0.918573	-6.36709	1.9265e-10	1.32928e-07	6.87638	6669	EFX60189.1 hypothetical protein DAPPUDRAFT_344845, partial [Daphnia pulex]	818	gi|321443764|gb|EFX60189.1| hypothetical protein DAPPUDRAFT_344845, partial	-	-	-	6669|Daphnia pulex
TRINITY_DN475578_c1_g1_i10	17.1332	-5.76457	1.18705	-4.85622	1.19645e-06	0.000308339	3.51097	6669	EFX60049.1 hypothetical protein DAPPUDRAFT_72936 [Daphnia pulex]	499	gi|321443307|gb|EFX60049.1| hypothetical protein DAPPUDRAFT_72936	GO:0032774 RNA biosynthetic process | GO:0006412 translation	GO:0005840 ribosome | GO:0033009 nucleomorph	GO:0003899 DNA-directed RNA polymerase activity | GO:0003735 structural constituent of ribosome | GO:0019843 rRNA binding	6669|Daphnia pulex
TRINITY_DN478757_c1_g1_i12	100.64	-5.42996	0.462844	-11.7317	8.76539e-32	2.67845e-28	27.5721	45351	XP_001617568.1 hypothetical protein NEMVEDRAFT_v1g69974 [Nematostella vectensis]	280	gi|326517276|dbj|BAK00005.1| predicted protein	GO:0006810 transport | GO:0006334 nucleosome assembly	GO:0016021 integral to membrane | GO:0000786 nucleosome | GO:0005634 nucleus	GO:0003677 DNA binding | GO:0046982 protein heterodimerization activity	4513|Hordeum vulgare
TRINITY_DN471056_c6_g1_i1	41.7907	-5.31647	0.66335	-8.01458	1.10512e-15	1.31325e-12	11.8817	6669	EFX59933.1 hypothetical protein DAPPUDRAFT_346316 [Daphnia pulex]	509	gi|321442921|gb|EFX59933.1| hypothetical protein DAPPUDRAFT_346316	GO:0006412 translation	GO:0005840 ribosome	GO:0003735 structural constituent of ribosome	6669|Daphnia pulex
TRINITY_DN315685_c0_g2_i1	10.2962	-5.03703	0.991123	-5.08214	3.73207e-07	0.000114042	3.94294	6412	XP_009014739.1 hypothetical protein HELRODRAFT_170694 [Helobdella robusta]	368	gi|675858358|ref|XP_009014739.1| hypothetical protein HELRODRAFT_170694	-	-	-	6412|Helobdella robusta
TRINITY_DN503549_c4_g1_i1	257.503	-4.9607	0.511166	-9.70466	2.88024e-22	6.16082e-19	18.2104	97097	KFQ67714.1 hypothetical protein N335_11029, partial [Phaethon lepturus]	437	gi|145537596|ref|XP_001454509.1| hypothetical protein	GO:0051258 protein polymerization | GO:0006184 GTP catabolic process | GO:0007017 microtubule-based process	GO:0005874 microtubule | GO:0005737 cytoplasm	GO:0003924 GTPase activity | GO:0005200 structural constituent of cytoskeleton | GO:0005525 GTP binding	5888|Paramecium tetraurelia
TRINITY_DN478737_c0_g2_i4	29.2574	-4.87805	0.818951	-5.95646	2.57762e-09	1.31275e-06	5.88182	6421	AHC55381.2 calreticulin [Hirudo medicinalis]	830	gi|568801456|gb|AHC55381.2| calreticulin	GO:0006457 protein folding	GO:0005783 endoplasmic reticulum	GO:0051082 unfolded protein binding | GO:0005509 calcium ion binding	6421|Hirudo medicinalis
TRINITY_DN479988_c0_g1_i3	22.1061	-4.79393	0.920691	-5.20689	1.92034e-07	6.16202e-05	4.21028	7038	XP_018910163.1 PREDICTED: 60S ribosomal protein L27a [Bemisia tabaci]	438	gi|449102244|gb|AGE89255.1| ribosomal protein L27Ae	GO:0006457 protein folding | GO:0000413 protein peptidyl-prolyl isomerization | GO:0006412 translation	GO:0005840 ribosome	GO:0003735 structural constituent of ribosome | GO:0003755 peptidyl-prolyl cis-trans isomerase activity	153251|Cryptocaryon irritans
TRINITY_DN488761_c3_g1_i6	36.1948	-4.74695	0.712776	-6.65981	2.74186e-11	2.25571e-08	7.64672	10228	XP_002111498.1 conserved hypothetical protein [Trichoplax adhaerens]	392	gi|695383955|ref|XP_009517862.1| hypothetical protein PHYSODRAFT_295340	GO:0006334 nucleosome assembly	GO:0000786 nucleosome | GO:0005634 nucleus	GO:0003677 DNA binding | GO:0003723 RNA binding | GO:0046982 protein heterodimerization activity	67593|Phytophthora sojae
TRINITY_DN485898_c6_g3_i5	38.3696	-4.63974	0.585562	-7.92356	2.30808e-15	2.59841e-12	11.5853	56195	ABZ04260.1 ribosomal protein rps8 [Lineus viridis]	344	gi|166952355|gb|ABZ04260.1| ribosomal protein rps8	GO:0006412 translation	GO:0005840 ribosome	GO:0003735 structural constituent of ribosome	56195|Lineus viridis
TRINITY_DN491694_c3_g5_i1	20.6309	-4.58579	0.723273	-6.34033	2.29277e-10	1.53258e-07	6.81458	9974	XP_017502092.1 PREDICTED: 60S ribosomal protein L27a [Manis javanica]	298	gi|83638540|gb|AAI09684.1| Ribosomal protein L27a	GO:0006412 translation | GO:0007018 microtubule-based movement	GO:0005840 ribosome | GO:0005874 microtubule | GO:0033009 nucleomorph | GO:0005871 kinesin complex	GO:0003777 microtubule motor activity | GO:0008017 microtubule binding | GO:0003735 structural constituent of ribosome | GO:0005524 ATP binding	9913|Bos taurus
TRINITY_DN478806_c4_g3_i1	102.554	-4.43252	0.399789	-11.0872	1.4482e-28	3.44188e-25	24.4632	6669	EFX61290.1 hypothetical protein DAPPUDRAFT_69961 [Daphnia pulex]	547	gi|321448042|gb|EFX61290.1| hypothetical protein DAPPUDRAFT_69961	GO:0006412 translation	GO:0005730 nucleolus | GO:0009506 plasmodesma | GO:0005886 plasma membrane | GO:0022625 cytosolic large ribosomal subunit	GO:0003735 structural constituent of ribosome	6669|Daphnia pulex
TRINITY_DN474460_c0_g2_i1	16.7945	-4.33607	0.907001	-4.78066	1.74719e-06	0.000429568	3.36697	6669	EFX60013.1 hypothetical protein DAPPUDRAFT_73053 [Daphnia pulex]	388	gi|321443192|gb|EFX60013.1| hypothetical protein DAPPUDRAFT_73053	GO:0006412 translation	GO:0005730 nucleolus | GO:0009506 plasmodesma | GO:0005618 cell wall | GO:0022627 cytosolic small ribosomal subunit | GO:0009507 chloroplast | GO:0016020 membrane	GO:0003735 structural constituent of ribosome	6669|Daphnia pulex
TRINITY_DN486411_c5_g8_i1	35.852	-4.32758	0.82592	-5.23971	1.60831e-07	5.58361e-05	4.25308	6669	EFX61270.1 hypothetical protein DAPPUDRAFT_340306, partial [Daphnia pulex]	220	gi|321447988|gb|EFX61270.1| hypothetical protein DAPPUDRAFT_340306, partial	GO:0006412 translation	GO:0015934 large ribosomal subunit	GO:0003735 structural constituent of ribosome | GO:0003723 RNA binding	6669|Daphnia pulex
TRINITY_DN472811_c0_g1_i5	28.4945	-4.31373	0.877249	-4.91733	8.77304e-07	0.0002409	3.61816	6669	EFX60049.1 hypothetical protein DAPPUDRAFT_72936 [Daphnia pulex]	630	gi|321443307|gb|EFX60049.1| hypothetical protein DAPPUDRAFT_72936	GO:0032774 RNA biosynthetic process | GO:0006412 translation	GO:0005840 ribosome	GO:0003899 DNA-directed RNA polymerase activity | GO:0003735 structural constituent of ribosome | GO:0019843 rRNA binding	6669|Daphnia pulex
TRINITY_DN459578_c0_g1_i2	14.8752	-4.28874	0.804527	-5.33077	9.77996e-08	3.67006e-05	4.43533	7868	NP_001279708.1 ribosomal protein L23 [Callorhinchus milii]	449	gi|938043399|gb|KPP56805.1| 60S ribosomal protein L23-like	GO:0006412 translation	GO:0005730 nucleolus | GO:0022625 cytosolic large ribosomal subunit	GO:0003735 structural constituent of ribosome	113540|Scleropages formosus
TRINITY_DN489707_c2_g3_i1	34.1675	-4.27806	0.864157	-4.95056	7.39994e-07	0.000211046	3.67562	6669	EFX61270.1 hypothetical protein DAPPUDRAFT_340306, partial [Daphnia pulex]	290	gi|321447988|gb|EFX61270.1| hypothetical protein DAPPUDRAFT_340306, partial	GO:0006412 translation	GO:0033009 nucleomorph | GO:0015934 large ribosomal subunit	GO:0003735 structural constituent of ribosome | GO:0003723 RNA binding	6669|Daphnia pulex
TRINITY_DN503283_c2_g1_i3	18.7126	-4.26274	0.841223	-5.06731	4.03475e-07	0.000121554	3.91523	282301	PAA56012.1 hypothetical protein BOX15_Mlig030029g3 [Macrostomum lignano]	958	gi|762091705|ref|XP_011428258.1| PREDICTED: cathepsin B-like	GO:0031101 fin regeneration | GO:0050790 regulation of catalytic activity | GO:0006508 proteolysis	-	GO:0004197 cysteine-type endopeptidase activity	29159|Crassostrea gigas
TRINITY_DN490602_c1_g1_i3	19.0057	-4.21451	0.658283	-6.40228	1.53076e-10	1.09143e-07	6.962	329032	BAN20187.1 cathepsin L [Riptortus pedestris]	954	gi|501290391|dbj|BAN20187.1| cathepsin L	GO:0050832 defense response to fungus | GO:0006508 proteolysis | GO:0009651 response to salt stress	GO:0005773 vacuole | GO:0009506 plasmodesma | GO:0009507 chloroplast | GO:0005829 cytosol | GO:0048046 apoplast | GO:0005783 endoplasmic reticulum	GO:0008234 cysteine-type peptidase activity	329032|Riptortus pedestris
TRINITY_DN427689_c0_g1_i1	15.457	-4.19173	0.80219	-5.22535	1.73824e-07	5.90173e-05	4.22902	282301	PAA46090.1 hypothetical protein BOX15_Mlig034189g1, partial [Macrostomum lignano]	332	gi|443720691|gb|ELU10342.1| hypothetical protein CAPTEDRAFT_176715	-	-	GO:0000062 fatty-acyl-CoA binding	283909|Capitella teleta
TRINITY_DN473662_c2_g1_i1	16.7066	-4.17376	0.863112	-4.83571	1.32671e-06	0.000333864	3.47643	10228	XP_002108712.1 L27a [Trichoplax adhaerens]	372	gi|61654670|gb|AAX48861.1| L27a	GO:0006412 translation | GO:0007018 microtubule-based movement	GO:0005840 ribosome | GO:0005874 microtubule | GO:0005871 kinesin complex	GO:0003777 microtubule motor activity | GO:0008017 microtubule binding | GO:0003735 structural constituent of ribosome | GO:0005524 ATP binding	55567|Suberites domuncula
TRINITY_DN434007_c1_g1_i1	11.5485	-4.15706	0.758756	-5.47878	4.28258e-08	1.76162e-05	4.75409	7868	NP_001279708.1 ribosomal protein L23 [Callorhinchus milii]	435	gi|938043399|gb|KPP56805.1| 60S ribosomal protein L23-like	GO:0006412 translation	GO:0005730 nucleolus | GO:0022625 cytosolic large ribosomal subunit	GO:0003735 structural constituent of ribosome	113540|Scleropages formosus
TRINITY_DN496622_c1_g1_i15	29.7794	-4.12043	0.851811	-4.83726	1.31644e-06	0.000333864	3.47643	6687	AEC33277.1 14-3-3 protein, partial [Penaeus monodon]	562	gi|330690205|gb|AEC33277.1| 14-3-3 protein	GO:0055114 oxidation-reduction process | GO:0009742 brassinosteroid mediated signaling pathway | GO:0009737 response to abscisic acid stimulus	GO:0005829 cytosol | GO:0005739 mitochondrion | GO:0009506 plasmodesma | GO:0005886 plasma membrane	GO:0004497 monooxygenase activity | GO:0005524 ATP binding | GO:0019904 protein domain specific binding	6687|Penaeus monodon
TRINITY_DN476697_c0_g2_i1	30.4436	-4.02219	0.780055	-5.15629	2.51892e-07	7.80866e-05	4.10742	7574	XP_013390804.1 PREDICTED: E3 ubiquitin-protein ligase CHFR-like [Lingula anatina]	324	-	-	-	-	-
TRINITY_DN497247_c1_g1_i1	26.2762	-3.79722	0.729401	-5.20594	1.93013e-07	6.16202e-05	4.21028	6687	AEC33277.1 14-3-3 protein, partial [Penaeus monodon]	366	gi|330690205|gb|AEC33277.1| 14-3-3 protein	GO:0055114 oxidation-reduction process	-	GO:0004497 monooxygenase activity | GO:0019904 protein domain specific binding	6687|Penaeus monodon
TRINITY_DN469883_c1_g1_i2	31.7737	-3.57027	0.590573	-6.04544	1.49001e-09	7.96784e-07	6.09866	6669	EFX59933.1 hypothetical protein DAPPUDRAFT_346316 [Daphnia pulex]	513	gi|321442921|gb|EFX59933.1| hypothetical protein DAPPUDRAFT_346316	GO:0006412 translation	GO:0009506 plasmodesma | GO:0005618 cell wall | GO:0022627 cytosolic small ribosomal subunit | GO:0009507 chloroplast | GO:0016020 membrane	GO:0003735 structural constituent of ribosome | GO:0019843 rRNA binding	6669|Daphnia pulex
TRINITY_DN471936_c2_g6_i1	57.3546	-3.51263	0.484394	-7.25159	4.11912e-13	4.16032e-10	9.38087	6669	EFX60049.1 hypothetical protein DAPPUDRAFT_72936 [Daphnia pulex]	615	gi|321443307|gb|EFX60049.1| hypothetical protein DAPPUDRAFT_72936	GO:0006412 translation	GO:0005840 ribosome	GO:0003735 structural constituent of ribosome | GO:0019843 rRNA binding	6669|Daphnia pulex
TRINITY_DN493425_c0_g1_i12	24.5301	-3.48837	0.671947	-5.19143	2.08684e-07	6.56434e-05	4.18281	6669	EFX60189.1 hypothetical protein DAPPUDRAFT_344845, partial [Daphnia pulex]	452	gi|321443764|gb|EFX60189.1| hypothetical protein DAPPUDRAFT_344845, partial	-	-	-	6669|Daphnia pulex
TRINITY_DN466878_c0_g1_i4	19.0095	-3.29158	0.569664	-5.7781	7.55476e-09	3.51296e-06	5.45433	1720309	KXJ22239.1 Lipase [Exaiptasia pallida]	801	gi|929755942|ref|XP_014152953.1| hypothetical protein SARC_08538	-	-	-	72019|Sphaeroforma arctica
TRINITY_DN501149_c2_g6_i5	175.107	3.13423	0.43252	7.24643	4.27897e-13	4.16032e-10	9.38087	669202	KII74048.1 Polyubiquitin [Thelohanellus kitauei]	413	gi|749728958|gb|KII74048.1| Polyubiquitin	GO:0006412 translation | GO:0019082 viral protein processing | GO:0001172 transcription, RNA-dependent | GO:0006508 proteolysis | GO:0006200 ATP catabolic process	GO:0005840 ribosome	GO:0004197 cysteine-type endopeptidase activity | GO:0004252 serine-type endopeptidase activity | GO:0008026 ATP-dependent helicase activity | GO:0003968 RNA-directed RNA polymerase activity | GO:0033897 ribonuclease T2 activity | GO:0070008 serine-type exopeptidase activity | GO:0003735 structural constituent of ribosome | GO:0003723 RNA binding | GO:0005524 ATP binding	669202|Thelohanellus kitauei
TRINITY_DN498784_c0_g1_i1	267.879	3.25704	0.384572	8.46926	2.4696e-17	3.52164e-14	13.4533	294128	XP_018026413.1 PREDICTED: uncharacterized protein LOC108681850 [Hyalella azteca]	2267	gi|762139412|ref|XP_011453055.1| PREDICTED: uncharacterized protein LOC105346250	GO:0008152 metabolic process	-	GO:0005507 copper ion binding | GO:0003824 catalytic activity	29159|Crassostrea gigas
TRINITY_DN502393_c2_g3_i2	208.42	3.37225	0.48536	6.94793	3.70691e-12	3.30378e-09	8.48099	92179	KRX69795.1 Polyubiquitin-C [Trichinella sp. T6]	605	gi|346986300|ref|NP_001231307.1| polyubiquitin-C	GO:0043065 positive regulation of apoptotic process | GO:0048011 nerve growth factor receptor signaling pathway | GO:0006006 glucose metabolic process | GO:0051436 negative regulation of ubiquitin-protein ligase activity involved in mitotic cell cycle | GO:0005978 glycogen biosynthetic process | GO:0002479 antigen processing and presentation of exogenous peptide antigen via MHC class I, TAP-depen…	GO:0005829 cytosol | GO:0005654 nucleoplasm | GO:0005886 plasma membrane | GO:0010008 endosome membrane | GO:0005840 ribosome | GO:0030666 endocytic vesicle membrane	GO:0002020 protease binding	10029|Cricetulus griseus
TRINITY_DN500737_c3_g1_i3	54.1792	3.52302	0.384316	9.16699	4.86432e-20	8.67065e-17	16.0619	669202	KII74049.1 Polyubiquitin-C [Thelohanellus kitauei]	437	gi|749728959|gb|KII74049.1| Polyubiquitin-C	GO:0006412 translation | GO:0019082 viral protein processing | GO:0001172 transcription, RNA-dependent | GO:0006508 proteolysis | GO:0006200 ATP catabolic process	GO:0005840 ribosome	GO:0004197 cysteine-type endopeptidase activity | GO:0004252 serine-type endopeptidase activity | GO:0008026 ATP-dependent helicase activity | GO:0003968 RNA-directed RNA polymerase activity | GO:0033897 ribonuclease T2 activity | GO:0070008 serine-type exopeptidase activity | GO:0003735 structural constituent of ribosome | GO:0003723 RNA binding | GO:0005524 ATP binding	669202|Thelohanellus kitauei
TRINITY_DN492347_c0_g1_i10	140.405	3.57648	0.538795	6.63791	3.18156e-11	2.5205e-08	7.59851	6669	EFX88514.1 hypothetical protein DAPPUDRAFT_220710 [Daphnia pulex]	2687	gi|768954298|ref|XP_011615894.1| PREDICTED: zinc transporter SLC39A7	GO:0030001 metal ion transport | GO:0055085 transmembrane transport	GO:0016021 integral to membrane	GO:0046873 metal ion transmembrane transporter activity	31033|Takifugu rubripes
TRINITY_DN494491_c1_g1_i2	15.8055	3.78633	0.758589	4.99128	5.99804e-07	0.000173376	3.76101	10195	BAO23807.1 heat shock 70 kDa protein 2 [Brachionus plicatilis]	1485	gi|567315826|dbj|BAO23807.1| heat shock 70 kDa protein 2	GO:0006950 response to stress	-	GO:0005524 ATP binding	10195|Brachionus plicatilis
TRINITY_DN475765_c3_g1_i6	89.9999	4.00691	0.472272	8.48433	2.16956e-17	3.31478e-14	13.4795	6669	EFX61346.1 effete protein/ubiquitin ligase-like protein, partial [Daphnia pulex]	426	gi|321448177|gb|EFX61346.1| effete protein/ubiquitin ligase-like protein, partial	GO:0016567 protein ubiquitination | GO:0006511 ubiquitin-dependent protein catabolic process	-	GO:0004842 ubiquitin-protein ligase activity	6669|Daphnia pulex
TRINITY_DN488040_c3_g4_i1	121.351	4.18883	0.472092	8.87292	7.12509e-19	1.17235e-15	14.9309	136037	XP_021918961.1 F-box/LRR-repeat protein 2-like [Zootermopsis nevadensis]	1997	gi|629116726|gb|KCW81401.1| hypothetical protein EUGRSUZ_C02778	-	-	-	71139|Eucalyptus grandis
TRINITY_DN498368_c0_g1_i6	86.8974	4.29514	0.670229	6.40846	1.46996e-10	1.08422e-07	6.96488	48498	XP_020619658.1 uncharacterized protein LOC110057413 [Orbicella faveolata]	925	-	-	-	-	-
TRINITY_DN475765_c3_g5_i1	57.2887	4.35856	0.542402	8.03567	9.30686e-16	1.17102e-12	11.9314	6669	EFX61346.1 effete protein/ubiquitin ligase-like protein, partial [Daphnia pulex]	368	gi|321448177|gb|EFX61346.1| effete protein/ubiquitin ligase-like protein, partial	GO:0016567 protein ubiquitination | GO:0006511 ubiquitin-dependent protein catabolic process	-	GO:0004842 ubiquitin-protein ligase activity	6669|Daphnia pulex
TRINITY_DN486380_c4_g2_i10	28.4228	4.66263	0.674529	6.91242	4.76453e-12	4.07653e-09	8.38971	6669	EFX61346.1 effete protein/ubiquitin ligase-like protein, partial [Daphnia pulex]	466	gi|321448177|gb|EFX61346.1| effete protein/ubiquitin ligase-like protein, partial	GO:0016567 protein ubiquitination | GO:0006511 ubiquitin-dependent protein catabolic process	GO:0033009 nucleomorph	GO:0004842 ubiquitin-protein ligase activity	6669|Daphnia pulex
TRINITY_DN471656_c0_g2_i2	20.7539	4.73312	0.80172	5.90371	3.55412e-09	1.76797e-06	5.75253	6182	CAX71381.1 thioredoxin 1 [Schistosoma japonicum]	464	gi|475662717|gb|EMT60513.1| Thioredoxin	GO:0045454 cell redox homeostasis | GO:0006662 glycerol ether metabolic process | GO:0055114 oxidation-reduction process	-	GO:0015035 protein disulfide oxidoreductase activity	5507|Fusarium oxysporum
TRINITY_DN484470_c2_g1_i2	535.201	5.32498	0.375833	14.1685	1.43568e-45	7.67728e-42	41.1148	294128	XP_018022683.1 PREDICTED: heat shock protein HSP 90-alpha-like [Hyalella azteca]	2230	gi|150034859|gb|ABR66910.1| heat shock protein 90	GO:0006457 protein folding | GO:0006950 response to stress	-	GO:0005524 ATP binding | GO:0051082 unfolded protein binding	32278|Metapenaeus ensis
TRINITY_DN501606_c2_g5_i1	50.5315	5.419	0.660987	8.19834	2.43724e-16	3.25828e-13	12.487	9305	XP_003768959.1 PREDICTED: heat shock 70 kDa protein 1-like [Sarcophilus harrisii]	361	gi|304555563|dbj|BAJ15498.1| heat shock protein 70	GO:0009636 response to toxin | GO:0009408 response to heat | GO:0030260 entry into host cell | GO:0044416 induction by symbiont of host defense response | GO:0046686 response to cadmium ion	GO:0005829 cytosol | GO:0009941 chloroplast envelope | GO:0030445 yeast-form cell wall | GO:0009986 cell surface | GO:0030446 hyphal cell wall | GO:0005886 plasma membrane	GO:0042277 peptide binding | GO:0005524 ATP binding	3120|Ulva pertusa
TRINITY_DN484154_c4_g1_i1	30.3512	5.64005	0.903546	6.24212	4.31668e-10	2.56483e-07	6.59094	669202	KII74049.1 Polyubiquitin-C [Thelohanellus kitauei]	394	gi|749728959|gb|KII74049.1| Polyubiquitin-C	GO:0006412 translation | GO:0019082 viral protein processing | GO:0001172 transcription, RNA-dependent | GO:0006508 proteolysis | GO:0006200 ATP catabolic process	GO:0005840 ribosome	GO:0004197 cysteine-type endopeptidase activity | GO:0004252 serine-type endopeptidase activity | GO:0008026 ATP-dependent helicase activity | GO:0003968 RNA-directed RNA polymerase activity | GO:0033897 ribonuclease T2 activity | GO:0070008 serine-type exopeptidase activity | GO:0003735 structural constituent of ribosome | GO:0003723 RNA binding | GO:0005524 ATP binding	669202|Thelohanellus kitauei
TRINITY_DN486036_c1_g3_i1	7.37273	5.99732	1.23457	4.85784	1.18674e-06	0.000308339	3.51097	6728	AKN79744.1 elongation factor 1-alpha, partial [Procambarus clarkii]	1550	gi|669225571|emb|CDW53142.1| eukaryotic translation elongation factor 1A	GO:0006414 translational elongation | GO:0006184 GTP catabolic process	GO:0005737 cytoplasm	GO:0003746 translation elongation factor activity | GO:0003924 GTPase activity | GO:0005525 GTP binding	36087|Trichuris trichiura
TRINITY_DN510635_c5_g1_i5	7.18731	6.0027	1.15282	5.20695	1.91966e-07	6.16202e-05	4.21028	294128	XP_018026587.1 PREDICTED: cytochrome P450 2L1-like [Hyalella azteca]	968	gi|918463920|gb|ALA09303.1| cytochrome P450 CYP2	GO:0019756 cyanogenic glycoside biosynthetic process | GO:0055114 oxidation-reduction process	GO:0031090 organelle membrane | GO:0016021 integral to membrane | GO:0005783 endoplasmic reticulum	GO:0005506 iron ion binding | GO:0020037 heme binding | GO:0016712 oxidoreductase activity, acting on paired donors, with incorporation or reduction of molecular oxygen, reduced flavin or flavoprotein as one donor, and incorporation of one atom of oxygen	95602|Eriocheir sinensis
TRINITY_DN510477_c2_g3_i2	614.737	6.06457	0.507846	11.9418	7.16975e-33	3.06722e-29	28.5133	65426	CAQ60114.1 70kDa heat shock protein [Gammarus locusta]	662	gi|190014500|emb|CAQ60114.1| 70kDa heat shock protein	GO:0006950 response to stress	-	GO:0005524 ATP binding	65426|Gammarus locusta
TRINITY_DN510477_c2_g3_i1	396.934	6.322	0.370433	17.0665	2.6338e-65	5.63369e-61	60.2492	65426	CAQ60114.1 70kDa heat shock protein [Gammarus locusta]	566	gi|190014500|emb|CAQ60114.1| 70kDa heat shock protein	GO:0006950 response to stress	-	GO:0005524 ATP binding	65426|Gammarus locusta
TRINITY_DN510477_c2_g2_i4	2557.79	6.68645	0.415812	16.0805	3.49667e-58	2.49313e-54	53.6033	65426	CAQ60114.1 70kDa heat shock protein [Gammarus locusta]	1368	gi|190014500|emb|CAQ60114.1| 70kDa heat shock protein	GO:0006950 response to stress	-	GO:0005524 ATP binding	65426|Gammarus locusta
TRINITY_DN501606_c2_g1_i1	421.519	6.7242	0.406458	16.5434	1.78651e-61	1.91067e-57	56.7188	6850	XP_013790449.1 heat shock 70 kDa protein cognate 4-like [Limulus polyphemus]	698	gi|471222995|ref|XP_004030288.1| hypothetical protein IMG5_164270	GO:0015833 peptide transport | GO:0006950 response to stress | GO:0009636 response to toxin	GO:0009986 cell surface | GO:0030446 hyphal cell wall | GO:0005886 plasma membrane | GO:0005829 cytosol	GO:0042277 peptide binding | GO:0005524 ATP binding	5932|Ichthyophthirius multifiliis
TRINITY_DN510477_c2_g2_i1	29.9106	7.07255	1.11975	6.31617	2.68121e-10	1.73791e-07	6.75997	294128	XP_018015326.1 PREDICTED: heat shock cognate 71 kDa protein-like [Hyalella azteca]	360	gi|190014500|emb|CAQ60114.1| 70kDa heat shock protein	GO:0006950 response to stress	-	GO:0005524 ATP binding	65426|Gammarus locusta
TRINITY_DN510477_c2_g2_i3	22.4214	7.30155	1.24685	5.85598	4.74203e-09	2.30527e-06	5.63728	65426	CAQ60114.1 70kDa heat shock protein [Gammarus locusta]	389	gi|190014500|emb|CAQ60114.1| 70kDa heat shock protein	GO:0006950 response to stress	-	GO:0005524 ATP binding	65426|Gammarus locusta
TRINITY_DN477424_c3_g1_i4	140.572	8.54104	1.11367	7.66926	1.72996e-14	1.85019e-11	10.7328	29172	KJH52843.1 ubiquitin family protein [Dictyocaulus viviparus]	578	gi|346986300|ref|NP_001231307.1| polyubiquitin-C	-	GO:0005730 nucleolus | GO:0005774 vacuolar membrane | GO:0005618 cell wall	-	10029|Cricetulus griseus

## Sheet: EcyLT1003
gene	baseMean	log2FoldChange	lfcSE	stat	pvalue	padj	log10padj	taxon	best.nr.hit.diamond	sequence.length	best.hit.to.nr	GO.Biological.Process	GO.Cellular.Component	GO.Molecular.Function	specis
TRINITY_DN479900_c4_g8_i1	32.0198	-7.60088	1.09196	-6.96074	3.38497e-12	2.03437e-09	8.69157	319528	ABW86313.1 putative tumor suppressor QM protein, partial [Hyriopsis schlegelii]	346	gi|158957547|gb|ABW86313.1| putative tumor suppressor QM protein	GO:0006412 translation	GO:0005840 ribosome	GO:0003735 structural constituent of ribosome	319528|Hyriopsis schlegelii
TRINITY_DN473662_c2_g1_i1	18.5937	-7.37725	1.17219	-6.29358	3.10223e-10	1.08258e-07	6.96554	10228	XP_002108712.1 L27a [Trichoplax adhaerens]	372	gi|61654670|gb|AAX48861.1| L27a	GO:0006412 translation | GO:0007018 microtubule-based movement	GO:0005840 ribosome | GO:0005874 microtubule | GO:0005871 kinesin complex	GO:0003777 microtubule motor activity | GO:0008017 microtubule binding | GO:0003735 structural constituent of ribosome | GO:0005524 ATP binding	55567|Suberites domuncula
TRINITY_DN475999_c0_g1_i5	17.8338	-7.20066	1.09508	-6.57546	4.85042e-11	2.44055e-08	7.61251	6669	EFX61295.1 hypothetical protein DAPPUDRAFT_274173, partial [Daphnia pulex]	426	gi|321448051|gb|EFX61295.1| hypothetical protein DAPPUDRAFT_274173, partial	-	-	-	6669|Daphnia pulex
TRINITY_DN505993_c1_g1_i4	12.3486	-7.14285	1.17501	-6.07894	1.20977e-09	3.31325e-07	6.47975	6687	AEC33277.1 14-3-3 protein, partial [Penaeus monodon]	372	gi|330690205|gb|AEC33277.1| 14-3-3 protein	-	-	GO:0019904 protein domain specific binding	6687|Penaeus monodon
TRINITY_DN478737_c0_g2_i4	29.1542	-6.67774	0.865843	-7.71241	1.23463e-14	1.27202e-11	10.8955	6421	AHC55381.2 calreticulin [Hirudo medicinalis]	830	gi|568801456|gb|AHC55381.2| calreticulin	GO:0006457 protein folding	GO:0005783 endoplasmic reticulum	GO:0051082 unfolded protein binding | GO:0005509 calcium ion binding	6421|Hirudo medicinalis
TRINITY_DN478757_c1_g1_i12	134.144	-6.62889	0.614925	-10.78	4.27906e-27	1.3226e-23	22.8786	45351	XP_001617568.1 hypothetical protein NEMVEDRAFT_v1g69974 [Nematostella vectensis]	280	gi|326517276|dbj|BAK00005.1| predicted protein	GO:0006810 transport | GO:0006334 nucleosome assembly	GO:0016021 integral to membrane | GO:0000786 nucleosome | GO:0005634 nucleus	GO:0003677 DNA binding | GO:0046982 protein heterodimerization activity	4513|Hordeum vulgare
TRINITY_DN498162_c2_g2_i1	8.50959	-6.59061	1.11247	-5.9243	3.1363e-09	7.21883e-07	6.14153	7574	XP_013409169.1 PREDICTED: tubulin beta chain-like isoform X2 [Lingula anatina]	746	gi|111035018|gb|ABH03474.1| beta-2 tubulin	GO:0051298 centrosome duplication | GO:0051258 protein polymerization | GO:0006184 GTP catabolic process	GO:0005874 microtubule | GO:0005737 cytoplasm	GO:0003924 GTPase activity | GO:0005200 structural constituent of cytoskeleton | GO:0005525 GTP binding	7159|Aedes aegypti
TRINITY_DN471274_c1_g2_i6	22.0634	-6.55357	1.02478	-6.39508	1.60467e-10	6.42939e-08	7.19183	6669	EFX61290.1 hypothetical protein DAPPUDRAFT_69961 [Daphnia pulex]	219	gi|321448042|gb|EFX61290.1| hypothetical protein DAPPUDRAFT_69961	GO:0006412 translation	GO:0005840 ribosome	GO:0003735 structural constituent of ribosome	6669|Daphnia pulex
TRINITY_DN315685_c0_g2_i1	14.8332	-6.44384	1.16996	-5.50774	3.63475e-08	6.24138e-06	5.20472	6412	XP_009014739.1 hypothetical protein HELRODRAFT_170694 [Helobdella robusta]	368	gi|675858358|ref|XP_009014739.1| hypothetical protein HELRODRAFT_170694	-	-	-	6412|Helobdella robusta
TRINITY_DN455870_c0_g1_i2	12.1826	-6.37062	1.23946	-5.13983	2.74985e-07	3.6058e-05	4.443	79684	XP_005350508.1 PREDICTED: 60S ribosomal protein L30-like [Microtus ochrogaster]	261	gi|449102250|gb|AGE89258.1| 60S ribosomal protein L30-3	GO:0006412 translation	GO:0005840 ribosome	GO:0003735 structural constituent of ribosome	153251|Cryptocaryon irritans
TRINITY_DN486275_c1_g3_i11	8.66594	-6.35941	1.16551	-5.45631	4.86127e-08	7.90815e-06	5.10192	7868	NP_001279708.1 ribosomal protein L23 [Callorhinchus milii]	442	gi|938043399|gb|KPP56805.1| 60S ribosomal protein L23-like	GO:0006412 translation	GO:0005730 nucleolus | GO:0022625 cytosolic large ribosomal subunit	GO:0003735 structural constituent of ribosome	113540|Scleropages formosus
TRINITY_DN494926_c1_g1_i1	11.7941	-6.28127	1.43572	-4.375	1.2143e-05	0.000847505	3.07186	6958	OTF83058.1 40S ribosomal protein S5-like protein [Euroglyphus maynei]	247	gi|684410547|ref|XP_009176107.1| hypothetical protein T265_15382	GO:0006412 translation	GO:0015935 small ribosomal subunit	GO:0003735 structural constituent of ribosome | GO:0003723 RNA binding	6198|Opisthorchis viverrini
TRINITY_DN466826_c1_g3_i1	7.30469	-6.21466	1.15617	-5.37521	7.64935e-08	1.19066e-05	4.92421	1034858	AGH70205.1 40S ribosomal protein S20 [Placozoa sp. H4]	322	gi|319443365|pdb|2XZM|J Chain J, Crystal Structure Of The Eukaryotic 40s Ribosomal Subunit In Complex With Initiation Factor 1. This File Contains The 40s Subunit And Initiation Factor For Molecule 1	GO:0006412 translation	GO:0015935 small ribosomal subunit	GO:0003735 structural constituent of ribosome | GO:0003723 RNA binding	5911|Tetrahymena thermophila
TRINITY_DN502147_c1_g3_i1	25.9011	-6.1558	1.06687	-5.76996	7.92914e-09	1.63386e-06	5.78679	439822	CBN08632.1 small nucleolar RNA, C/D box 43 [Microcosmus squamiger]	279	gi|311334502|emb|CBN08632.1| small nucleolar RNA, C/D box 43	GO:0006412 translation	GO:0022625 cytosolic large ribosomal subunit	GO:0003735 structural constituent of ribosome	439822|Microcosmus squamiger
TRINITY_DN487037_c0_g2_i1	6.52852	-6.1487	1.20581	-5.09923	3.41032e-07	4.36601e-05	4.35991	307959	XP_016376797.1 PREDICTED: pro-cathepsin H [Sinocyclocheilus rhinocerous]	219	gi|970039378|ref|XP_015081027.1| PREDICTED: cysteine proteinase 3-like	GO:0006508 proteolysis	-	GO:0008234 cysteine-type peptidase activity	28526|Solanum pennellii
TRINITY_DN495147_c4_g1_i9	7.46849	-6.11539	1.24646	-4.90619	9.28619e-07	9.99582e-05	4.00018	6669	EFX61270.1 hypothetical protein DAPPUDRAFT_340306, partial [Daphnia pulex]	348	gi|321447988|gb|EFX61270.1| hypothetical protein DAPPUDRAFT_340306, partial	GO:0006412 translation	GO:0005840 ribosome | GO:0033009 nucleomorph	GO:0003735 structural constituent of ribosome | GO:0019843 rRNA binding	6669|Daphnia pulex
TRINITY_DN493846_c5_g1_i17	7.03137	-6.10827	1.26746	-4.81928	1.44076e-06	0.000143651	3.84269	6669	EFX61290.1 hypothetical protein DAPPUDRAFT_69961 [Daphnia pulex]	379	gi|321448042|gb|EFX61290.1| hypothetical protein DAPPUDRAFT_69961	GO:0006412 translation	GO:0005730 nucleolus | GO:0009506 plasmodesma | GO:0005886 plasma membrane | GO:0022625 cytosolic large ribosomal subunit	GO:0003735 structural constituent of ribosome	6669|Daphnia pulex
TRINITY_DN482113_c2_g2_i7	11.5591	-6.08581	1.26126	-4.82517	1.39885e-06	0.000140119	3.8535	6669	EFX61290.1 hypothetical protein DAPPUDRAFT_69961 [Daphnia pulex]	348	gi|321448042|gb|EFX61290.1| hypothetical protein DAPPUDRAFT_69961	GO:0006412 translation	GO:0005840 ribosome	GO:0003735 structural constituent of ribosome	6669|Daphnia pulex
TRINITY_DN492144_c2_g3_i1	6.92699	-6.07611	1.14763	-5.29449	1.19348e-07	1.78084e-05	4.74938	35630	ADR10432.1 elongation factor 1 alpha [Hydractinia echinata]	324	gi|326512212|dbj|BAJ96087.1| predicted protein	GO:0006414 translational elongation | GO:0006184 GTP catabolic process	GO:0005737 cytoplasm	GO:0003746 translation elongation factor activity | GO:0003924 GTPase activity | GO:0005525 GTP binding	4513|Hordeum vulgare
TRINITY_DN495147_c4_g1_i2	6.5024	-6.02561	1.37468	-4.38328	1.16904e-05	0.00082389	3.08413	6669	EFX61270.1 hypothetical protein DAPPUDRAFT_340306, partial [Daphnia pulex]	326	gi|321447988|gb|EFX61270.1| hypothetical protein DAPPUDRAFT_340306, partial	GO:0006412 translation	GO:0005840 ribosome | GO:0033009 nucleomorph	GO:0003735 structural constituent of ribosome | GO:0019843 rRNA binding	6669|Daphnia pulex
TRINITY_DN436941_c0_g2_i1	10.5233	-6.0117	1.25985	-4.77174	1.8264e-06	0.000174849	3.75734	6669	EFX61314.1 hypothetical protein DAPPUDRAFT_274121 [Daphnia pulex]	312	gi|321448096|gb|EFX61314.1| hypothetical protein DAPPUDRAFT_274121	-	-	-	6669|Daphnia pulex
TRINITY_DN480320_c7_g1_i6	16.3605	-5.99981	1.04203	-5.75781	8.52144e-09	1.72308e-06	5.76369	42892	BAB86770.1 cathepsin L-like [Engraulis japonicus]	374	gi|829169822|ref|XP_012653036.1| papain family cysteine protease	GO:0006508 proteolysis	-	GO:0008234 cysteine-type peptidase activity	5911|Tetrahymena thermophila
TRINITY_DN503283_c2_g1_i3	16.8403	-5.98629	1.08084	-5.53857	3.04956e-08	5.36424e-06	5.27049	282301	PAA56012.1 hypothetical protein BOX15_Mlig030029g3 [Macrostomum lignano]	958	gi|762091705|ref|XP_011428258.1| PREDICTED: cathepsin B-like	GO:0031101 fin regeneration | GO:0050790 regulation of catalytic activity | GO:0006508 proteolysis	-	GO:0004197 cysteine-type endopeptidase activity	29159|Crassostrea gigas
TRINITY_DN484094_c2_g3_i5	5.41882	-5.9274	1.2019	-4.93171	8.1511e-07	9.04396e-05	4.04364	29172	KJH48894.1 nucleosome assembly protein [Dictyocaulus viviparus]	267	-	-	-	-	-
TRINITY_DN459313_c0_g1_i2	15.2248	-5.91267	1.12785	-5.24243	1.58473e-07	2.25574e-05	4.64671	6669	EFX61314.1 hypothetical protein DAPPUDRAFT_274121 [Daphnia pulex]	278	gi|321448096|gb|EFX61314.1| hypothetical protein DAPPUDRAFT_274121	-	-	-	6669|Daphnia pulex
TRINITY_DN479214_c3_g4_i5	26.2229	-5.88784	0.837176	-7.03297	2.02176e-12	1.28655e-09	8.89057	6669	EFX61270.1 hypothetical protein DAPPUDRAFT_340306, partial [Daphnia pulex]	453	gi|321447988|gb|EFX61270.1| hypothetical protein DAPPUDRAFT_340306, partial	GO:0006412 translation | GO:0006355 regulation of transcription, DNA-dependent | GO:0032259 methylation	GO:0015934 large ribosomal subunit	GO:0019843 rRNA binding | GO:0003735 structural constituent of ribosome | GO:0043565 sequence-specific DNA binding | GO:0003700 sequence-specific DNA binding transcription factor activity | GO:0008168 methyltransferase activity	6669|Daphnia pulex
TRINITY_DN479988_c0_g1_i18	15.0842	-5.88483	1.01124	-5.81944	5.90444e-09	1.26484e-06	5.89797	10228	XP_002108712.1 L27a [Trichoplax adhaerens]	433	gi|195997687|ref|XP_002108712.1| L27a	GO:0006412 translation | GO:0000413 protein peptidyl-prolyl isomerization | GO:0006457 protein folding | GO:0009908 flower development | GO:0010229 inflorescence development	GO:0005730 nucleolus | GO:0009506 plasmodesma | GO:0016020 membrane | GO:0022625 cytosolic large ribosomal subunit	GO:0003735 structural constituent of ribosome | GO:0003755 peptidyl-prolyl cis-trans isomerase activity	10228|Trichoplax adhaerens
TRINITY_DN486411_c5_g7_i1	6.75889	-5.84021	1.21454	-4.80858	1.52003e-06	0.000150007	3.82389	6669	EFX61270.1 hypothetical protein DAPPUDRAFT_340306, partial [Daphnia pulex]	407	gi|321447988|gb|EFX61270.1| hypothetical protein DAPPUDRAFT_340306, partial	GO:0006412 translation	GO:0015935 small ribosomal subunit | GO:0015934 large ribosomal subunit	GO:0003735 structural constituent of ribosome | GO:0019843 rRNA binding	6669|Daphnia pulex
TRINITY_DN482556_c1_g3_i1	5.25472	-5.80153	1.27129	-4.5635	5.03075e-06	0.000417032	3.37983	6669	EFX59933.1 hypothetical protein DAPPUDRAFT_346316 [Daphnia pulex]	386	gi|321442921|gb|EFX59933.1| hypothetical protein DAPPUDRAFT_346316	GO:0006412 translation	GO:0009506 plasmodesma | GO:0005618 cell wall | GO:0022627 cytosolic small ribosomal subunit | GO:0009507 chloroplast | GO:0016020 membrane	GO:0003735 structural constituent of ribosome | GO:0019843 rRNA binding	6669|Daphnia pulex
TRINITY_DN495147_c4_g2_i1	27.2955	-5.78705	0.888682	-6.51195	7.41832e-11	3.44699e-08	7.46256	6669	EFX61270.1 hypothetical protein DAPPUDRAFT_340306, partial [Daphnia pulex]	222	gi|321447988|gb|EFX61270.1| hypothetical protein DAPPUDRAFT_340306, partial	GO:0006412 translation	GO:0033009 nucleomorph | GO:0015934 large ribosomal subunit	GO:0003735 structural constituent of ribosome | GO:0019843 rRNA binding	6669|Daphnia pulex
TRINITY_DN487570_c1_g2_i5	7.30986	-5.76841	1.06533	-5.41467	6.14016e-08	9.76828e-06	5.01018	6669	EFX61290.1 hypothetical protein DAPPUDRAFT_69961 [Daphnia pulex]	580	gi|321448042|gb|EFX61290.1| hypothetical protein DAPPUDRAFT_69961	GO:0006412 translation	GO:0005840 ribosome	GO:0003735 structural constituent of ribosome	6669|Daphnia pulex
TRINITY_DN475999_c0_g4_i1	6.60266	-5.60941	1.22063	-4.5955	4.31723e-06	0.000372141	3.42929	6669	EFX61295.1 hypothetical protein DAPPUDRAFT_274173, partial [Daphnia pulex]	476	gi|321448051|gb|EFX61295.1| hypothetical protein DAPPUDRAFT_274173, partial	-	-	-	6669|Daphnia pulex
TRINITY_DN489091_c1_g1_i8	23.3686	-5.60079	0.868892	-6.4459	1.14913e-10	4.69105e-08	7.32873	6669	EFX60049.1 hypothetical protein DAPPUDRAFT_72936 [Daphnia pulex]	439	gi|321443307|gb|EFX60049.1| hypothetical protein DAPPUDRAFT_72936	GO:0006412 translation	GO:0005840 ribosome	GO:0003735 structural constituent of ribosome | GO:0019843 rRNA binding	6669|Daphnia pulex
TRINITY_DN470149_c4_g1_i7	8.33353	-5.53999	1.07872	-5.1357	2.81101e-07	3.6638e-05	4.43607	85433	CDS29117.1 40S ribosomal protein S2 [Hymenolepis microstoma]	390	gi|528255503|gb|EPY36340.1| small subunit ribosomal protein S2e	GO:0006412 translation	GO:0033009 nucleomorph | GO:0015935 small ribosomal subunit | GO:0009507 chloroplast	GO:0003735 structural constituent of ribosome | GO:0019843 rRNA binding	59799|Angomonas deanei
TRINITY_DN494367_c4_g1_i2	19.0163	-5.47982	1.1725	-4.67361	2.95957e-06	0.000270183	3.56834	6687	AEC33277.1 14-3-3 protein, partial [Penaeus monodon]	545	gi|330690205|gb|AEC33277.1| 14-3-3 protein	GO:0055114 oxidation-reduction process	-	GO:0004497 monooxygenase activity | GO:0019904 protein domain specific binding	6687|Penaeus monodon
TRINITY_DN503197_c1_g1_i12	36.6666	-5.47699	0.634961	-8.62571	6.36969e-18	9.8439e-15	14.0068	7668	XP_798940.3 PREDICTED: tubulin beta-4B chain [Strongylocentrotus purpuratus]	214	gi|390352768|ref|XP_798940.3| PREDICTED: tubulin beta-4B chain	GO:0051258 protein polymerization | GO:0000226 microtubule cytoskeleton organization | GO:0006184 GTP catabolic process	GO:0005874 microtubule | GO:0005737 cytoplasm	GO:0003924 GTPase activity | GO:0005200 structural constituent of cytoskeleton | GO:0005525 GTP binding	7668|Strongylocentrotus purpuratus
TRINITY_DN491962_c0_g3_i1	9.60504	-5.37649	1.1817	-4.54978	5.37018e-06	0.00043845	3.35808	225164	XP_009047338.1 hypothetical protein LOTGIDRAFT_111301, partial [Lottia gigantea]	712	-	-	-	-	-
TRINITY_DN479623_c1_g1_i8	28.392	-5.3723	0.72962	-7.36314	1.79629e-13	1.49479e-10	9.82542	6669	EFX60049.1 hypothetical protein DAPPUDRAFT_72936 [Daphnia pulex]	586	gi|321443307|gb|EFX60049.1| hypothetical protein DAPPUDRAFT_72936	GO:0006412 translation	GO:0005840 ribosome	GO:0003735 structural constituent of ribosome | GO:0019843 rRNA binding	6669|Daphnia pulex
TRINITY_DN478806_c4_g1_i17	22.8943	-5.36482	0.892173	-6.01321	1.81887e-09	4.68489e-07	6.3293	6669	EFX61290.1 hypothetical protein DAPPUDRAFT_69961 [Daphnia pulex]	579	gi|321448042|gb|EFX61290.1| hypothetical protein DAPPUDRAFT_69961	GO:0006412 translation	GO:0005730 nucleolus | GO:0009506 plasmodesma | GO:0005886 plasma membrane | GO:0022625 cytosolic large ribosomal subunit	GO:0003735 structural constituent of ribosome	6669|Daphnia pulex
TRINITY_DN488761_c3_g1_i6	31.6469	-5.34492	0.765377	-6.98338	2.88151e-12	1.78127e-09	8.74927	10228	XP_002111498.1 conserved hypothetical protein [Trichoplax adhaerens]	392	gi|695383955|ref|XP_009517862.1| hypothetical protein PHYSODRAFT_295340	GO:0006334 nucleosome assembly	GO:0000786 nucleosome | GO:0005634 nucleus	GO:0003677 DNA binding | GO:0003723 RNA binding | GO:0046982 protein heterodimerization activity	67593|Phytophthora sojae
TRINITY_DN477529_c1_g1_i20	13.3822	-5.30122	1.0591	-5.00541	5.57423e-07	6.55457e-05	4.18346	6669	EFX61270.1 hypothetical protein DAPPUDRAFT_340306, partial [Daphnia pulex]	203	gi|321447988|gb|EFX61270.1| hypothetical protein DAPPUDRAFT_340306, partial	GO:0006412 translation	GO:0015934 large ribosomal subunit	GO:0003735 structural constituent of ribosome | GO:0019843 rRNA binding	6669|Daphnia pulex
TRINITY_DN507173_c1_g1_i3	14.2954	-5.2837	0.989136	-5.34173	9.20645e-08	1.40275e-05	4.85302	150288	XP_020795676.1 elongation factor 2-like [Boleophthalmus pectinirostris]	207	gi|844867911|ref|XP_012799666.1| Elongation factor 2	GO:0006414 translational elongation | GO:0006184 GTP catabolic process	-	GO:0003746 translation elongation factor activity | GO:0003924 GTPase activity | GO:0005525 GTP binding	6185|Schistosoma haematobium
TRINITY_DN472811_c0_g1_i2	3.57558	-5.28279	1.21775	-4.33815	1.43685e-05	0.000963771	3.01603	6669	EFX60049.1 hypothetical protein DAPPUDRAFT_72936 [Daphnia pulex]	365	gi|321443307|gb|EFX60049.1| hypothetical protein DAPPUDRAFT_72936	GO:0006412 translation	GO:0015934 large ribosomal subunit	GO:0003735 structural constituent of ribosome | GO:0019843 rRNA binding	6669|Daphnia pulex
TRINITY_DN478806_c3_g1_i1	15.4737	-5.26038	1.14758	-4.58387	4.56444e-06	0.000388804	3.41027	6669	EFX61290.1 hypothetical protein DAPPUDRAFT_69961 [Daphnia pulex]	398	gi|321448042|gb|EFX61290.1| hypothetical protein DAPPUDRAFT_69961	GO:0006412 translation	GO:0005730 nucleolus | GO:0009506 plasmodesma | GO:0005886 plasma membrane | GO:0022625 cytosolic large ribosomal subunit	GO:0003735 structural constituent of ribosome	6669|Daphnia pulex
TRINITY_DN471234_c1_g6_i4	8.92296	-5.26014	1.1269	-4.66781	3.04429e-06	0.000274443	3.56155	7739	XP_002597423.1 hypothetical protein BRAFLDRAFT_122632 [Branchiostoma floridae]	284	-	-	-	-	-
TRINITY_DN489899_c3_g1_i8	159.932	-5.25879	0.811885	-6.47726	9.34026e-11	3.96247e-08	7.40203	372326	OPJ68338.1 histone H2A [Patagioenas fasciata monilis]	444	gi|907097823|gb|KND03295.1| histone H2A	GO:0006334 nucleosome assembly	GO:0000786 nucleosome | GO:0005634 nucleus	GO:0003677 DNA binding | GO:0046982 protein heterodimerization activity	109760|Spizellomyces punctatus
TRINITY_DN499834_c2_g3_i2	5.86333	-5.25198	1.15615	-4.54263	5.55567e-06	0.000450197	3.3466	6687	AEC33277.1 14-3-3 protein, partial [Penaeus monodon]	306	gi|330690205|gb|AEC33277.1| 14-3-3 protein	-	-	GO:0019904 protein domain specific binding	6687|Penaeus monodon
TRINITY_DN482556_c1_g6_i2	5.90217	-5.1988	1.18774	-4.37704	1.20305e-05	0.000842366	3.0745	6669	EFX59933.1 hypothetical protein DAPPUDRAFT_346316 [Daphnia pulex]	302	gi|321442921|gb|EFX59933.1| hypothetical protein DAPPUDRAFT_346316	GO:0006412 translation	GO:0005840 ribosome | GO:0009536 plastid | GO:0005739 mitochondrion	GO:0003735 structural constituent of ribosome | GO:0019843 rRNA binding	6669|Daphnia pulex
TRINITY_DN487826_c2_g2_i1	9.57795	-5.14263	1.09135	-4.71215	2.45111e-06	0.000227606	3.64282	6669	EFX61290.1 hypothetical protein DAPPUDRAFT_69961 [Daphnia pulex]	534	gi|321448042|gb|EFX61290.1| hypothetical protein DAPPUDRAFT_69961	GO:0006412 translation	GO:0005730 nucleolus | GO:0009506 plasmodesma | GO:0005886 plasma membrane | GO:0022625 cytosolic large ribosomal subunit	GO:0003735 structural constituent of ribosome	6669|Daphnia pulex
TRINITY_DN493425_c0_g1_i12	22.0522	-5.10357	0.791517	-6.44784	1.13458e-10	4.69105e-08	7.32873	6669	EFX60189.1 hypothetical protein DAPPUDRAFT_344845, partial [Daphnia pulex]	452	gi|321443764|gb|EFX60189.1| hypothetical protein DAPPUDRAFT_344845, partial	-	-	-	6669|Daphnia pulex
TRINITY_DN406924_c0_g1_i2	15.2987	-5.07689	0.909992	-5.57904	2.41845e-08	4.32442e-06	5.36407	13164	XP_022161253.1 60S acidic ribosomal protein P2-like [Myzus persicae]	360	gi|285002191|ref|NP_001165434.1| ribosomal protein P2-like	GO:0006414 translational elongation	GO:0005840 ribosome	GO:0003735 structural constituent of ribosome	7029|Acyrthosiphon pisum
TRINITY_DN484243_c3_g1_i4	9.76401	-5.06305	1.02797	-4.92527	8.42444e-07	9.29955e-05	4.03154	98310	AGL33707.1 cathepsin L4 [Sinonovacula constricta]	447	gi|924555672|gb|ALC40945.1| Cp1, partial	GO:0050832 defense response to fungus | GO:0006508 proteolysis | GO:0009651 response to salt stress	GO:0005773 vacuole | GO:0009506 plasmodesma | GO:0009507 chloroplast | GO:0005829 cytosol | GO:0048046 apoplast | GO:0005783 endoplasmic reticulum	GO:0008234 cysteine-type peptidase activity	30019|Drosophila busckii
TRINITY_DN486275_c1_g1_i1	8.58595	-5.01774	1.11941	-4.4825	7.37732e-06	0.000560305	3.25158	7868	NP_001279708.1 ribosomal protein L23 [Callorhinchus milii]	428	gi|544217502|ref|XP_005538895.1| 60S ribosomal protein L23	GO:0006412 translation	GO:0005730 nucleolus | GO:0022625 cytosolic large ribosomal subunit	GO:0003735 structural constituent of ribosome	45157|Cyanidioschyzon merolae
TRINITY_DN483001_c1_g3_i1	13.9239	-4.99703	0.979425	-5.10201	3.3607e-07	4.35402e-05	4.36111	6669	EFX59933.1 hypothetical protein DAPPUDRAFT_346316 [Daphnia pulex]	466	gi|321442921|gb|EFX59933.1| hypothetical protein DAPPUDRAFT_346316	GO:0006412 translation	GO:0005840 ribosome | GO:0009536 plastid | GO:0005739 mitochondrion	GO:0003735 structural constituent of ribosome | GO:0019843 rRNA binding	6669|Daphnia pulex
TRINITY_DN471936_c2_g3_i1	26.8326	-4.98862	0.701816	-7.10816	1.17603e-12	8.16483e-10	9.08805	6669	EFX60049.1 hypothetical protein DAPPUDRAFT_72936 [Daphnia pulex]	619	gi|321443307|gb|EFX60049.1| hypothetical protein DAPPUDRAFT_72936	GO:0032774 RNA biosynthetic process | GO:0006412 translation	GO:0005840 ribosome | GO:0033009 nucleomorph	GO:0003899 DNA-directed RNA polymerase activity | GO:0003735 structural constituent of ribosome | GO:0019843 rRNA binding	6669|Daphnia pulex
TRINITY_DN476340_c1_g3_i5	7.3396	-4.95128	1.09782	-4.51009	6.47999e-06	0.000508557	3.29366	10090	BAE39095.1 unnamed protein product, partial [Mus musculus]	316	gi|751008168|gb|KIK50046.1| hypothetical protein GYMLUDRAFT_183229	-	-	-	206324|Gymnopus luxurians
TRINITY_DN503549_c4_g1_i1	269.145	-4.89406	0.55524	-8.81432	1.2041e-18	2.171e-15	14.6633	97097	KFQ67714.1 hypothetical protein N335_11029, partial [Phaethon lepturus]	437	gi|145537596|ref|XP_001454509.1| hypothetical protein	GO:0051258 protein polymerization | GO:0006184 GTP catabolic process | GO:0007017 microtubule-based process	GO:0005874 microtubule | GO:0005737 cytoplasm	GO:0003924 GTPase activity | GO:0005200 structural constituent of cytoskeleton | GO:0005525 GTP binding	5888|Paramecium tetraurelia
TRINITY_DN478422_c0_g2_i4	7.30223	-4.8097	1.07513	-4.47362	7.69069e-06	0.000579776	3.23674	103944	XP_015682039.1 PREDICTED: protein transport protein Sec61 subunit alpha isoform 2 [Protobothrops mucrosquamatus]	403	gi|6010085|emb|CAB57249.1| hypothetical protein	GO:0065002 intracellular protein transmembrane transport | GO:0006605 protein targeting | GO:0008152 metabolic process	GO:0005794 Golgi apparatus | GO:0005886 plasma membrane | GO:0016021 integral to membrane | GO:0005783 endoplasmic reticulum | GO:0005739 mitochondrion	GO:0004100 chitin synthase activity	47911|Entodinium caudatum
TRINITY_DN484220_c2_g1_i4	49.945	-4.79107	0.661821	-7.23923	4.51247e-13	3.48685e-10	9.45757	45351	XP_001618065.1 hypothetical protein NEMVEDRAFT_v1g67737 [Nematostella vectensis]	369	gi|156317932|ref|XP_001618065.1| hypothetical protein NEMVEDRAFT_v1g67737	GO:0006435 threonyl-tRNA aminoacylation | GO:0006414 translational elongation | GO:0006184 GTP catabolic process	GO:0005737 cytoplasm	GO:0003746 translation elongation factor activity | GO:0004829 threonine-tRNA ligase activity | GO:0005524 ATP binding | GO:0003924 GTPase activity | GO:0005525 GTP binding	45351|Nematostella vectensis
TRINITY_DN473164_c0_g1_i4	45.0858	-4.75127	0.80478	-5.90382	3.55188e-09	8.00505e-07	6.09664	6669	EFX59933.1 hypothetical protein DAPPUDRAFT_346316 [Daphnia pulex]	415	gi|321442921|gb|EFX59933.1| hypothetical protein DAPPUDRAFT_346316	GO:0006412 translation	GO:0009506 plasmodesma | GO:0005618 cell wall | GO:0022627 cytosolic small ribosomal subunit | GO:0009507 chloroplast | GO:0016020 membrane | GO:0005739 mitochondrion	GO:0003735 structural constituent of ribosome | GO:0019843 rRNA binding	6669|Daphnia pulex
TRINITY_DN492188_c2_g2_i1	10.1621	-4.74545	1.02312	-4.63821	3.51447e-06	0.000311636	3.50635	1034858	AGH70192.1 40S ribosomal protein S8 [Placozoa sp. H4]	474	gi|325187856|emb|CCA22399.1| 40S ribosomal protein S82 putative	GO:0000462 maturation of SSU-rRNA from tricistronic rRNA transcript (SSU-rRNA, 5.8S rRNA, LSU-rRNA) | GO:0006414 translational elongation	GO:0005618 cell wall | GO:0005730 nucleolus | GO:0009506 plasmodesma | GO:0022627 cytosolic small ribosomal subunit | GO:0009507 chloroplast | GO:0005886 plasma membrane	GO:0019843 rRNA binding | GO:0003735 structural constituent of ribosome	653948|Albugo laibachii
TRINITY_DN475999_c0_g3_i3	11.3336	-4.74506	0.997959	-4.75477	1.98677e-06	0.000189364	3.7227	6669	EFX61295.1 hypothetical protein DAPPUDRAFT_274173, partial [Daphnia pulex]	452	gi|321448051|gb|EFX61295.1| hypothetical protein DAPPUDRAFT_274173, partial	-	-	-	6669|Daphnia pulex
TRINITY_DN485898_c6_g2_i2	19.9368	-4.69314	0.832486	-5.6375	1.7254e-08	3.13704e-06	5.50348	50429	PFX28186.1 40S ribosomal protein S8 [Stylophora pistillata]	396	gi|325187856|emb|CCA22399.1| 40S ribosomal protein S82 putative	GO:0001510 RNA methylation | GO:0000462 maturation of SSU-rRNA from tricistronic rRNA transcript (SSU-rRNA, 5.8S rRNA, LSU-rRNA) | GO:0006414 translational elongation	GO:0005618 cell wall | GO:0005730 nucleolus | GO:0009506 plasmodesma | GO:0022627 cytosolic small ribosomal subunit | GO:0009507 chloroplast | GO:0005794 Golgi apparatus | GO:0005886 plasma membrane	GO:0019843 rRNA binding | GO:0003735 structural constituent of ribosome	653948|Albugo laibachii
TRINITY_DN480584_c3_g2_i13	8.97169	-4.6164	0.942267	-4.89925	9.62038e-07	0.000103043	3.98698	6669	EFX61270.1 hypothetical protein DAPPUDRAFT_340306, partial [Daphnia pulex]	458	gi|321447988|gb|EFX61270.1| hypothetical protein DAPPUDRAFT_340306, partial	GO:0006412 translation | GO:0006355 regulation of transcription, DNA-dependent	GO:0015934 large ribosomal subunit	GO:0003723 RNA binding | GO:0003735 structural constituent of ribosome | GO:0043565 sequence-specific DNA binding | GO:0003700 sequence-specific DNA binding transcription factor activity	6669|Daphnia pulex
TRINITY_DN496770_c0_g1_i1	20.4625	-4.58966	0.759647	-6.04184	1.52371e-09	4.02036e-07	6.39574	1034858	AGH70192.1 40S ribosomal protein S8 [Placozoa sp. H4]	370	gi|469664475|gb|AGH70192.1| 40S ribosomal protein S8	GO:0001510 RNA methylation | GO:0000462 maturation of SSU-rRNA from tricistronic rRNA transcript (SSU-rRNA, 5.8S rRNA, LSU-rRNA) | GO:0006414 translational elongation	GO:0005618 cell wall | GO:0005730 nucleolus | GO:0009506 plasmodesma | GO:0022627 cytosolic small ribosomal subunit | GO:0009507 chloroplast | GO:0005794 Golgi apparatus | GO:0005886 plasma membrane	GO:0003735 structural constituent of ribosome	1034858|Placozoa sp. H4
TRINITY_DN422659_c0_g1_i1	31.3738	-4.57887	0.836016	-5.47701	4.32568e-08	7.25507e-06	5.13936	34506	CEF69792.1 60S ribosomal protein L39 [Strongyloides ratti]	233	gi|685834871|emb|CEF69792.1| 60S ribosomal protein L39	GO:0006412 translation	GO:0005840 ribosome	GO:0003735 structural constituent of ribosome	34506|Strongyloides ratti
TRINITY_DN460371_c0_g1_i1	162.65	-4.53038	0.719201	-6.29919	2.99214e-10	1.06128e-07	6.97417	10090	BAE39095.1 unnamed protein product, partial [Mus musculus]	324	gi|471222446|ref|XP_004030022.1| receptor of activated protein kinase c component of 40s small ribosomal subunit, putative	GO:0006468 protein phosphorylation | GO:0016573 histone acetylation	GO:0005840 ribosome	GO:0004672 protein kinase activity | GO:0005524 ATP binding | GO:0004402 histone acetyltransferase activity	5932|Ichthyophthirius multifiliis
TRINITY_DN480676_c3_g1_i2	33.8423	-4.5041	0.917606	-4.90854	9.17582e-07	9.9264e-05	4.00321	307959	XP_016391442.1 PREDICTED: histone H4-like [Sinocyclocheilus rhinocerous]	334	gi|326517276|dbj|BAK00005.1| predicted protein	GO:0006334 nucleosome assembly	GO:0000786 nucleosome | GO:0033009 nucleomorph | GO:0005634 nucleus	GO:0003677 DNA binding | GO:0046982 protein heterodimerization activity	4513|Hordeum vulgare
TRINITY_DN480292_c0_g1_i5	44.3746	-4.43558	0.776101	-5.71521	1.0957e-08	2.19505e-06	5.65856	10228	XP_002108712.1 L27a [Trichoplax adhaerens]	421	gi|449102234|gb|AGE89250.1| 60S ribosomal protein L27A	GO:0006457 protein folding | GO:0000413 protein peptidyl-prolyl isomerization | GO:0006412 translation	GO:0005840 ribosome	GO:0003735 structural constituent of ribosome | GO:0003755 peptidyl-prolyl cis-trans isomerase activity	153251|Cryptocaryon irritans
TRINITY_DN488746_c2_g3_i2	8.06208	-4.41452	0.991085	-4.45423	8.41949e-06	0.000623849	3.20492	85433	CDS30893.1 cathepsin l cysteine peptidase [Hymenolepis microstoma]	581	gi|501290060|dbj|BAN20126.1| cathepsin L	GO:0007568 aging | GO:0006508 proteolysis	GO:0005773 vacuole	GO:0008234 cysteine-type peptidase activity	329032|Riptortus pedestris
TRINITY_DN493696_c0_g1_i5	19.8838	-4.3886	0.717438	-6.11705	9.53222e-10	2.71367e-07	6.56644	10029	ERE88714.1 glutathione S-transferase Mu 7-like protein [Cricetulus griseus]	1338	gi|118373875|ref|XP_001020130.1| glutathione S-transferase, amine-terminal domain protein	GO:0008152 metabolic process	-	GO:0004364 glutathione transferase activity	5911|Tetrahymena thermophila
TRINITY_DN477529_c1_g2_i1	34.8239	-4.3381	0.83885	-5.17148	2.32249e-07	3.18034e-05	4.49753	6669	EFX61270.1 hypothetical protein DAPPUDRAFT_340306, partial [Daphnia pulex]	282	gi|321447988|gb|EFX61270.1| hypothetical protein DAPPUDRAFT_340306, partial	GO:0006412 translation	GO:0015934 large ribosomal subunit	GO:0003735 structural constituent of ribosome | GO:0003723 RNA binding	6669|Daphnia pulex
TRINITY_DN475578_c1_g1_i4	15.4377	-4.3269	0.999165	-4.33052	1.48758e-05	0.000988572	3.00499	6669	EFX60049.1 hypothetical protein DAPPUDRAFT_72936 [Daphnia pulex]	557	gi|321443307|gb|EFX60049.1| hypothetical protein DAPPUDRAFT_72936	GO:0006412 translation	GO:0005840 ribosome	GO:0003735 structural constituent of ribosome | GO:0019843 rRNA binding	6669|Daphnia pulex
TRINITY_DN485175_c0_g3_i16	72.4893	-4.31335	0.578464	-7.45656	8.88127e-14	7.68621e-11	10.1143	6526	XP_013087372.1 PREDICTED: probable splicing factor, arginine/serine-rich 6 [Biomphalaria glabrata]	907	gi|672820704|gb|KFH65601.1| hypothetical protein MVEG_09077	-	-	GO:0003676 nucleic acid binding | GO:0000166 nucleotide binding	78898|Mortierella verticillata
TRINITY_DN464745_c0_g2_i3	31.1159	-4.30423	0.679719	-6.33236	2.41432e-10	9.16424e-08	7.0379	400682	XP_003391081.1 PREDICTED: 60S acidic ribosomal protein P2-like [Amphimedon queenslandica]	316	-	-	-	-	-
TRINITY_DN479623_c1_g1_i2	9.0653	-4.28001	0.903734	-4.73592	2.1806e-06	0.000206024	3.68608	6669	EFX60049.1 hypothetical protein DAPPUDRAFT_72936 [Daphnia pulex]	599	gi|321443307|gb|EFX60049.1| hypothetical protein DAPPUDRAFT_72936	GO:0006412 translation	GO:0005840 ribosome	GO:0003735 structural constituent of ribosome | GO:0019843 rRNA binding	6669|Daphnia pulex
TRINITY_DN496622_c1_g1_i15	33.379	-4.27801	0.740632	-5.77615	7.64276e-09	1.58999e-06	5.79861	6687	AEC33277.1 14-3-3 protein, partial [Penaeus monodon]	562	gi|330690205|gb|AEC33277.1| 14-3-3 protein	GO:0055114 oxidation-reduction process | GO:0009742 brassinosteroid mediated signaling pathway | GO:0009737 response to abscisic acid stimulus	GO:0005829 cytosol | GO:0005739 mitochondrion | GO:0009506 plasmodesma | GO:0005886 plasma membrane	GO:0004497 monooxygenase activity | GO:0005524 ATP binding | GO:0019904 protein domain specific binding	6687|Penaeus monodon
TRINITY_DN503197_c1_g1_i2	68.93	-4.27168	0.658251	-6.48945	8.6151e-11	3.72792e-08	7.42853	6198	XP_009171024.1 hypothetical protein T265_07282 [Opisthorchis viverrini]	233	gi|684394821|ref|XP_009171024.1| hypothetical protein T265_07282	GO:0051258 protein polymerization | GO:0006184 GTP catabolic process | GO:0007017 microtubule-based process	GO:0005874 microtubule | GO:0005737 cytoplasm	GO:0003924 GTPase activity | GO:0005200 structural constituent of cytoskeleton | GO:0005525 GTP binding	6198|Opisthorchis viverrini
TRINITY_DN503142_c2_g1_i6	48.8699	-4.26137	0.524687	-8.12174	4.59554e-16	6.21431e-13	12.2066	32264	XP_015788835.1 PREDICTED: cathepsin L1-like [Tetranychus urticae]	322	gi|470301089|ref|XP_004347262.1| cathepsin L2	GO:0006508 proteolysis	-	GO:0008234 cysteine-type peptidase activity	192875|Capsaspora owczarzaki
TRINITY_DN485905_c0_g1_i12	10.8047	-4.25833	0.858454	-4.96046	7.0325e-07	8.00816e-05	4.09647	6669	EFX60189.1 hypothetical protein DAPPUDRAFT_344845, partial [Daphnia pulex]	497	gi|321443764|gb|EFX60189.1| hypothetical protein DAPPUDRAFT_344845, partial	-	-	-	6669|Daphnia pulex
TRINITY_DN486808_c0_g3_i3	14.7021	-4.23216	0.742917	-5.69669	1.22158e-08	2.3811e-06	5.62322	45351	XP_001618065.1 hypothetical protein NEMVEDRAFT_v1g67737 [Nematostella vectensis]	588	gi|156317932|ref|XP_001618065.1| hypothetical protein NEMVEDRAFT_v1g67737	GO:0006414 translational elongation | GO:0006184 GTP catabolic process	GO:0005622 intracellular	GO:0003746 translation elongation factor activity | GO:0003924 GTPase activity | GO:0005525 GTP binding	45351|Nematostella vectensis
TRINITY_DN469060_c0_g1_i5	6.66714	-4.22794	0.937491	-4.50985	6.48742e-06	0.000508557	3.29366	6669	EFX60013.1 hypothetical protein DAPPUDRAFT_73053 [Daphnia pulex]	443	gi|321443192|gb|EFX60013.1| hypothetical protein DAPPUDRAFT_73053	GO:0006412 translation	GO:0005730 nucleolus | GO:0009506 plasmodesma | GO:0005618 cell wall | GO:0022627 cytosolic small ribosomal subunit | GO:0009507 chloroplast | GO:0016020 membrane	GO:0003735 structural constituent of ribosome	6669|Daphnia pulex
TRINITY_DN477546_c0_g1_i1	18.7941	-4.21108	0.647552	-6.50308	7.86908e-11	3.54699e-08	7.45014	6565	XP_022306666.1 cathepsin L1-like [Crassostrea virginica]	1112	gi|146215992|gb|ABQ10198.1| actinidin Act4b	GO:0009817 defense response to fungus, incompatible interaction | GO:0007568 aging | GO:0006508 proteolysis	GO:0010282 senescence-associated vacuole	GO:0008234 cysteine-type peptidase activity	165200|Actinidia eriantha
TRINITY_DN472811_c0_g1_i5	34.4411	-4.18046	0.850997	-4.91243	8.99565e-07	9.82979e-05	4.00746	6669	EFX60049.1 hypothetical protein DAPPUDRAFT_72936 [Daphnia pulex]	630	gi|321443307|gb|EFX60049.1| hypothetical protein DAPPUDRAFT_72936	GO:0032774 RNA biosynthetic process | GO:0006412 translation	GO:0005840 ribosome	GO:0003899 DNA-directed RNA polymerase activity | GO:0003735 structural constituent of ribosome | GO:0019843 rRNA binding	6669|Daphnia pulex
TRINITY_DN395393_c0_g1_i1	39.5839	-4.14092	0.606846	-6.82367	8.8744e-12	5.0528e-09	8.29647	240206	KFV09991.1 40S ribosomal protein S30, partial [Pterocles gutturalis]	278	gi|666409216|gb|KEY74024.1| hypothetical protein S7711_02615	GO:0006412 translation	GO:0005840 ribosome	GO:0003735 structural constituent of ribosome	74722|Stachybotrys chartarum
TRINITY_DN470603_c0_g1_i7	15.5382	-4.09913	0.794602	-5.15872	2.48638e-07	3.34133e-05	4.47608	121845	XP_017304059.1 PREDICTED: acyl-CoA-binding protein homolog 1 isoform X1 [Diaphorina citri]	304	gi|927374241|ref|XP_013932971.1| hypothetical protein HPODL_03162	-	-	GO:0000062 fatty-acyl-CoA binding	1005962|Ogataea parapolymorpha
TRINITY_DN475986_c0_g1_i3	33.2538	-4.08788	0.773366	-5.28582	1.2514e-07	1.82941e-05	4.73769	669202	KII66211.1 Ubiquitin-40S ribosomal protein S27a [Thelohanellus kitauei]	358	gi|954187353|gb|KRX00193.1| Zinc-binding ribosomal protein	GO:0006412 translation	GO:0005840 ribosome	GO:0003735 structural constituent of ribosome	266149|Pseudocohnilembus persalinus
TRINITY_DN499834_c2_g6_i1	20.8366	-4.08713	0.647611	-6.31108	2.77087e-10	1.01611e-07	6.99306	6687	AEC33277.1 14-3-3 protein, partial [Penaeus monodon]	326	gi|330690205|gb|AEC33277.1| 14-3-3 protein	GO:0055114 oxidation-reduction process	-	GO:0004497 monooxygenase activity | GO:0019904 protein domain specific binding	6687|Penaeus monodon
TRINITY_DN477717_c4_g1_i1	11.1734	-4.06644	0.921687	-4.41195	1.02442e-05	0.000741285	3.13001	7574	XP_013413907.1 PREDICTED: cathepsin L1-like [Lingula anatina]	984	gi|919064544|ref|XP_013413907.1| PREDICTED: cathepsin L1-like	GO:0050832 defense response to fungus | GO:0006508 proteolysis | GO:0010623 developmental programmed cell death | GO:0009651 response to salt stress	GO:0005773 vacuole | GO:0009506 plasmodesma | GO:0005618 cell wall | GO:0009507 chloroplast | GO:0005829 cytosol | GO:0048046 apoplast | GO:0005783 endoplasmic reticulum	GO:0008234 cysteine-type peptidase activity	7574|Lingula anatina
TRINITY_DN397815_c0_g1_i1	15.3125	-4.01547	0.70751	-5.6755	1.38286e-08	2.62452e-06	5.58095	6573	XP_021356948.1 actin, plasmodial isoform-like [Mizuhopecten yessoensis]	430	gi|574144110|dbj|BAO41899.1| actin	GO:0048767 root hair elongation | GO:0007010 cytoskeleton organization	GO:0005829 cytosol | GO:0005618 cell wall | GO:0009506 plasmodesma | GO:0005884 actin filament | GO:0005634 nucleus | GO:0005886 plasma membrane | GO:0048046 apoplast	GO:0005524 ATP binding | GO:0005200 structural constituent of cytoskeleton	4911|Kluyveromyces marxianus
TRINITY_DN466826_c1_g3_i3	11.6396	-3.99959	0.866117	-4.61784	3.87755e-06	0.000335578	3.47421	72036	ADD38360.1 40S ribosomal protein S20 [Lepeophtheirus salmonis]	363	gi|552938623|gb|ESA21719.1| hypothetical protein GLOINDRAFT_1856	GO:0006412 translation	GO:0015935 small ribosomal subunit	GO:0003735 structural constituent of ribosome | GO:0003723 RNA binding	588596|Rhizophagus irregularis
TRINITY_DN477161_c0_g1_i4	10.6016	-3.98773	0.921111	-4.32926	1.49613e-05	0.000988572	3.00499	6669	EFX80960.1 trypsin [Daphnia pulex]	447	gi|229258306|gb|ACQ45456.1| trypsin-like serine proteinase 3	GO:0006508 proteolysis	-	GO:0004252 serine-type endopeptidase activity	139456|Fenneropenaeus chinensis
TRINITY_DN475557_c0_g1_i2	325.726	-3.97716	0.55104	-7.21755	5.29319e-13	3.81745e-10	9.41823	8208	XP_010786582.1 PREDICTED: elongation factor 1-alpha 1 [Notothenia coriiceps]	348	gi|736160430|ref|XP_010786582.1| PREDICTED: elongation factor 1-alpha 1	GO:0006414 translational elongation | GO:0006184 GTP catabolic process	GO:0005737 cytoplasm	GO:0003746 translation elongation factor activity | GO:0003924 GTPase activity | GO:0005525 GTP binding	8208|Notothenia coriiceps
TRINITY_DN475999_c0_g3_i4	10.8839	-3.95803	0.824776	-4.79892	1.59524e-06	0.000154774	3.8103	6669	EFX61295.1 hypothetical protein DAPPUDRAFT_274173, partial [Daphnia pulex]	489	gi|321448051|gb|EFX61295.1| hypothetical protein DAPPUDRAFT_274173, partial	-	-	-	6669|Daphnia pulex
TRINITY_DN484220_c2_g1_i1	14.6819	-3.92615	0.782174	-5.01953	5.17979e-07	6.19739e-05	4.20779	45351	XP_001618065.1 hypothetical protein NEMVEDRAFT_v1g67737 [Nematostella vectensis]	344	gi|156317932|ref|XP_001618065.1| hypothetical protein NEMVEDRAFT_v1g67737	GO:0006435 threonyl-tRNA aminoacylation | GO:0006414 translational elongation | GO:0006184 GTP catabolic process	GO:0005737 cytoplasm	GO:0003746 translation elongation factor activity | GO:0004829 threonine-tRNA ligase activity | GO:0005524 ATP binding | GO:0003924 GTPase activity | GO:0005525 GTP binding	45351|Nematostella vectensis
TRINITY_DN463022_c0_g3_i1	41.9914	-3.92511	0.654268	-5.99925	1.9823e-09	4.956e-07	6.30487	7038	XP_018910163.1 PREDICTED: 60S ribosomal protein L27a [Bemisia tabaci]	501	gi|676581929|gb|KFO71838.1| 60S ribosomal protein L27a, partial	GO:0006412 translation | GO:0009908 flower development | GO:0010229 inflorescence development	GO:0005730 nucleolus | GO:0009506 plasmodesma | GO:0016020 membrane | GO:0022625 cytosolic large ribosomal subunit	GO:0003735 structural constituent of ribosome | GO:0016787 hydrolase activity	55661|Cuculus canorus
TRINITY_DN494367_c4_g5_i7	22.699	-3.91793	0.601782	-6.51054	7.48791e-11	3.44699e-08	7.46256	6687	AEC33277.1 14-3-3 protein, partial [Penaeus monodon]	413	gi|330690205|gb|AEC33277.1| 14-3-3 protein	GO:0055114 oxidation-reduction process	-	GO:0004497 monooxygenase activity | GO:0019904 protein domain specific binding	6687|Penaeus monodon
TRINITY_DN485905_c0_g1_i5	19.6077	-3.90673	0.626616	-6.23464	4.52811e-10	1.46386e-07	6.8345	6669	EFX60189.1 hypothetical protein DAPPUDRAFT_344845, partial [Daphnia pulex]	557	gi|321443764|gb|EFX60189.1| hypothetical protein DAPPUDRAFT_344845, partial	-	-	-	6669|Daphnia pulex
TRINITY_DN472540_c4_g1_i1	10.3064	-3.90285	0.811727	-4.80809	1.52381e-06	0.000150007	3.82389	143995	XP_012154197.1 PREDICTED: cathepsin L isoform X1 [Megachile rotundata]	483	gi|460369814|ref|XP_004230752.1| PREDICTED: cysteine proteinase RD21a-like	GO:0006508 proteolysis	GO:0016023 cytoplasmic membrane-bounded vesicle | GO:0005764 lysosome	GO:0008234 cysteine-type peptidase activity	4081|Solanum lycopersicum
TRINITY_DN493846_c5_g1_i1	33.3103	-3.8386	0.680353	-5.64207	1.6802e-08	3.08074e-06	5.51134	6669	EFX61290.1 hypothetical protein DAPPUDRAFT_69961 [Daphnia pulex]	399	gi|321448042|gb|EFX61290.1| hypothetical protein DAPPUDRAFT_69961	GO:0006412 translation	GO:0005840 ribosome	GO:0003735 structural constituent of ribosome	6669|Daphnia pulex
TRINITY_DN487570_c1_g3_i1	61.4617	-3.82482	0.495076	-7.72574	1.1121e-14	1.20306e-11	10.9197	6669	EFX61290.1 hypothetical protein DAPPUDRAFT_69961 [Daphnia pulex]	583	gi|321448042|gb|EFX61290.1| hypothetical protein DAPPUDRAFT_69961	GO:0006412 translation	GO:0005840 ribosome	GO:0003735 structural constituent of ribosome	6669|Daphnia pulex
TRINITY_DN479988_c0_g1_i3	40.1501	-3.78768	0.725595	-5.2201	1.7883e-07	2.52887e-05	4.59707	7038	XP_018910163.1 PREDICTED: 60S ribosomal protein L27a [Bemisia tabaci]	438	gi|449102244|gb|AGE89255.1| ribosomal protein L27Ae	GO:0006457 protein folding | GO:0000413 protein peptidyl-prolyl isomerization | GO:0006412 translation	GO:0005840 ribosome	GO:0003735 structural constituent of ribosome | GO:0003755 peptidyl-prolyl cis-trans isomerase activity	153251|Cryptocaryon irritans
TRINITY_DN505993_c1_g1_i3	31.6042	-3.71688	0.514917	-7.21841	5.25982e-13	3.81745e-10	9.41823	6687	AEC33277.1 14-3-3 protein, partial [Penaeus monodon]	354	gi|330690205|gb|AEC33277.1| 14-3-3 protein	GO:0009847 spore germination	GO:0005576 extracellular region | GO:0005622 intracellular	GO:0019904 protein domain specific binding	6687|Penaeus monodon
TRINITY_DN488096_c2_g1_i6	9.65104	-3.69314	0.82818	-4.45935	8.22101e-06	0.000611236	3.21379	307972	AOG61243.1 cathepsin B [Apostichopus japonicus]	961	gi|734611171|ref|XP_010732974.1| PREDICTED: cathepsin B-like	GO:0050790 regulation of catalytic activity | GO:0006508 proteolysis	GO:0005764 lysosome	GO:0004197 cysteine-type endopeptidase activity	215358|Larimichthys crocea
TRINITY_DN471339_c1_g6_i1	11.0634	-3.64589	0.83465	-4.36816	1.25296e-05	0.000868063	3.06145	6669	EFX61299.1 hypothetical protein DAPPUDRAFT_69950, partial [Daphnia pulex]	468	gi|321448059|gb|EFX61299.1| hypothetical protein DAPPUDRAFT_69950, partial	GO:0006413 translational initiation | GO:0006452 translational frameshifting | GO:0008612 peptidyl-lysine modification to hypusine | GO:0045905 positive regulation of translational termination | GO:0045901 positive regulation of translational elongation	-	GO:0003743 translation initiation factor activity | GO:0003746 translation elongation factor activity | GO:0043022 ribosome binding	6669|Daphnia pulex
TRINITY_DN497247_c1_g1_i1	33.098	-3.63627	0.599535	-6.06516	1.31822e-09	3.56513e-07	6.44792	6687	AEC33277.1 14-3-3 protein, partial [Penaeus monodon]	366	gi|330690205|gb|AEC33277.1| 14-3-3 protein	GO:0055114 oxidation-reduction process	-	GO:0004497 monooxygenase activity | GO:0019904 protein domain specific binding	6687|Penaeus monodon
TRINITY_DN478806_c4_g3_i1	96.8715	-3.59348	0.585215	-6.14045	8.22904e-10	2.37391e-07	6.62454	6669	EFX61290.1 hypothetical protein DAPPUDRAFT_69961 [Daphnia pulex]	547	gi|321448042|gb|EFX61290.1| hypothetical protein DAPPUDRAFT_69961	GO:0006412 translation	GO:0005730 nucleolus | GO:0009506 plasmodesma | GO:0005886 plasma membrane | GO:0022625 cytosolic large ribosomal subunit	GO:0003735 structural constituent of ribosome	6669|Daphnia pulex
TRINITY_DN489707_c2_g3_i1	46.1423	-3.54945	0.707152	-5.01935	5.18455e-07	6.19739e-05	4.20779	6669	EFX61270.1 hypothetical protein DAPPUDRAFT_340306, partial [Daphnia pulex]	290	gi|321447988|gb|EFX61270.1| hypothetical protein DAPPUDRAFT_340306, partial	GO:0006412 translation	GO:0033009 nucleomorph | GO:0015934 large ribosomal subunit	GO:0003735 structural constituent of ribosome | GO:0003723 RNA binding	6669|Daphnia pulex
TRINITY_DN471056_c6_g1_i1	29.8083	-3.54399	0.612197	-5.78896	7.0822e-09	1.50226e-06	5.82325	6669	EFX59933.1 hypothetical protein DAPPUDRAFT_346316 [Daphnia pulex]	509	gi|321442921|gb|EFX59933.1| hypothetical protein DAPPUDRAFT_346316	GO:0006412 translation	GO:0005840 ribosome	GO:0003735 structural constituent of ribosome	6669|Daphnia pulex
TRINITY_DN488012_c1_g9_i1	24.4466	-3.52242	0.681818	-5.16622	2.38875e-07	3.23019e-05	4.49077	45351	XP_001618065.1 hypothetical protein NEMVEDRAFT_v1g67737 [Nematostella vectensis]	394	gi|156317932|ref|XP_001618065.1| hypothetical protein NEMVEDRAFT_v1g67737	GO:0006414 translational elongation | GO:0006184 GTP catabolic process | GO:0042256 mature ribosome assembly	GO:0005622 intracellular	GO:0003746 translation elongation factor activity | GO:0043022 ribosome binding | GO:0003924 GTPase activity | GO:0005525 GTP binding	45351|Nematostella vectensis
TRINITY_DN474321_c1_g1_i3	40.2761	-3.50461	0.757909	-4.62405	3.76318e-06	0.000326989	3.48547	52283	KPM02688.1 40S ribosomal protein S2-like protein [Sarcoptes scabiei]	350	gi|934151871|gb|KPM02688.1| 40S ribosomal protein S2-like protein	GO:0006412 translation	GO:0033009 nucleomorph | GO:0015935 small ribosomal subunit	GO:0003735 structural constituent of ribosome | GO:0019843 rRNA binding	52283|Sarcoptes scabiei
TRINITY_DN471056_c5_g1_i1	20.1941	-3.48976	0.674977	-5.17019	2.3385e-07	3.18213e-05	4.49728	6669	EFX59933.1 hypothetical protein DAPPUDRAFT_346316 [Daphnia pulex]	555	gi|321442921|gb|EFX59933.1| hypothetical protein DAPPUDRAFT_346316	GO:0006412 translation	GO:0009506 plasmodesma | GO:0005618 cell wall | GO:0022627 cytosolic small ribosomal subunit | GO:0016020 membrane | GO:0009536 plastid	GO:0003735 structural constituent of ribosome | GO:0019843 rRNA binding	6669|Daphnia pulex
TRINITY_DN474460_c0_g2_i1	11.2697	-3.48258	0.768874	-4.52945	5.91365e-06	0.000472132	3.32594	6669	EFX60013.1 hypothetical protein DAPPUDRAFT_73053 [Daphnia pulex]	388	gi|321443192|gb|EFX60013.1| hypothetical protein DAPPUDRAFT_73053	GO:0006412 translation	GO:0005730 nucleolus | GO:0009506 plasmodesma | GO:0005618 cell wall | GO:0022627 cytosolic small ribosomal subunit | GO:0009507 chloroplast | GO:0016020 membrane	GO:0003735 structural constituent of ribosome	6669|Daphnia pulex
TRINITY_DN478101_c0_g1_i4	25.935	-3.48132	0.6401	-5.4387	5.367e-08	8.6657e-06	5.0622	6265	KHN88238.1 14-3-3-like protein 2 [Toxocara canis]	515	gi|646708878|gb|KDR15025.1| 14-3-3 protein zeta	GO:0055114 oxidation-reduction process	-	GO:0004497 monooxygenase activity | GO:0019904 protein domain specific binding	136037|Zootermopsis nevadensis
TRINITY_DN491694_c3_g5_i1	21.511	-3.46666	0.777292	-4.45991	8.19927e-06	0.000611236	3.21379	9974	XP_017502092.1 PREDICTED: 60S ribosomal protein L27a [Manis javanica]	298	gi|83638540|gb|AAI09684.1| Ribosomal protein L27a	GO:0006412 translation | GO:0007018 microtubule-based movement	GO:0005840 ribosome | GO:0005874 microtubule | GO:0033009 nucleomorph | GO:0005871 kinesin complex	GO:0003777 microtubule motor activity | GO:0008017 microtubule binding | GO:0003735 structural constituent of ribosome | GO:0005524 ATP binding	9913|Bos taurus
TRINITY_DN360347_c0_g1_i1	15.9244	-3.39409	0.629451	-5.39213	6.96257e-08	1.09161e-05	4.96193	9974	XP_017502092.1 PREDICTED: 60S ribosomal protein L27a [Manis javanica]	526	gi|674087572|ref|XP_008851659.1| PREDICTED: 60S ribosomal protein L27a	GO:0009908 flower development | GO:0000184 nuclear-transcribed mRNA catabolic process, nonsense-mediated decay | GO:0006415 translational termination | GO:0006413 translational initiation | GO:0006414 translational elongation | GO:0010229 inflorescence development | GO:0019083 viral transcription | GO:0006614 SRP-dependent cotranslational protein targeting to membrane	GO:0016020 membrane | GO:0022625 cytosolic large ribosomal subunit | GO:0005730 nucleolus | GO:0009506 plasmodesma	GO:0005515 protein binding | GO:0016787 hydrolase activity | GO:0003735 structural constituent of ribosome	1026970|Nannospalax galili
TRINITY_DN496622_c1_g3_i1	25.4384	-3.37639	0.649912	-5.19515	2.04552e-07	2.8189e-05	4.54992	6687	AEC33277.1 14-3-3 protein, partial [Penaeus monodon]	403	gi|330690205|gb|AEC33277.1| 14-3-3 protein	GO:0055114 oxidation-reduction process	-	GO:0004497 monooxygenase activity | GO:0019904 protein domain specific binding	6687|Penaeus monodon
TRINITY_DN479214_c3_g4_i2	53.1592	-3.36623	0.72106	-4.66844	3.03489e-06	0.000274443	3.56155	6669	EFX61270.1 hypothetical protein DAPPUDRAFT_340306, partial [Daphnia pulex]	655	gi|321447988|gb|EFX61270.1| hypothetical protein DAPPUDRAFT_340306, partial	GO:0006412 translation	GO:0015934 large ribosomal subunit	GO:0003735 structural constituent of ribosome | GO:0003723 RNA binding	6669|Daphnia pulex
TRINITY_DN471936_c2_g6_i1	38.5063	-3.28263	0.620806	-5.28769	1.23868e-07	1.82313e-05	4.73918	6669	EFX60049.1 hypothetical protein DAPPUDRAFT_72936 [Daphnia pulex]	615	gi|321443307|gb|EFX60049.1| hypothetical protein DAPPUDRAFT_72936	GO:0006412 translation	GO:0005840 ribosome	GO:0003735 structural constituent of ribosome | GO:0019843 rRNA binding	6669|Daphnia pulex
TRINITY_DN469883_c1_g1_i2	32.6486	-3.27996	0.719806	-4.55673	5.1955e-06	0.000427414	3.36915	6669	EFX59933.1 hypothetical protein DAPPUDRAFT_346316 [Daphnia pulex]	513	gi|321442921|gb|EFX59933.1| hypothetical protein DAPPUDRAFT_346316	GO:0006412 translation	GO:0009506 plasmodesma | GO:0005618 cell wall | GO:0022627 cytosolic small ribosomal subunit | GO:0009507 chloroplast | GO:0016020 membrane	GO:0003735 structural constituent of ribosome | GO:0019843 rRNA binding	6669|Daphnia pulex
TRINITY_DN468759_c0_g3_i1	18.9605	-3.2705	0.636026	-5.14209	2.71698e-07	3.58443e-05	4.44558	177089	A2I3Z2.1 RecName: Full=40S ribosomal protein SA	245	gi|544218493|ref|XP_005539390.1| 40S ribosomal protein SA	GO:0006412 translation | GO:0000028 ribosomal small subunit assembly	GO:0033009 nucleomorph | GO:0022627 cytosolic small ribosomal subunit	GO:0003735 structural constituent of ribosome	45157|Cyanidioschyzon merolae
TRINITY_DN490661_c4_g2_i1	9.94569	-3.25243	0.733042	-4.4369	9.12622e-06	0.000669339	3.17435	6687	AEC33277.1 14-3-3 protein, partial [Penaeus monodon]	368	gi|330690205|gb|AEC33277.1| 14-3-3 protein	GO:0055114 oxidation-reduction process | GO:0009847 spore germination	GO:0005576 extracellular region | GO:0005622 intracellular	GO:0004497 monooxygenase activity | GO:0019904 protein domain specific binding	6687|Penaeus monodon
TRINITY_DN485898_c6_g3_i5	33.7351	-3.22775	0.553498	-5.83155	5.49135e-09	1.20011e-06	5.92078	56195	ABZ04260.1 ribosomal protein rps8 [Lineus viridis]	344	gi|166952355|gb|ABZ04260.1| ribosomal protein rps8	GO:0006412 translation	GO:0005840 ribosome	GO:0003735 structural constituent of ribosome	56195|Lineus viridis
TRINITY_DN509270_c8_g7_i1	25.3614	-3.21936	0.504865	-6.37668	1.8097e-10	7.11902e-08	7.14758	418985	OQR68825.1 tubulin beta-4 chain-like [Tropilaelaps mercedesae]	260	gi|298497488|gb|ADI82826.1| beta-tubulin	GO:0051258 protein polymerization | GO:0006184 GTP catabolic process | GO:0007017 microtubule-based process	GO:0005874 microtubule | GO:0005737 cytoplasm | GO:0005886 plasma membrane	GO:0003924 GTPase activity | GO:0005200 structural constituent of cytoskeleton | GO:0005525 GTP binding	151077|Chilodonella uncinata
TRINITY_DN471936_c2_g3_i3	14.7708	-3.20682	0.681981	-4.70221	2.57356e-06	0.000237955	3.6235	6669	EFX60049.1 hypothetical protein DAPPUDRAFT_72936 [Daphnia pulex]	623	gi|321443307|gb|EFX60049.1| hypothetical protein DAPPUDRAFT_72936	GO:0032774 RNA biosynthetic process | GO:0006412 translation	GO:0005840 ribosome | GO:0033009 nucleomorph	GO:0003899 DNA-directed RNA polymerase activity | GO:0003735 structural constituent of ribosome | GO:0019843 rRNA binding	6669|Daphnia pulex
TRINITY_DN471136_c0_g2_i3	31.4711	-3.20358	0.587079	-5.4568	4.84782e-08	7.90815e-06	5.10192	6850	XP_013783612.1 gamma-interferon-inducible lysosomal thiol reductase-like isoform X1 [Limulus polyphemus]	514	gi|954185339|gb|KRW98244.1| Inosine/uridine-preferring nucleoside hydrolase domain	-	GO:0005576 extracellular region	GO:0003824 catalytic activity	266149|Pseudocohnilembus persalinus
TRINITY_DN487454_c1_g1_i13	27.8303	-3.13885	0.503467	-6.23447	4.53311e-10	1.46386e-07	6.8345	294128	XP_018020084.1 PREDICTED: histone H1-delta-like [Hyalella azteca]	510	gi|196000556|ref|XP_002110146.1| hypothetical protein TRIADDRAFT_53828	GO:0006334 nucleosome assembly	GO:0000786 nucleosome | GO:0000784 nuclear chromosome, telomeric region | GO:0005737 cytoplasm	GO:0003677 DNA binding	10228|Trichoplax adhaerens
TRINITY_DN487454_c1_g1_i4	51.5378	-3.09673	0.544917	-5.68294	1.32402e-08	2.53508e-06	5.59601	294128	XP_018020084.1 PREDICTED: histone H1-delta-like [Hyalella azteca]	655	gi|957845519|ref|XP_014673191.1| PREDICTED: histone H1-delta-like	GO:0006334 nucleosome assembly	GO:0000786 nucleosome | GO:0000784 nuclear chromosome, telomeric region | GO:0005737 cytoplasm	GO:0003677 DNA binding	37621|Priapulus caudatus
TRINITY_DN471258_c3_g3_i1	25.3677	-3.04183	0.67818	-4.48529	7.28154e-06	0.000559945	3.25185	7868	NP_001279708.1 ribosomal protein L23 [Callorhinchus milii]	502	gi|544217502|ref|XP_005538895.1| 60S ribosomal protein L23	GO:0006412 translation	GO:0005730 nucleolus | GO:0033009 nucleomorph | GO:0022625 cytosolic large ribosomal subunit | GO:0009507 chloroplast	GO:0003735 structural constituent of ribosome | GO:0019843 rRNA binding | GO:0000166 nucleotide binding	45157|Cyanidioschyzon merolae
TRINITY_DN496632_c4_g1_i5	26.3687	-3.00314	0.672366	-4.46652	7.95021e-06	0.000595193	3.22534	7668	XP_798940.3 PREDICTED: tubulin beta-4B chain [Strongylocentrotus purpuratus]	447	gi|390352768|ref|XP_798940.3| PREDICTED: tubulin beta-4B chain	GO:0051258 protein polymerization | GO:0006184 GTP catabolic process | GO:0007017 microtubule-based process	GO:0005874 microtubule | GO:0005737 cytoplasm	GO:0003924 GTPase activity | GO:0005200 structural constituent of cytoskeleton | GO:0005525 GTP binding	7668|Strongylocentrotus purpuratus
TRINITY_DN501495_c0_g1_i2	132.885	3.05774	0.385183	7.9384	2.04799e-15	2.46169e-12	11.6088	294128	XP_018009888.1 PREDICTED: activator of 90 kDa heat shock protein ATPase homolog 1-like [Hyalella azteca]	378	gi|668459633|gb|KFB47370.1| AGAP010514-PA-like protein	GO:0032781 positive regulation of ATPase activity | GO:0006950 response to stress	GO:0005829 cytosol	GO:0051087 chaperone binding | GO:0001671 ATPase activator activity	74873|Anopheles sinensis
TRINITY_DN420119_c0_g1_i1	17.5272	3.10931	0.718111	4.32985	1.49214e-05	0.000988572	3.00499	6573	ATD13049.1 hsp70-binding protein 1 [Mizuhopecten yessoensis]	1169	gi|817742822|ref|XP_012336365.1| hypothetical protein AK88_03323	-	-	-	5857|Plasmodium fragile
TRINITY_DN482868_c9_g2_i1	32.9863	3.15976	0.71111	4.44342	8.85417e-06	0.000651594	3.18602	37293	XP_012292124.1 heat shock 70 kDa protein 1-like [Aotus nancymaae]	248	gi|743731260|ref|XP_010959786.1| PREDICTED: heat shock 70 kDa protein 1-like	GO:0006457 protein folding | GO:0006950 response to stress | GO:0009860 pollen tube growth	-	GO:0005524 ATP binding | GO:0051082 unfolded protein binding	9837|Camelus bactrianus
TRINITY_DN490808_c0_g1_i3	73.5931	3.23099	0.663861	4.86696	1.1333e-06	0.000117885	3.92854	294128	XP_018011412.1 PREDICTED: uncharacterized protein LOC108668681 [Hyalella azteca]	1662	-	-	-	-	-
TRINITY_DN496563_c1_g1_i1	40.3856	3.24796	0.610941	5.31633	1.05884e-07	1.59091e-05	4.79836	294128	XP_018020195.1 PREDICTED: uncharacterized protein LOC108676599 [Hyalella azteca]	1112	gi|321460088|gb|EFX71134.1| hypothetical protein DAPPUDRAFT_228103	GO:0015671 oxygen transport	-	GO:0020037 heme binding | GO:0005506 iron ion binding | GO:0019825 oxygen binding	6669|Daphnia pulex
TRINITY_DN488040_c3_g4_i1	34.3189	3.51364	0.56984	6.16602	7.00299e-10	2.1044e-07	6.67687	136037	XP_021918961.1 F-box/LRR-repeat protein 2-like [Zootermopsis nevadensis]	1997	gi|629116726|gb|KCW81401.1| hypothetical protein EUGRSUZ_C02778	-	-	-	71139|Eucalyptus grandis
TRINITY_DN464290_c0_g1_i1	257.768	3.52243	0.299351	11.7669	5.78234e-32	2.08511e-28	27.6809	36941	AFI60316.1 heat shock protein 70 [Eulimnogammarus verrucosus]	841	gi|372001229|gb|AEX65804.1| heat shock protein 70	GO:0006950 response to stress	-	GO:0005524 ATP binding	52639|Gammarus lacustris
TRINITY_DN492478_c1_g2_i2	24.3301	3.53981	0.804243	4.40142	1.07546e-05	0.000770488	3.11323	109461	XP_022673322.1 venom protease-like isoform X2 [Varroa destructor]	1688	gi|752876876|ref|XP_011255856.1| PREDICTED: trypsin-1-like	GO:0007283 spermatogenesis | GO:0006508 proteolysis	GO:0005737 cytoplasm | GO:0005886 plasma membrane | GO:0031225 anchored to membrane	GO:0004252 serine-type endopeptidase activity	104421|Camponotus floridanus
TRINITY_DN506664_c0_g1_i9	12.9532	3.59099	0.636298	5.64357	1.66559e-08	3.08006e-06	5.51144	294128	XP_018008321.1 PREDICTED: uncharacterized protein LOC108666024 [Hyalella azteca]	352	gi|957837218|ref|XP_014668807.1| PREDICTED: uncharacterized protein LOC106810056	-	-	-	37621|Priapulus caudatus
TRINITY_DN481768_c2_g1_i5	26.8126	3.6649	0.69829	5.2484	1.53427e-07	2.19838e-05	4.6579	294128	XP_018019203.1 PREDICTED: uncharacterized protein LOC108675685 [Hyalella azteca]	969	-	-	-	-	-
TRINITY_DN547891_c0_g1_i1	8.90444	3.72795	0.84809	4.3957	1.10416e-05	0.000788435	3.10323	294128	XP_018012495.1 PREDICTED: flocculation protein FLO11-like [Hyalella azteca]	250	-	-	-	-	-
TRINITY_DN481348_c0_g3_i2	71.4774	3.73573	0.749827	4.98212	6.28915e-07	7.3157e-05	4.13574	294128	XP_018023882.1 PREDICTED: uncharacterized protein LOC108679692 [Hyalella azteca]	869	-	-	-	-	-
TRINITY_DN482256_c0_g2_i1	2021.36	3.7404	0.263005	14.2218	6.7147e-46	2.90558e-42	41.5368	294128	XP_018007629.1 PREDICTED: dnaJ homolog subfamily B member 4-like [Hyalella azteca]	1827	gi|170069320|ref|XP_001869188.1| mitochondrial protein import protein MAS5	GO:0006457 protein folding | GO:0009408 response to heat	-	GO:0051082 unfolded protein binding	7176|Culex quinquefasciatus
TRINITY_DN492478_c1_g1_i1	9.17245	3.74588	0.864872	4.33114	1.48337e-05	0.000988572	3.00499	13686	XP_011155480.1 PREDICTED: serine protease snake-like [Solenopsis invicta]	1313	gi|751441057|ref|XP_011192977.1| PREDICTED: serine protease easter-like	-	-	-	28588|Bactrocera cucurbitae
TRINITY_DN474745_c0_g2_i1	9.58405	3.88286	0.837063	4.63867	3.50657e-06	0.000311636	3.50635	94128	APA05228.1 serine proteinase 3 [Apis cerana cerana]	1557	gi|765337957|ref|XP_001648541.2| AAEL014349-PA	GO:0010765 positive regulation of sodium ion transport | GO:0006898 receptor-mediated endocytosis | GO:0006508 proteolysis	GO:0005886 plasma membrane	GO:0005044 scavenger receptor activity | GO:0004252 serine-type endopeptidase activity | GO:0030246 carbohydrate binding	7159|Aedes aegypti
TRINITY_DN507462_c2_g1_i8	242.438	3.9442	0.710012	5.55511	2.77432e-08	4.9201e-06	5.30803	6669	EFX61388.1 hypothetical protein DAPPUDRAFT_69734, partial [Daphnia pulex]	579	gi|321448282|gb|EFX61388.1| hypothetical protein DAPPUDRAFT_69734, partial	GO:0006457 protein folding | GO:0009409 response to cold | GO:0009408 response to heat | GO:0045036 protein targeting to chloroplast | GO:0046686 response to cadmium ion	GO:0005739 mitochondrion | GO:0009532 plastid stroma | GO:0009941 chloroplast envelope | GO:0009579 thylakoid | GO:0005634 nucleus | GO:0048046 apoplast	GO:0005524 ATP binding | GO:0051082 unfolded protein binding	6669|Daphnia pulex
TRINITY_DN500669_c3_g3_i2	68.2997	4.02793	0.673082	5.98431	2.17312e-09	5.29306e-07	6.27629	294128	XP_018009082.1 PREDICTED: uncharacterized protein LOC108666674 isoform X2 [Hyalella azteca]	2060	-	-	-	-	-
TRINITY_DN479719_c1_g3_i2	28.1933	4.22095	0.676599	6.23848	4.41838e-10	1.46386e-07	6.8345	294128	XP_018026500.1 PREDICTED: uncharacterized protein LOC108681930 [Hyalella azteca]	1735	-	-	-	-	-
TRINITY_DN505947_c0_g1_i1	5658.15	4.47821	0.513575	8.71968	2.78983e-18	4.64314e-15	14.3332	294128	XP_018013767.1 PREDICTED: heat shock protein HSP 90-alpha-like [Hyalella azteca]	3701	gi|293652144|gb|ADE60732.1| heat shock protein 90	GO:0006457 protein folding | GO:0006950 response to stress	-	GO:0005524 ATP binding | GO:0051082 unfolded protein binding	95602|Eriocheir sinensis
TRINITY_DN481753_c2_g4_i2	23.4726	4.55727	0.84158	5.41513	6.12426e-08	9.76828e-06	5.01018	294128	XP_018011011.1 PREDICTED: uncharacterized protein LOC108668335 isoform X2 [Hyalella azteca]	1434	gi|688542220|ref|XP_001343817.6| PREDICTED: serine protease 27-like	-	-	-	7955|Danio rerio
TRINITY_DN463040_c0_g1_i2	12.0839	4.60569	0.798943	5.76472	8.17917e-09	1.66948e-06	5.77742	294128	XP_018012916.1 PREDICTED: uncharacterized protein LOC108669985 [Hyalella azteca]	2057	gi|503649359|ref|WP_013883435.1| dihydrolipoamide acetyltransferase	-	-	-	11|Cellulomonas gilvus
TRINITY_DN491832_c1_g1_i6	73.8539	4.67374	0.657857	7.1045	1.20759e-12	8.16483e-10	9.08805	294128	XP_018024769.1 PREDICTED: heat shock protein 23-like [Hyalella azteca]	1069	gi|220061846|gb|ACL79582.1| major egg antigen	-	-	-	6182|Schistosoma japonicum
TRINITY_DN500118_c0_g1_i1	16.6364	4.88082	1.12845	4.32525	1.52362e-05	0.000998939	3.00046	294128	XP_018023404.1 PREDICTED: uncharacterized protein LOC108679317 [Hyalella azteca]	368	-	-	-	-	-
TRINITY_DN494011_c0_g2_i5	26.9169	4.89291	0.822135	5.95147	2.65752e-09	6.1826e-07	6.20883	116153	XP_019877815.1 PREDICTED: LOW QUALITY PROTEIN: dnaJ protein homolog 1-like [Aethina tumida]	632	gi|499124930|ref|WP_010853811.1| molecular chaperone DnaJ	GO:0006260 DNA replication | GO:0006457 protein folding | GO:0009408 response to heat	GO:0005737 cytoplasm	GO:0031072 heat shock protein binding | GO:0005524 ATP binding | GO:0051082 unfolded protein binding | GO:0008270 zinc ion binding	1288963|Cyclobacteriaceae bacterium AK24
TRINITY_DN459390_c0_g1_i2	13.509	4.93266	1.09352	4.51083	6.45737e-06	0.000508557	3.29366	183141	ADR79277.1 Hsp27, partial [Brachionus ibericus]	1002	-	-	-	-	-
TRINITY_DN500118_c0_g1_i2	11.8526	5.17078	1.09514	4.72156	2.34039e-06	0.000219207	3.65915	294128	XP_018023404.1 PREDICTED: uncharacterized protein LOC108679317 [Hyalella azteca]	1004	-	-	-	-	-
TRINITY_DN494491_c1_g1_i3	12.7136	5.59901	1.14649	4.88359	1.04172e-06	0.000109411	3.96094	10195	BAO23807.1 heat shock 70 kDa protein 2 [Brachionus plicatilis]	1485	gi|567315826|dbj|BAO23807.1| heat shock 70 kDa protein 2	GO:0070194 synaptonemal complex disassembly | GO:0007141 male meiosis I | GO:0007286 spermatid development | GO:0009408 response to heat | GO:0031662 positive regulation of cyclin-dependent protein kinase activity involved in G2/M	GO:0009986 cell surface | GO:0000795 synaptonemal complex | GO:0001673 male germ cell nucleus | GO:0005739 mitochondrion	GO:0005515 protein binding | GO:0051861 glycolipid binding | GO:0005524 ATP binding	10195|Brachionus plicatilis
TRINITY_DN492146_c0_g1_i5	11.8525	5.87206	1.14134	5.14486	2.67715e-07	3.55354e-05	4.44934	294128	XP_018017918.1 PREDICTED: uncharacterized protein LOC108674475 [Hyalella azteca]	1081	-	-	-	-	-
TRINITY_DN507462_c2_g1_i7	28.4235	5.93534	1.09831	5.40408	6.51402e-08	1.02874e-05	4.98769	6669	EFX61388.1 hypothetical protein DAPPUDRAFT_69734, partial [Daphnia pulex]	526	gi|321448282|gb|EFX61388.1| hypothetical protein DAPPUDRAFT_69734, partial	GO:0006986 response to unfolded protein | GO:0009408 response to heat	-	GO:0005524 ATP binding	6669|Daphnia pulex
TRINITY_DN484746_c2_g1_i7	9.90519	5.98309	1.17628	5.08645	3.64834e-07	4.61611e-05	4.33572	294128	XP_018017158.1 PREDICTED: glutathione S-transferase Mu 1-like [Hyalella azteca]	855	gi|926647961|ref|XP_013790381.1| PREDICTED: glutathione S-transferase Mu 1-like	GO:0009636 response to toxin | GO:0008152 metabolic process	GO:0005737 cytoplasm	GO:0004364 glutathione transferase activity	6850|Limulus polyphemus
TRINITY_DN489070_c0_g2_i7	6.3031	6.12454	1.40836	4.3487	1.36944e-05	0.000928817	3.03207	294128	XP_018010227.1 PREDICTED: uncharacterized protein LOC108667690 [Hyalella azteca]	951	gi|923154320|gb|KOP48129.1| Uncharacterized protein MMYC01_G03647	-	-	-	100816|Madurella mycetomatis
TRINITY_DN479186_c0_g1_i1	22.4879	6.42268	1.07823	5.95669	2.57392e-09	6.05319e-07	6.21802	54383	XP_010157786.1 PREDICTED: deleted in malignant brain tumors 1 protein-like, partial [Eurypyga helias]	1696	-	-	-	-	-
TRINITY_DN506646_c4_g1_i4	133.914	6.87915	1.31915	5.21485	1.83963e-07	2.58456e-05	4.58761	7159	XP_021698547.1 heat shock 70 kDa protein cognate 4-like [Aedes aegypti]	547	gi|551670521|ref|XP_005838018.1| heat shock protein 70	GO:0006950 response to stress	-	GO:0005524 ATP binding	55529|Guillardia theta
TRINITY_DN501606_c2_g1_i1	391.28	6.95993	1.49542	4.65417	3.25281e-06	0.000290818	3.53638	6850	XP_013790449.1 heat shock 70 kDa protein cognate 4-like [Limulus polyphemus]	698	gi|471222995|ref|XP_004030288.1| hypothetical protein IMG5_164270	GO:0015833 peptide transport | GO:0006950 response to stress | GO:0009636 response to toxin	GO:0009986 cell surface | GO:0030446 hyphal cell wall | GO:0005886 plasma membrane | GO:0005829 cytosol	GO:0042277 peptide binding | GO:0005524 ATP binding	5932|Ichthyophthirius multifiliis
TRINITY_DN459390_c0_g1_i3	32.0535	7.04773	1.1466	6.14664	7.91421e-10	2.31394e-07	6.63565	183141	ADR79277.1 Hsp27, partial [Brachionus ibericus]	1002	-	-	-	-	-
TRINITY_DN501606_c2_g5_i1	168.639	7.69795	1.44241	5.33687	9.45642e-08	1.43076e-05	4.84443	9305	XP_003768959.1 PREDICTED: heat shock 70 kDa protein 1-like [Sarcophilus harrisii]	361	gi|304555563|dbj|BAJ15498.1| heat shock protein 70	GO:0009636 response to toxin | GO:0009408 response to heat | GO:0030260 entry into host cell | GO:0044416 induction by symbiont of host defense response | GO:0046686 response to cadmium ion	GO:0005829 cytosol | GO:0009941 chloroplast envelope | GO:0030445 yeast-form cell wall | GO:0009986 cell surface | GO:0030446 hyphal cell wall | GO:0005886 plasma membrane	GO:0042277 peptide binding | GO:0005524 ATP binding	3120|Ulva pertusa
TRINITY_DN506646_c4_g1_i1	20.2284	7.73126	1.31259	5.89007	3.86027e-09	8.61039e-07	6.06498	28737	XP_006896234.1 PREDICTED: heat shock 70 kDa protein 1-like [Elephantulus edwardii]	250	-	-	-	-	-
TRINITY_DN484470_c2_g1_i2	4036.09	8.30108	0.521286	15.9242	4.30305e-57	2.32752e-53	52.6331	294128	XP_018022683.1 PREDICTED: heat shock protein HSP 90-alpha-like [Hyalella azteca]	2230	gi|150034859|gb|ABR66910.1| heat shock protein 90	GO:0006457 protein folding | GO:0006950 response to stress	-	GO:0005524 ATP binding | GO:0051082 unfolded protein binding	32278|Metapenaeus ensis
TRINITY_DN510477_c2_g3_i1	1308.37	9.03497	0.392224	23.0352	2.06921e-117	1.49231e-113	112.826	65426	CAQ60114.1 70kDa heat shock protein [Gammarus locusta]	566	gi|190014500|emb|CAQ60114.1| 70kDa heat shock protein	GO:0006950 response to stress	-	GO:0005524 ATP binding	65426|Gammarus locusta
TRINITY_DN510477_c2_g2_i4	8160.64	9.0635	0.249582	36.3147	9.48998e-289	2.05325e-284	283.688	65426	CAQ60114.1 70kDa heat shock protein [Gammarus locusta]	1368	gi|190014500|emb|CAQ60114.1| 70kDa heat shock protein	GO:0006950 response to stress	-	GO:0005524 ATP binding	65426|Gammarus locusta
TRINITY_DN510477_c2_g2_i3	63.7935	9.16921	1.06499	8.6097	7.32534e-18	1.05661e-14	13.9761	65426	CAQ60114.1 70kDa heat shock protein [Gammarus locusta]	389	gi|190014500|emb|CAQ60114.1| 70kDa heat shock protein	GO:0006950 response to stress	-	GO:0005524 ATP binding	65426|Gammarus locusta
TRINITY_DN510477_c2_g3_i2	1772.14	9.35362	0.378449	24.7157	7.2605e-135	7.85441e-131	130.105	65426	CAQ60114.1 70kDa heat shock protein [Gammarus locusta]	662	gi|190014500|emb|CAQ60114.1| 70kDa heat shock protein	GO:0006950 response to stress	-	GO:0005524 ATP binding	65426|Gammarus locusta
TRINITY_DN510477_c2_g2_i1	110.191	9.91008	1.05774	9.3691	7.31536e-21	1.58275e-17	16.8006	294128	XP_018015326.1 PREDICTED: heat shock cognate 71 kDa protein-like [Hyalella azteca]	360	gi|190014500|emb|CAQ60114.1| 70kDa heat shock protein	GO:0006950 response to stress	-	GO:0005524 ATP binding	65426|Gammarus locusta

## Sheet: EcyLT1024
gene	baseMean	log2FoldChange	lfcSE	stat	pvalue	padj	log10padj	taxon	best.nr.hit.diamond	sequence.length	best.hit.to.nr	GO.Biological.Process	GO.Cellular.Component	GO.Molecular.Function	specis
TRINITY_DN478757_c1_g1_i12	74.9614	-8.87792	1.07424	-8.2644	1.40394e-16	8.86432e-14	13.0524	45351	XP_001617568.1 hypothetical protein NEMVEDRAFT_v1g69974 [Nematostella vectensis]	280	gi|326517276|dbj|BAK00005.1| predicted protein	GO:0006810 transport | GO:0006334 nucleosome assembly	GO:0016021 integral to membrane | GO:0000786 nucleosome | GO:0005634 nucleus	GO:0003677 DNA binding | GO:0046982 protein heterodimerization activity	4513|Hordeum vulgare
TRINITY_DN479214_c3_g4_i5	16.3725	-7.03279	1.15257	-6.10181	1.04871e-09	2.89105e-07	6.53894	6669	EFX61270.1 hypothetical protein DAPPUDRAFT_340306, partial [Daphnia pulex]	453	gi|321447988|gb|EFX61270.1| hypothetical protein DAPPUDRAFT_340306, partial	GO:0006412 translation | GO:0006355 regulation of transcription, DNA-dependent | GO:0032259 methylation	GO:0015934 large ribosomal subunit	GO:0019843 rRNA binding | GO:0003735 structural constituent of ribosome | GO:0043565 sequence-specific DNA binding | GO:0003700 sequence-specific DNA binding transcription factor activity | GO:0008168 methyltransferase activity	6669|Daphnia pulex
TRINITY_DN485898_c6_g2_i2	12.4549	-6.6325	1.24656	-5.32064	1.03404e-07	1.56894e-05	4.80439	50429	PFX28186.1 40S ribosomal protein S8 [Stylophora pistillata]	396	gi|325187856|emb|CCA22399.1| 40S ribosomal protein S82 putative	GO:0001510 RNA methylation | GO:0000462 maturation of SSU-rRNA from tricistronic rRNA transcript (SSU-rRNA, 5.8S rRNA, LSU-rRNA) | GO:0006414 translational elongation	GO:0005618 cell wall | GO:0005730 nucleolus | GO:0009506 plasmodesma | GO:0022627 cytosolic small ribosomal subunit | GO:0009507 chloroplast | GO:0005794 Golgi apparatus | GO:0005886 plasma membrane	GO:0019843 rRNA binding | GO:0003735 structural constituent of ribosome	653948|Albugo laibachii
TRINITY_DN473662_c2_g1_i1	10.5821	-6.4905	1.26908	-5.11435	3.14827e-07	3.85132e-05	4.41439	10228	XP_002108712.1 L27a [Trichoplax adhaerens]	372	gi|61654670|gb|AAX48861.1| L27a	GO:0006412 translation | GO:0007018 microtubule-based movement	GO:0005840 ribosome | GO:0005874 microtubule | GO:0005871 kinesin complex	GO:0003777 microtubule motor activity | GO:0008017 microtubule binding | GO:0003735 structural constituent of ribosome | GO:0005524 ATP binding	55567|Suberites domuncula
TRINITY_DN502147_c1_g3_i1	8.64918	-6.4811	1.25591	-5.1605	2.46289e-07	3.11008e-05	4.50723	439822	CBN08632.1 small nucleolar RNA, C/D box 43 [Microcosmus squamiger]	279	gi|311334502|emb|CBN08632.1| small nucleolar RNA, C/D box 43	GO:0006412 translation	GO:0022625 cytosolic large ribosomal subunit	GO:0003735 structural constituent of ribosome	439822|Microcosmus squamiger
TRINITY_DN471234_c1_g6_i4	8.25841	-6.40487	1.40521	-4.55794	5.16578e-06	0.000411016	3.38614	7739	XP_002597423.1 hypothetical protein BRAFLDRAFT_122632 [Branchiostoma floridae]	284	-	-	-	-	-
TRINITY_DN406924_c0_g1_i2	9.22615	-6.40365	1.32677	-4.82649	1.3896e-06	0.000135072	3.86943	13164	XP_022161253.1 60S acidic ribosomal protein P2-like [Myzus persicae]	360	gi|285002191|ref|NP_001165434.1| ribosomal protein P2-like	GO:0006414 translational elongation	GO:0005840 ribosome	GO:0003735 structural constituent of ribosome	7029|Acyrthosiphon pisum
TRINITY_DN481782_c1_g1_i1	20.3763	-6.3948	1.24622	-5.13134	2.87679e-07	3.58646e-05	4.44533	6687	AEC33277.1 14-3-3 protein, partial [Penaeus monodon]	463	gi|330690205|gb|AEC33277.1| 14-3-3 protein	GO:0055114 oxidation-reduction process | GO:0009847 spore germination	GO:0005576 extracellular region | GO:0005622 intracellular	GO:0004497 monooxygenase activity | GO:0019904 protein domain specific binding	6687|Penaeus monodon
TRINITY_DN498162_c2_g2_i1	7.66889	-6.34206	1.25451	-5.05542	4.29454e-07	5.01687e-05	4.29957	7574	XP_013409169.1 PREDICTED: tubulin beta chain-like isoform X2 [Lingula anatina]	746	gi|111035018|gb|ABH03474.1| beta-2 tubulin	GO:0051298 centrosome duplication | GO:0051258 protein polymerization | GO:0006184 GTP catabolic process	GO:0005874 microtubule | GO:0005737 cytoplasm	GO:0003924 GTPase activity | GO:0005200 structural constituent of cytoskeleton | GO:0005525 GTP binding	7159|Aedes aegypti
TRINITY_DN475999_c0_g1_i5	16.0346	-6.32247	1.19909	-5.27272	1.34415e-07	1.91464e-05	4.71791	6669	EFX61295.1 hypothetical protein DAPPUDRAFT_274173, partial [Daphnia pulex]	426	gi|321448051|gb|EFX61295.1| hypothetical protein DAPPUDRAFT_274173, partial	-	-	-	6669|Daphnia pulex
TRINITY_DN493425_c0_g1_i12	14.9696	-6.31219	1.17191	-5.38626	7.19379e-08	1.14681e-05	4.94051	6669	EFX60189.1 hypothetical protein DAPPUDRAFT_344845, partial [Daphnia pulex]	452	gi|321443764|gb|EFX60189.1| hypothetical protein DAPPUDRAFT_344845, partial	-	-	-	6669|Daphnia pulex
TRINITY_DN479900_c4_g8_i1	16.9702	-5.98429	1.04492	-5.72701	1.02215e-08	2.24793e-06	5.64822	319528	ABW86313.1 putative tumor suppressor QM protein, partial [Hyriopsis schlegelii]	346	gi|158957547|gb|ABW86313.1| putative tumor suppressor QM protein	GO:0006412 translation	GO:0005840 ribosome	GO:0003735 structural constituent of ribosome	319528|Hyriopsis schlegelii
TRINITY_DN471936_c2_g3_i1	17.7276	-5.96853	0.981096	-6.08353	1.17566e-09	3.15221e-07	6.50139	6669	EFX60049.1 hypothetical protein DAPPUDRAFT_72936 [Daphnia pulex]	619	gi|321443307|gb|EFX60049.1| hypothetical protein DAPPUDRAFT_72936	GO:0032774 RNA biosynthetic process | GO:0006412 translation	GO:0005840 ribosome | GO:0033009 nucleomorph	GO:0003899 DNA-directed RNA polymerase activity | GO:0003735 structural constituent of ribosome | GO:0019843 rRNA binding	6669|Daphnia pulex
TRINITY_DN478806_c3_g1_i1	7.47904	-5.91203	1.19274	-4.95667	7.17101e-07	7.79767e-05	4.10803	6669	EFX61290.1 hypothetical protein DAPPUDRAFT_69961 [Daphnia pulex]	398	gi|321448042|gb|EFX61290.1| hypothetical protein DAPPUDRAFT_69961	GO:0006412 translation	GO:0005730 nucleolus | GO:0009506 plasmodesma | GO:0005886 plasma membrane | GO:0022625 cytosolic large ribosomal subunit	GO:0003735 structural constituent of ribosome	6669|Daphnia pulex
TRINITY_DN479623_c1_g1_i8	17.8782	-5.87595	1.12551	-5.22072	1.78233e-07	2.37317e-05	4.62467	6669	EFX60049.1 hypothetical protein DAPPUDRAFT_72936 [Daphnia pulex]	586	gi|321443307|gb|EFX60049.1| hypothetical protein DAPPUDRAFT_72936	GO:0006412 translation	GO:0005840 ribosome	GO:0003735 structural constituent of ribosome | GO:0019843 rRNA binding	6669|Daphnia pulex
TRINITY_DN486275_c1_g1_i1	6.09933	-5.53261	1.2401	-4.46143	8.14135e-06	0.000608208	3.21595	7868	NP_001279708.1 ribosomal protein L23 [Callorhinchus milii]	428	gi|544217502|ref|XP_005538895.1| 60S ribosomal protein L23	GO:0006412 translation	GO:0005730 nucleolus | GO:0022625 cytosolic large ribosomal subunit	GO:0003735 structural constituent of ribosome	45157|Cyanidioschyzon merolae
TRINITY_DN455870_c0_g1_i2	4.35351	-5.52416	1.21556	-4.54454	5.50553e-06	0.000429322	3.36722	79684	XP_005350508.1 PREDICTED: 60S ribosomal protein L30-like [Microtus ochrogaster]	261	gi|449102250|gb|AGE89258.1| 60S ribosomal protein L30-3	GO:0006412 translation	GO:0005840 ribosome	GO:0003735 structural constituent of ribosome	153251|Cryptocaryon irritans
TRINITY_DN478737_c0_g2_i4	19.1132	-5.49069	1.09177	-5.02915	4.92652e-07	5.63899e-05	4.2488	6421	AHC55381.2 calreticulin [Hirudo medicinalis]	830	gi|568801456|gb|AHC55381.2| calreticulin	GO:0006457 protein folding	GO:0005783 endoplasmic reticulum	GO:0051082 unfolded protein binding | GO:0005509 calcium ion binding	6421|Hirudo medicinalis
TRINITY_DN488761_c3_g1_i6	25.8099	-5.48115	0.892524	-6.14118	8.19128e-10	2.2904e-07	6.64009	10228	XP_002111498.1 conserved hypothetical protein [Trichoplax adhaerens]	392	gi|695383955|ref|XP_009517862.1| hypothetical protein PHYSODRAFT_295340	GO:0006334 nucleosome assembly	GO:0000786 nucleosome | GO:0005634 nucleus	GO:0003677 DNA binding | GO:0003723 RNA binding | GO:0046982 protein heterodimerization activity	67593|Phytophthora sojae
TRINITY_DN422659_c0_g1_i1	15.044	-5.33931	0.97574	-5.47207	4.44817e-08	7.8436e-06	5.10548	34506	CEF69792.1 60S ribosomal protein L39 [Strongyloides ratti]	233	gi|685834871|emb|CEF69792.1| 60S ribosomal protein L39	GO:0006412 translation	GO:0005840 ribosome	GO:0003735 structural constituent of ribosome	34506|Strongyloides ratti
TRINITY_DN496770_c0_g1_i1	15.6094	-5.30901	0.972587	-5.45865	4.79758e-08	8.2371e-06	5.08423	1034858	AGH70192.1 40S ribosomal protein S8 [Placozoa sp. H4]	370	gi|469664475|gb|AGH70192.1| 40S ribosomal protein S8	GO:0001510 RNA methylation | GO:0000462 maturation of SSU-rRNA from tricistronic rRNA transcript (SSU-rRNA, 5.8S rRNA, LSU-rRNA) | GO:0006414 translational elongation	GO:0005618 cell wall | GO:0005730 nucleolus | GO:0009506 plasmodesma | GO:0022627 cytosolic small ribosomal subunit | GO:0009507 chloroplast | GO:0005794 Golgi apparatus | GO:0005886 plasma membrane	GO:0003735 structural constituent of ribosome	1034858|Placozoa sp. H4
TRINITY_DN489091_c1_g1_i8	14.6346	-5.2093	0.942735	-5.52573	3.28117e-08	6.17522e-06	5.20935	6669	EFX60049.1 hypothetical protein DAPPUDRAFT_72936 [Daphnia pulex]	439	gi|321443307|gb|EFX60049.1| hypothetical protein DAPPUDRAFT_72936	GO:0006412 translation	GO:0005840 ribosome	GO:0003735 structural constituent of ribosome | GO:0019843 rRNA binding	6669|Daphnia pulex
TRINITY_DN463022_c0_g3_i1	22.2026	-5.19286	0.821576	-6.32061	2.60525e-10	7.61084e-08	7.11857	7038	XP_018910163.1 PREDICTED: 60S ribosomal protein L27a [Bemisia tabaci]	501	gi|676581929|gb|KFO71838.1| 60S ribosomal protein L27a, partial	GO:0006412 translation | GO:0009908 flower development | GO:0010229 inflorescence development	GO:0005730 nucleolus | GO:0009506 plasmodesma | GO:0016020 membrane | GO:0022625 cytosolic large ribosomal subunit	GO:0003735 structural constituent of ribosome | GO:0016787 hydrolase activity	55661|Cuculus canorus
TRINITY_DN499834_c2_g6_i1	21.0579	-4.95755	0.863541	-5.74096	9.41433e-09	2.09394e-06	5.67904	6687	AEC33277.1 14-3-3 protein, partial [Penaeus monodon]	326	gi|330690205|gb|AEC33277.1| 14-3-3 protein	GO:0055114 oxidation-reduction process	-	GO:0004497 monooxygenase activity | GO:0019904 protein domain specific binding	6687|Penaeus monodon
TRINITY_DN501302_c4_g2_i4	44.3812	-4.8548	0.851644	-5.7005	1.19458e-08	2.59794e-06	5.58537	45351	XP_001618065.1 hypothetical protein NEMVEDRAFT_v1g67737 [Nematostella vectensis]	517	gi|156317932|ref|XP_001618065.1| hypothetical protein NEMVEDRAFT_v1g67737	GO:0006414 translational elongation | GO:0006184 GTP catabolic process	GO:0005622 intracellular	GO:0003746 translation elongation factor activity | GO:0003924 GTPase activity | GO:0005525 GTP binding	45351|Nematostella vectensis
TRINITY_DN475999_c0_g3_i4	11.1304	-4.8537	1.01966	-4.76011	1.93491e-06	0.000180343	3.7439	6669	EFX61295.1 hypothetical protein DAPPUDRAFT_274173, partial [Daphnia pulex]	489	gi|321448051|gb|EFX61295.1| hypothetical protein DAPPUDRAFT_274173, partial	-	-	-	6669|Daphnia pulex
TRINITY_DN474386_c7_g1_i18	21.0818	-4.82529	0.728895	-6.62	3.59187e-11	1.25542e-08	7.90121	114398	XP_015926735.1 actin, clone 403 isoform X1 [Parasteatoda tepidariorum]	1216	gi|161661023|gb|ABX75378.1| actin 5C	GO:0035148 tube formation | GO:0006915 apoptotic process | GO:0040035 hermaphrodite genitalia development | GO:0002119 nematode larval development | GO:0006898 receptor-mediated endocytosis | GO:0009792 embryo development ending in birth or egg hatching	GO:0005856 cytoskeleton | GO:0045179 apical cortex	GO:0005524 ATP binding	434756|Lycosa singoriensis
TRINITY_DN503142_c2_g1_i6	36.8318	-4.75034	0.751556	-6.32067	2.6043e-10	7.61084e-08	7.11857	32264	XP_015788835.1 PREDICTED: cathepsin L1-like [Tetranychus urticae]	322	gi|470301089|ref|XP_004347262.1| cathepsin L2	GO:0006508 proteolysis	-	GO:0008234 cysteine-type peptidase activity	192875|Capsaspora owczarzaki
TRINITY_DN484220_c2_g1_i4	26.0247	-4.63257	0.959565	-4.82778	1.38064e-06	0.000135072	3.86943	45351	XP_001618065.1 hypothetical protein NEMVEDRAFT_v1g67737 [Nematostella vectensis]	369	gi|156317932|ref|XP_001618065.1| hypothetical protein NEMVEDRAFT_v1g67737	GO:0006435 threonyl-tRNA aminoacylation | GO:0006414 translational elongation | GO:0006184 GTP catabolic process	GO:0005737 cytoplasm	GO:0003746 translation elongation factor activity | GO:0004829 threonine-tRNA ligase activity | GO:0005524 ATP binding | GO:0003924 GTPase activity | GO:0005525 GTP binding	45351|Nematostella vectensis
TRINITY_DN503549_c4_g1_i1	201.061	-4.62998	0.477689	-9.69245	3.24632e-22	5.29502e-19	18.2761	97097	KFQ67714.1 hypothetical protein N335_11029, partial [Phaethon lepturus]	437	gi|145537596|ref|XP_001454509.1| hypothetical protein	GO:0051258 protein polymerization | GO:0006184 GTP catabolic process | GO:0007017 microtubule-based process	GO:0005874 microtubule | GO:0005737 cytoplasm	GO:0003924 GTPase activity | GO:0005200 structural constituent of cytoskeleton | GO:0005525 GTP binding	5888|Paramecium tetraurelia
TRINITY_DN476879_c1_g3_i6	86.6041	-4.46747	0.539925	-8.27425	1.29266e-16	8.43371e-14	13.074	294128	XP_018022753.1 PREDICTED: uncharacterized protein LOC108678794 isoform X2 [Hyalella azteca]	494	-	-	-	-	-
TRINITY_DN495147_c4_g2_i1	13.3928	-4.46448	0.848646	-5.2607	1.43506e-07	1.99468e-05	4.70013	6669	EFX61270.1 hypothetical protein DAPPUDRAFT_340306, partial [Daphnia pulex]	222	gi|321447988|gb|EFX61270.1| hypothetical protein DAPPUDRAFT_340306, partial	GO:0006412 translation	GO:0033009 nucleomorph | GO:0015934 large ribosomal subunit	GO:0003735 structural constituent of ribosome | GO:0019843 rRNA binding	6669|Daphnia pulex
TRINITY_DN477717_c4_g1_i1	8.92378	-4.41771	0.96319	-4.58654	4.50663e-06	0.000364497	3.43831	7574	XP_013413907.1 PREDICTED: cathepsin L1-like [Lingula anatina]	984	gi|919064544|ref|XP_013413907.1| PREDICTED: cathepsin L1-like	GO:0050832 defense response to fungus | GO:0006508 proteolysis | GO:0010623 developmental programmed cell death | GO:0009651 response to salt stress	GO:0005773 vacuole | GO:0009506 plasmodesma | GO:0005618 cell wall | GO:0009507 chloroplast | GO:0005829 cytosol | GO:0048046 apoplast | GO:0005783 endoplasmic reticulum	GO:0008234 cysteine-type peptidase activity	7574|Lingula anatina
TRINITY_DN486808_c0_g3_i3	8.67383	-4.40293	0.942999	-4.66907	3.02568e-06	0.000266764	3.57387	45351	XP_001618065.1 hypothetical protein NEMVEDRAFT_v1g67737 [Nematostella vectensis]	588	gi|156317932|ref|XP_001618065.1| hypothetical protein NEMVEDRAFT_v1g67737	GO:0006414 translational elongation | GO:0006184 GTP catabolic process	GO:0005622 intracellular	GO:0003746 translation elongation factor activity | GO:0003924 GTPase activity | GO:0005525 GTP binding	45351|Nematostella vectensis
TRINITY_DN474941_c3_g1_i1	9.94385	-4.38671	0.952903	-4.60352	4.154e-06	0.000341623	3.46645	6210	CDS24250.1 60S acidic ribosomal protein P2 [Echinococcus granulosus]	311	gi|118429565|gb|ABK91830.1| 60S acidic ribosomal protein P2	GO:0006414 translational elongation	GO:0005840 ribosome	GO:0003735 structural constituent of ribosome	6661|Artemia franciscana
TRINITY_DN315685_c0_g2_i1	8.21999	-4.38089	0.997168	-4.39333	1.11628e-05	0.000791631	3.10148	6412	XP_009014739.1 hypothetical protein HELRODRAFT_170694 [Helobdella robusta]	368	gi|675858358|ref|XP_009014739.1| hypothetical protein HELRODRAFT_170694	-	-	-	6412|Helobdella robusta
TRINITY_DN479988_c0_g1_i18	12.1126	-4.36811	0.890755	-4.90383	9.39866e-07	9.7851e-05	4.00943	10228	XP_002108712.1 L27a [Trichoplax adhaerens]	433	gi|195997687|ref|XP_002108712.1| L27a	GO:0006412 translation | GO:0000413 protein peptidyl-prolyl isomerization | GO:0006457 protein folding | GO:0009908 flower development | GO:0010229 inflorescence development	GO:0005730 nucleolus | GO:0009506 plasmodesma | GO:0016020 membrane | GO:0022625 cytosolic large ribosomal subunit	GO:0003735 structural constituent of ribosome | GO:0003755 peptidyl-prolyl cis-trans isomerase activity	10228|Trichoplax adhaerens
TRINITY_DN486504_c1_g3_i2	315.624	-4.33066	0.565175	-7.66252	1.82319e-14	9.39087e-12	11.0273	180454	XP_308747.4 AGAP007026-PA [Anopheles gambiae str. PEST]	1244	-	-	-	-	-
TRINITY_DN497247_c1_g1_i1	18.9332	-4.14825	0.882191	-4.70221	2.57359e-06	0.000228967	3.64023	6687	AEC33277.1 14-3-3 protein, partial [Penaeus monodon]	366	gi|330690205|gb|AEC33277.1| 14-3-3 protein	GO:0055114 oxidation-reduction process	-	GO:0004497 monooxygenase activity | GO:0019904 protein domain specific binding	6687|Penaeus monodon
TRINITY_DN487454_c1_g1_i9	43.7648	-4.01419	0.659718	-6.08471	1.16706e-09	3.15221e-07	6.50139	294128	XP_018020084.1 PREDICTED: histone H1-delta-like [Hyalella azteca]	744	gi|47551095|ref|NP_999722.1| histone H1-delta	GO:0006334 nucleosome assembly	GO:0000786 nucleosome | GO:0000784 nuclear chromosome, telomeric region | GO:0005737 cytoplasm	GO:0003677 DNA binding	7668|Strongylocentrotus purpuratus
TRINITY_DN503197_c1_g1_i2	43.7895	-4.00428	0.687935	-5.82072	5.85958e-09	1.3336e-06	5.87497	6198	XP_009171024.1 hypothetical protein T265_07282 [Opisthorchis viverrini]	233	gi|684394821|ref|XP_009171024.1| hypothetical protein T265_07282	GO:0051258 protein polymerization | GO:0006184 GTP catabolic process | GO:0007017 microtubule-based process	GO:0005874 microtubule | GO:0005737 cytoplasm	GO:0003924 GTPase activity | GO:0005200 structural constituent of cytoskeleton | GO:0005525 GTP binding	6198|Opisthorchis viverrini
TRINITY_DN485175_c0_g3_i16	31.7877	-3.78988	0.734747	-5.15807	2.49505e-07	3.13049e-05	4.50439	6526	XP_013087372.1 PREDICTED: probable splicing factor, arginine/serine-rich 6 [Biomphalaria glabrata]	907	gi|672820704|gb|KFH65601.1| hypothetical protein MVEG_09077	-	-	GO:0003676 nucleic acid binding | GO:0000166 nucleotide binding	78898|Mortierella verticillata
TRINITY_DN496622_c1_g3_i1	18.2089	-3.73581	0.740503	-5.04496	4.5361e-07	5.25356e-05	4.27955	6687	AEC33277.1 14-3-3 protein, partial [Penaeus monodon]	403	gi|330690205|gb|AEC33277.1| 14-3-3 protein	GO:0055114 oxidation-reduction process	-	GO:0004497 monooxygenase activity | GO:0019904 protein domain specific binding	6687|Penaeus monodon
TRINITY_DN474321_c1_g1_i3	21.5415	-3.58353	0.633675	-5.65516	1.55701e-08	3.17452e-06	5.49832	52283	KPM02688.1 40S ribosomal protein S2-like protein [Sarcoptes scabiei]	350	gi|934151871|gb|KPM02688.1| 40S ribosomal protein S2-like protein	GO:0006412 translation	GO:0033009 nucleomorph | GO:0015935 small ribosomal subunit	GO:0003735 structural constituent of ribosome | GO:0019843 rRNA binding	52283|Sarcoptes scabiei
TRINITY_DN511234_c12_g2_i1	33.678	-3.55417	0.684836	-5.18981	2.10506e-07	2.71069e-05	4.56692	454923	XP_015119647.1 PREDICTED: uncharacterized protein LOC107042907 [Diachasma alloeum]	491	gi|970907230|ref|XP_015119647.1| PREDICTED: uncharacterized protein LOC107042907	GO:0006278 RNA-dependent DNA replication	-	GO:0003964 RNA-directed DNA polymerase activity | GO:0003723 RNA binding	454923|Diachasma alloeum
TRINITY_DN464745_c0_g2_i3	16.6716	-3.4713	0.661937	-5.24416	1.56993e-07	2.1339e-05	4.67083	400682	XP_003391081.1 PREDICTED: 60S acidic ribosomal protein P2-like [Amphimedon queenslandica]	316	-	-	-	-	-
TRINITY_DN487570_c1_g3_i1	46.4801	-3.32829	0.434182	-7.66564	1.77937e-14	9.39087e-12	11.0273	6669	EFX61290.1 hypothetical protein DAPPUDRAFT_69961 [Daphnia pulex]	583	gi|321448042|gb|EFX61290.1| hypothetical protein DAPPUDRAFT_69961	GO:0006412 translation	GO:0005840 ribosome	GO:0003735 structural constituent of ribosome	6669|Daphnia pulex
TRINITY_DN453587_c0_g1_i1	14.3916	-3.27503	0.705968	-4.63907	3.49986e-06	0.000300351	3.52237	299642	AII97565.1 BLTX166 [Nephila pilipes]	656	gi|671758310|gb|AII97565.1| BLTX166	GO:0006412 translation	GO:0005840 ribosome	GO:0003735 structural constituent of ribosome	299642|Nephila pilipes
TRINITY_DN494367_c4_g5_i7	15.0955	-3.2018	0.693125	-4.61937	3.84914e-06	0.000323345	3.49033	6687	AEC33277.1 14-3-3 protein, partial [Penaeus monodon]	413	gi|330690205|gb|AEC33277.1| 14-3-3 protein	GO:0055114 oxidation-reduction process	-	GO:0004497 monooxygenase activity | GO:0019904 protein domain specific binding	6687|Penaeus monodon
TRINITY_DN500106_c0_g2_i5	664.949	-3.17131	0.541241	-5.85934	4.64719e-09	1.08285e-06	5.96543	294128	XP_018016665.1 PREDICTED: uncharacterized protein LOC108673361 [Hyalella azteca]	1022	gi|321457846|gb|EFX68924.1| hypothetical protein DAPPUDRAFT_329596	GO:0007218 neuropeptide signaling pathway	-	-	6669|Daphnia pulex
TRINITY_DN471258_c3_g3_i1	15.9103	-3.10788	0.636702	-4.88121	1.05439e-06	0.000107624	3.96809	7868	NP_001279708.1 ribosomal protein L23 [Callorhinchus milii]	502	gi|544217502|ref|XP_005538895.1| 60S ribosomal protein L23	GO:0006412 translation	GO:0005730 nucleolus | GO:0033009 nucleomorph | GO:0022625 cytosolic large ribosomal subunit | GO:0009507 chloroplast	GO:0003735 structural constituent of ribosome | GO:0019843 rRNA binding | GO:0000166 nucleotide binding	45157|Cyanidioschyzon merolae
TRINITY_DN500812_c0_g2_i4	71.9254	-3.10526	0.593789	-5.22956	1.69912e-07	2.29358e-05	4.63949	294128	XP_018018775.1 PREDICTED: ATP synthase subunit alpha, mitochondrial-like [Hyalella azteca]	1469	gi|321459762|gb|EFX70812.1| hypothetical protein DAPPUDRAFT_309281	GO:0008340 determination of adult lifespan | GO:0000003 reproduction | GO:0015991 ATP hydrolysis coupled proton transport | GO:0006915 apoptotic process | GO:0009792 embryo development ending in birth or egg hatching | GO:0015986 ATP synthesis coupled proton transport | GO:0002119 nematode larval development	GO:0005743 mitochondrial inner membrane | GO:0045261 proton-transporting ATP synthase complex, catalytic core F(1)	GO:0046961 proton-transporting ATPase activity, rotational mechanism | GO:0046933 hydrogen ion transporting ATP synthase activity, rotational mechanism | GO:0005524 ATP binding	6669|Daphnia pulex
TRINITY_DN509876_c1_g4_i1	1550.14	3.02375	0.348854	8.66768	4.41006e-18	3.92355e-15	14.4063	294128	XP_018023076.1 PREDICTED: putative mediator of RNA polymerase II transcription subunit 12 [Hyalella azteca]	2524	gi|951536567|ref|XP_014471694.1| PREDICTED: BAG domain-containing protein Samui-like isoform X1	GO:0005975 carbohydrate metabolic process | GO:0032319 regulation of Rho GTPase activity	-	GO:0005089 Rho guanyl-nucleotide exchange factor activity | GO:0045735 nutrient reservoir activity | GO:0004553 hydrolase activity, hydrolyzing O-glycosyl compounds | GO:0046872 metal ion binding | GO:0051087 chaperone binding | GO:0003677 DNA binding | GO:0016740 transferase activity | GO:0003682 chromatin binding	609295|Dinoponera quadriceps
TRINITY_DN471970_c1_g1_i1	32.1644	3.03365	0.461508	6.57334	4.91976e-11	1.68938e-08	7.77227	37621	XP_014669346.1 PREDICTED: uncharacterized protein LOC106810482 [Priapulus caudatus]	1818	gi|957838238|ref|XP_014669346.1| PREDICTED: uncharacterized protein LOC106810482	-	-	-	37621|Priapulus caudatus
TRINITY_DN420119_c0_g1_i1	12.4846	3.14165	0.699502	4.49127	7.08002e-06	0.000535047	3.27161	6573	ATD13049.1 hsp70-binding protein 1 [Mizuhopecten yessoensis]	1169	gi|817742822|ref|XP_012336365.1| hypothetical protein AK88_03323	-	-	-	5857|Plasmodium fragile
TRINITY_DN504961_c0_g1_i1	22.6033	3.14439	0.581416	5.40815	6.36777e-08	1.03864e-05	4.98354	7574	XP_013400141.1 PREDICTED: sequestosome-1-like [Lingula anatina]	1503	gi|762078089|ref|XP_011452137.1| PREDICTED: sequestosome-1-like isoform X1	GO:0043122 regulation of I-kappaB kinase/NF-kappaB cascade | GO:0006914 autophagy	GO:0005776 autophagic vacuole | GO:0016235 aggresome | GO:0000932 cytoplasmic mRNA processing body | GO:0000407 pre-autophagosomal structure	GO:0042802 identical protein binding | GO:0070530 K63-linked polyubiquitin binding | GO:0008270 zinc ion binding | GO:0005080 protein kinase C binding | GO:0042169 SH2 domain binding	29159|Crassostrea gigas
TRINITY_DN506386_c1_g1_i2	62.5574	3.25734	0.502378	6.48384	8.94151e-11	2.82278e-08	7.54932	294128	XP_018014945.1 PREDICTED: uncharacterized protein LOC108671862 [Hyalella azteca]	1574	gi|321473273|gb|EFX84241.1| hypothetical protein DAPPUDRAFT_315075	GO:0008152 metabolic process	-	GO:0008146 sulfotransferase activity	6669|Daphnia pulex
TRINITY_DN470581_c0_g1_i1	14.2764	3.27078	0.565662	5.78222	7.3721e-09	1.65855e-06	5.78027	109280	XP_019737906.1 PREDICTED: dnaJ homolog subfamily B member 2 [Hippocampus comes]	769	gi|118361157|ref|XP_001013809.1| chaperone DnaJ	GO:0006260 DNA replication | GO:0006457 protein folding | GO:0009408 response to heat	GO:0005737 cytoplasm	GO:0031072 heat shock protein binding | GO:0005524 ATP binding | GO:0051082 unfolded protein binding | GO:0008270 zinc ion binding	5911|Tetrahymena thermophila
TRINITY_DN508705_c0_g1_i2	691.729	3.27234	0.444829	7.3564	1.88938e-13	8.21797e-11	10.0852	294128	XP_018019146.1 PREDICTED: protein msta-like [Hyalella azteca]	1912	gi|646721889|gb|KDR23072.1| Protein msta, isoform A	-	-	GO:0046872 metal ion binding | GO:0051536 iron-sulfur cluster binding	136037|Zootermopsis nevadensis
TRINITY_DN490247_c0_g4_i2	1352.19	3.44253	0.324733	10.6011	2.94508e-26	6.40489e-23	22.1935	294128	XP_018021582.1 PREDICTED: uncharacterized protein LOC108677806 isoform X2 [Hyalella azteca]	2735	gi|356651196|gb|AET34915.1| heat shock protein 21	GO:0006950 response to stress	-	-	79674|Macrobrachium rosenbergii
TRINITY_DN506939_c1_g1_i2	484.695	3.49473	0.397682	8.78776	1.52567e-18	1.65899e-15	14.7802	36941	AFI60316.1 heat shock protein 70 [Eulimnogammarus verrucosus]	846	gi|372001229|gb|AEX65804.1| heat shock protein 70	GO:0006950 response to stress	-	GO:0005524 ATP binding	52639|Gammarus lacustris
TRINITY_DN482256_c0_g2_i1	1795.26	3.49521	0.212431	16.4534	7.93137e-61	3.10482e-57	56.508	294128	XP_018007629.1 PREDICTED: dnaJ homolog subfamily B member 4-like [Hyalella azteca]	1827	gi|170069320|ref|XP_001869188.1| mitochondrial protein import protein MAS5	GO:0006457 protein folding | GO:0009408 response to heat	-	GO:0051082 unfolded protein binding	7176|Culex quinquefasciatus
TRINITY_DN501495_c0_g1_i2	174.153	4.34338	0.487676	8.90627	5.2779e-19	6.88695e-16	15.162	294128	XP_018009888.1 PREDICTED: activator of 90 kDa heat shock protein ATPase homolog 1-like [Hyalella azteca]	378	gi|668459633|gb|KFB47370.1| AGAP010514-PA-like protein	GO:0032781 positive regulation of ATPase activity | GO:0006950 response to stress	GO:0005829 cytosol	GO:0051087 chaperone binding | GO:0001671 ATPase activator activity	74873|Anopheles sinensis
TRINITY_DN502543_c0_g2_i6	35.6907	4.49509	0.651739	6.89707	5.30844e-12	2.0373e-09	8.69095	2018661	PAV88955.1 hypothetical protein WR25_22765 [Diploscapter pachys]	834	gi|560119870|emb|CDJ95505.1| WHEP-TRS and Aminoacyl-tRNA synthetase and Anticodon-binding domain containing protein	GO:0006427 histidyl-tRNA aminoacylation	GO:0005737 cytoplasm	GO:0016841 ammonia-lyase activity | GO:0005524 ATP binding | GO:0004821 histidine-tRNA ligase activity	6289|Haemonchus contortus
TRINITY_DN494491_c1_g1_i3	12.0649	4.53112	1.0054	4.50679	6.58154e-06	0.000501247	3.29995	10195	BAO23807.1 heat shock 70 kDa protein 2 [Brachionus plicatilis]	1485	gi|567315826|dbj|BAO23807.1| heat shock 70 kDa protein 2	GO:0070194 synaptonemal complex disassembly | GO:0007141 male meiosis I | GO:0007286 spermatid development | GO:0009408 response to heat | GO:0031662 positive regulation of cyclin-dependent protein kinase activity involved in G2/M	GO:0009986 cell surface | GO:0000795 synaptonemal complex | GO:0001673 male germ cell nucleus | GO:0005739 mitochondrion	GO:0005515 protein binding | GO:0051861 glycolipid binding | GO:0005524 ATP binding	10195|Brachionus plicatilis
TRINITY_DN509779_c2_g4_i1	1137.56	4.58645	0.528418	8.67958	3.97242e-18	3.70248e-15	14.4315	294128	XP_018021848.1 PREDICTED: histone-lysine N-methyltransferase ASHR1-like [Hyalella azteca]	2765	gi|646719574|gb|KDR21631.1| Protein msta, isoform B	-	-	GO:0046872 metal ion binding	136037|Zootermopsis nevadensis
TRINITY_DN501606_c2_g1_i1	108.619	5.08478	0.611455	8.31587	9.10854e-17	6.14764e-14	13.2113	6850	XP_013790449.1 heat shock 70 kDa protein cognate 4-like [Limulus polyphemus]	698	gi|471222995|ref|XP_004030288.1| hypothetical protein IMG5_164270	GO:0015833 peptide transport | GO:0006950 response to stress | GO:0009636 response to toxin	GO:0009986 cell surface | GO:0030446 hyphal cell wall | GO:0005886 plasma membrane | GO:0005829 cytosol	GO:0042277 peptide binding | GO:0005524 ATP binding	5932|Ichthyophthirius multifiliis
TRINITY_DN505947_c0_g1_i1	9185.54	5.24489	0.425299	12.3323	6.07236e-35	1.98091e-31	30.7031	294128	XP_018013767.1 PREDICTED: heat shock protein HSP 90-alpha-like [Hyalella azteca]	3701	gi|293652144|gb|ADE60732.1| heat shock protein 90	GO:0006457 protein folding | GO:0006950 response to stress	-	GO:0005524 ATP binding | GO:0051082 unfolded protein binding	95602|Eriocheir sinensis
TRINITY_DN459390_c0_g1_i2	10.3451	5.49109	1.04183	5.27061	1.3597e-07	1.91464e-05	4.71791	183141	ADR79277.1 Hsp27, partial [Brachionus ibericus]	1002	-	-	-	-	-
TRINITY_DN505314_c0_g2_i4	4.69971	5.6935	1.20904	4.70911	2.48803e-06	0.000223387	3.65094	294128	XP_018018812.1 PREDICTED: bone morphogenetic protein 1-like isoform X1 [Hyalella azteca]	340	gi|969467469|ref|XP_015045753.1| uncharacterized protein Dyak_GE27887	-	-	-	7245|Drosophila yakuba
TRINITY_DN491832_c1_g1_i6	146.594	5.8773	0.59783	9.83105	8.27506e-23	1.47243e-19	18.832	294128	XP_018024769.1 PREDICTED: heat shock protein 23-like [Hyalella azteca]	1069	gi|220061846|gb|ACL79582.1| major egg antigen	-	-	-	6182|Schistosoma japonicum
TRINITY_DN459390_c0_g1_i3	22.4017	6.05279	0.921478	6.56857	5.08019e-11	1.71301e-08	7.76624	183141	ADR79277.1 Hsp27, partial [Brachionus ibericus]	1002	-	-	-	-	-
TRINITY_DN472009_c0_g2_i11	9.68694	6.70713	1.18127	5.67788	1.36376e-08	2.83967e-06	5.54673	294128	XP_018023215.1 PREDICTED: uncharacterized protein LOC108679144 [Hyalella azteca]	523	-	-	-	-	-
TRINITY_DN484470_c2_g1_i2	2617.19	7.99198	0.453604	17.6188	1.76631e-69	8.64302e-66	65.0633	294128	XP_018022683.1 PREDICTED: heat shock protein HSP 90-alpha-like [Hyalella azteca]	2230	gi|150034859|gb|ABR66910.1| heat shock protein 90	GO:0006457 protein folding | GO:0006950 response to stress	-	GO:0005524 ATP binding | GO:0051082 unfolded protein binding	32278|Metapenaeus ensis
TRINITY_DN510477_c2_g3_i2	2025.64	8.14459	0.444349	18.3293	4.83203e-75	3.15258e-71	70.5013	65426	CAQ60114.1 70kDa heat shock protein [Gammarus locusta]	662	gi|190014500|emb|CAQ60114.1| 70kDa heat shock protein	GO:0006950 response to stress	-	GO:0005524 ATP binding	65426|Gammarus locusta
TRINITY_DN510477_c2_g3_i1	1351.27	8.44114	0.331098	25.4944	2.27311e-143	4.44915e-139	138.352	65426	CAQ60114.1 70kDa heat shock protein [Gammarus locusta]	566	gi|190014500|emb|CAQ60114.1| 70kDa heat shock protein	GO:0006950 response to stress	-	GO:0005524 ATP binding	65426|Gammarus locusta
TRINITY_DN510477_c2_g2_i4	8557.39	8.7766	0.374151	23.4574	1.11054e-121	1.08683e-117	116.964	65426	CAQ60114.1 70kDa heat shock protein [Gammarus locusta]	1368	gi|190014500|emb|CAQ60114.1| 70kDa heat shock protein	GO:0006950 response to stress	-	GO:0005524 ATP binding	65426|Gammarus locusta
TRINITY_DN510477_c2_g2_i1	118.671	9.37964	1.04115	9.00894	2.08064e-19	2.90888e-16	15.5363	294128	XP_018015326.1 PREDICTED: heat shock cognate 71 kDa protein-like [Hyalella azteca]	360	gi|190014500|emb|CAQ60114.1| 70kDa heat shock protein	GO:0006950 response to stress	-	GO:0005524 ATP binding	65426|Gammarus locusta
TRINITY_DN510477_c2_g2_i3	100.321	9.78325	1.1062	8.84404	9.23162e-19	1.12932e-15	14.9472	65426	CAQ60114.1 70kDa heat shock protein [Gammarus locusta]	389	gi|190014500|emb|CAQ60114.1| 70kDa heat shock protein	GO:0006950 response to stress	-	GO:0005524 ATP binding	65426|Gammarus locusta

## Sheet: EveCd03
gene	baseMean	log2FoldChange	lfcSE	stat	pvalue	padj	log10padj	taxon	best.nr.hit.diamond	sequence.length	best.hit.to.nr	GO.Biological.Process	GO.Cellular.Component	GO.Molecular.Function	specis
TRINITY_DN353489_c5_g1_i7	159.655	3.44408	0.434887	7.91948	2.38501e-15	3.40699e-11	10.4676	6337	KRZ41538.1 Polyubiquitin-C [Trichinella pseudospiralis]	204	gi|749728958|gb|KII74048.1| Polyubiquitin	GO:0006412 translation | GO:0019082 viral protein processing | GO:0001172 transcription, RNA-dependent | GO:0006508 proteolysis | GO:0006200 ATP catabolic process	GO:0005840 ribosome	GO:0004197 cysteine-type endopeptidase activity | GO:0004252 serine-type endopeptidase activity | GO:0008026 ATP-dependent helicase activity | GO:0003968 RNA-directed RNA polymerase activity | GO:0033897 ribonuclease T2 activity | GO:0070008 serine-type exopeptidase activity | GO:0003735 structural constituent of ribosome | GO:0003723 RNA binding | GO:0005524 ATP binding	669202|Thelohanellus kitauei
TRINITY_DN314440_c0_g1_i1	20.0075	5.11875	0.901324	5.67915	1.3537e-08	3.65271e-05	4.43738	59899	BAQ00457.1 heat shock protein 70 [Clarias batrachus]	312	gi|556993785|ref|XP_006001016.1| PREDICTED: heat shock cognate 71 kDa protein-like	GO:0006950 response to stress	-	GO:0005524 ATP binding	7897|Latimeria chalumnae

## Sheet: EveCd24
gene	baseMean	log2FoldChange	lfcSE	stat	pvalue	padj	log10padj	taxon	best.nr.hit.diamond	sequence.length	best.hit.to.nr	GO.Biological.Process	GO.Cellular.Component	GO.Molecular.Function	specis
TRINITY_DN357403_c1_g2_i10	622.49	-13.0037	1.04618	-12.4298	1.80129e-35	1.13235e-31	30.946	294128	XP_018018923.1 PREDICTED: trypsin-1-like [Hyalella azteca]	341	gi|3006086|emb|CAA75311.1| trypsin	GO:0006508 proteolysis	-	GO:0004252 serine-type endopeptidase activity	6689|Litopenaeus vannamei
TRINITY_DN349423_c1_g1_i6	29.4267	-8.57287	1.16811	-7.33911	2.15026e-13	1.84326e-10	9.73441	6669	EFX61420.1 hypothetical protein DAPPUDRAFT_339680 [Daphnia pulex]	256	-	-	-	-	-
TRINITY_DN346905_c1_g1_i9	46.9966	-7.83727	1.0867	-7.21198	5.51449e-13	4.24346e-10	9.37228	7425	XP_008212420.1 PREDICTED: 60S ribosomal protein L3 [Nasonia vitripennis]	243	gi|645003142|ref|XP_008212420.1| PREDICTED: 60S ribosomal protein L3	GO:0006412 translation	GO:0005730 nucleolus | GO:0009506 plasmodesma | GO:0005886 plasma membrane | GO:0005618 cell wall | GO:0005774 vacuolar membrane | GO:0022625 cytosolic large ribosomal subunit	GO:0003735 structural constituent of ribosome	7425|Nasonia vitripennis
TRINITY_DN369553_c2_g1_i20	27.112	-7.53481	1.19815	-6.28869	3.20162e-10	1.37226e-07	6.86256	610380	XP_011150282.1 PREDICTED: 40S ribosomal protein S2 [Harpegnathos saltator]	438	gi|229595466|ref|XP_001017127.3| 40S ribosomal protein S2, putative	GO:0006412 translation | GO:0046856 phosphatidylinositol dephosphorylation | GO:0006486 protein glycosylation	GO:0015935 small ribosomal subunit | GO:0033009 nucleomorph | GO:0009507 chloroplast | GO:0016020 membrane	GO:0004576 oligosaccharyl transferase activity | GO:0019843 rRNA binding | GO:0003735 structural constituent of ribosome	5911|Tetrahymena thermophila
TRINITY_DN359278_c0_g1_i13	42.1275	-7.49414	1.03951	-7.20927	5.62525e-13	4.24346e-10	9.37228	6669	EFX60049.1 hypothetical protein DAPPUDRAFT_72936 [Daphnia pulex]	376	gi|321443307|gb|EFX60049.1| hypothetical protein DAPPUDRAFT_72936	GO:0006412 translation	GO:0015934 large ribosomal subunit	GO:0003735 structural constituent of ribosome | GO:0019843 rRNA binding	6669|Daphnia pulex
TRINITY_DN349423_c2_g1_i2	129.179	-7.46637	1.27891	-5.83808	5.28058e-09	1.68791e-06	5.77265	6669	EFX61420.1 hypothetical protein DAPPUDRAFT_339680 [Daphnia pulex]	304	gi|321448370|gb|EFX61420.1| hypothetical protein DAPPUDRAFT_339680	-	-	GO:0005509 calcium ion binding	6669|Daphnia pulex
TRINITY_DN356156_c0_g2_i13	22.2478	-7.34836	1.24673	-5.8941	3.76727e-09	1.24488e-06	5.90487	121845	XP_017304076.1 PREDICTED: acyl-CoA-binding protein homolog 1 isoform X4 [Diaphorina citri]	345	gi|927374241|ref|XP_013932971.1| hypothetical protein HPODL_03162	-	-	GO:0000062 fatty-acyl-CoA binding	1005962|Ogataea parapolymorpha
TRINITY_DN357966_c1_g1_i12	18.3485	-7.19994	1.12579	-6.39545	1.6007e-10	7.74041e-08	7.11124	259920	XP_020373830.1 peroxisomal multifunctional enzyme type 2-like, partial [Rhincodon typus]	209	gi|325302634|tpg|DAA34099.1| TPA_exp: short chain dehydrogenase	GO:0055114 oxidation-reduction process	-	GO:0032934 sterol binding | GO:0016491 oxidoreductase activity	34610|Amblyomma variegatum
TRINITY_DN356707_c2_g6_i1	9.09547	-6.75088	1.23498	-5.46639	4.59303e-08	1.23743e-05	4.90748	7038	XP_018916580.1 PREDICTED: rRNA 2'-O-methyltransferase fibrillarin [Bemisia tabaci]	299	gi|145486467|ref|XP_001429240.1| hypothetical protein	GO:0006364 rRNA processing | GO:0032259 methylation | GO:0008033 tRNA processing	-	GO:0003723 RNA binding | GO:0008168 methyltransferase activity	5888|Paramecium tetraurelia
TRINITY_DN350896_c0_g2_i17	21.2826	-6.72662	1.09223	-6.15863	7.33788e-10	2.82418e-07	6.54911	6669	EFX61299.1 hypothetical protein DAPPUDRAFT_69950, partial [Daphnia pulex]	424	gi|321448059|gb|EFX61299.1| hypothetical protein DAPPUDRAFT_69950, partial	GO:0006413 translational initiation | GO:0006452 translational frameshifting | GO:0008612 peptidyl-lysine modification to hypusine | GO:0045905 positive regulation of translational termination | GO:0045901 positive regulation of translational elongation	GO:0033009 nucleomorph	GO:0003743 translation initiation factor activity | GO:0003746 translation elongation factor activity | GO:0043022 ribosome binding	6669|Daphnia pulex
TRINITY_DN369295_c2_g6_i3	113.782	-6.66754	1.33409	-4.99781	5.79853e-07	0.000130184	3.88544	6669	EFX61420.1 hypothetical protein DAPPUDRAFT_339680 [Daphnia pulex]	388	gi|321448370|gb|EFX61420.1| hypothetical protein DAPPUDRAFT_339680	-	-	GO:0005509 calcium ion binding	6669|Daphnia pulex
TRINITY_DN356156_c0_g2_i14	13.5075	-6.61864	1.14858	-5.76247	8.28918e-09	2.60543e-06	5.58412	121845	XP_017304076.1 PREDICTED: acyl-CoA-binding protein homolog 1 isoform X4 [Diaphorina citri]	309	gi|927374241|ref|XP_013932971.1| hypothetical protein HPODL_03162	-	-	GO:0000062 fatty-acyl-CoA binding	1005962|Ogataea parapolymorpha
TRINITY_DN350896_c0_g2_i19	9.42573	-6.60765	1.32401	-4.99065	6.01764e-07	0.000130444	3.88457	6669	EFX61299.1 hypothetical protein DAPPUDRAFT_69950, partial [Daphnia pulex]	564	gi|321448059|gb|EFX61299.1| hypothetical protein DAPPUDRAFT_69950, partial	GO:0006413 translational initiation | GO:0006452 translational frameshifting | GO:0008612 peptidyl-lysine modification to hypusine | GO:0045905 positive regulation of translational termination | GO:0045901 positive regulation of translational elongation	GO:0033009 nucleomorph	GO:0003743 translation initiation factor activity | GO:0003746 translation elongation factor activity | GO:0043022 ribosome binding	6669|Daphnia pulex
TRINITY_DN374423_c1_g1_i15	99.6959	-6.58719	0.594124	-11.0872	1.44689e-28	5.45739e-25	24.263	2018661	PAV70235.1 hypothetical protein WR25_18577 [Diploscapter pachys]	293	gi|855308360|ref|XP_012896497.1| uncharacterized protein	GO:0006412 translation	GO:0005840 ribosome	GO:0003735 structural constituent of ribosome	12968|Blastocystis hominis
TRINITY_DN341034_c0_g4_i6	26.4967	-6.5767	1.03663	-6.34432	2.23414e-10	9.79853e-08	7.00884	6958	OTF78049.1 60S ribosomal protein L37-A-like protein [Euroglyphus maynei]	272	gi|290462013|gb|ADD24054.1| Probable 60S ribosomal protein L37-A	GO:0006412 translation	GO:0022625 cytosolic large ribosomal subunit	GO:0046872 metal ion binding | GO:0003735 structural constituent of ribosome | GO:0019843 rRNA binding	72036|Lepeophtheirus salmonis
TRINITY_DN342725_c2_g1_i2	7.62773	-6.48381	1.36747	-4.74146	2.12188e-06	0.000400165	3.39776	45351	XP_001618065.1 hypothetical protein NEMVEDRAFT_v1g67737 [Nematostella vectensis]	312	gi|156317932|ref|XP_001618065.1| hypothetical protein NEMVEDRAFT_v1g67737	GO:0006435 threonyl-tRNA aminoacylation | GO:0006414 translational elongation | GO:0006184 GTP catabolic process	GO:0005737 cytoplasm	GO:0003746 translation elongation factor activity | GO:0004829 threonine-tRNA ligase activity | GO:0005524 ATP binding | GO:0003924 GTPase activity | GO:0005525 GTP binding	45351|Nematostella vectensis
TRINITY_DN346243_c1_g4_i1	45.9472	-6.45736	0.791065	-8.16286	3.27182e-16	3.24754e-13	12.4884	177089	A2I3Z2.1 RecName: Full=40S ribosomal protein SA	206	gi|156089135|ref|XP_001611974.1| 40S ribosomal protein S2	GO:0006412 translation | GO:0000028 ribosomal small subunit assembly	GO:0022627 cytosolic small ribosomal subunit	GO:0003735 structural constituent of ribosome	5865|Babesia bovis
TRINITY_DN344738_c2_g4_i2	13.6541	-6.38736	1.13309	-5.63712	1.72921e-08	4.97592e-06	5.30313	6669	EFX60049.1 hypothetical protein DAPPUDRAFT_72936 [Daphnia pulex]	583	gi|321443307|gb|EFX60049.1| hypothetical protein DAPPUDRAFT_72936	GO:0032774 RNA biosynthetic process | GO:0006412 translation	GO:0005840 ribosome | GO:0033009 nucleomorph	GO:0003899 DNA-directed RNA polymerase activity | GO:0003735 structural constituent of ribosome | GO:0019843 rRNA binding	6669|Daphnia pulex
TRINITY_DN341591_c0_g1_i4	27.7518	-6.2226	0.990709	-6.28095	3.365e-10	1.41024e-07	6.85071	294128	XP_018026781.1 PREDICTED: peptidyl-prolyl cis-trans isomerase FKBP1B-like [Hyalella azteca]	361	gi|675856844|ref|XP_009013982.1| hypothetical protein HELRODRAFT_185427	GO:0035690 cellular response to drug | GO:0006457 protein folding | GO:0000413 protein peptidyl-prolyl isomerization	GO:0016020 membrane | GO:0005783 endoplasmic reticulum	GO:0005528 FK506 binding | GO:0003755 peptidyl-prolyl cis-trans isomerase activity	6412|Helobdella robusta
TRINITY_DN360380_c3_g1_i1	7.00085	-6.19291	1.28451	-4.8212	1.42694e-06	0.000286283	3.5432	10228	XP_002108712.1 L27a [Trichoplax adhaerens]	447	gi|449102244|gb|AGE89255.1| ribosomal protein L27Ae	GO:0006412 translation	GO:0005840 ribosome	GO:0003735 structural constituent of ribosome	153251|Cryptocaryon irritans
TRINITY_DN357004_c11_g1_i4	9.12643	-6.17409	1.22279	-5.0492	4.43675e-07	0.00010204	3.99123	7739	XP_002597423.1 hypothetical protein BRAFLDRAFT_122632 [Branchiostoma floridae]	299	-	-	-	-	-
TRINITY_DN353196_c2_g2_i1	10.1751	-6.09986	1.22997	-4.95937	7.07235e-07	0.000148779	3.82746	294128	XP_018009269.1 PREDICTED: acidic leucine-rich nuclear phosphoprotein 32 family member A-like [Hyalella azteca]	376	gi|403361071|gb|EJY80232.1| Histone H2A.Y	-	-	-	1172189|Oxytricha trifallax
TRINITY_DN348353_c1_g1_i10	86.4644	-6.06786	0.582839	-10.4109	2.21176e-25	6.95192e-22	21.1579	6669	EFX59933.1 hypothetical protein DAPPUDRAFT_346316 [Daphnia pulex]	347	gi|321442921|gb|EFX59933.1| hypothetical protein DAPPUDRAFT_346316	GO:0006412 translation	GO:0005840 ribosome | GO:0009536 plastid	GO:0003735 structural constituent of ribosome | GO:0019843 rRNA binding	6669|Daphnia pulex
TRINITY_DN359278_c0_g1_i1	6.69431	-6.0462	1.27292	-4.74985	2.03567e-06	0.000395781	3.40255	6669	EFX60049.1 hypothetical protein DAPPUDRAFT_72936 [Daphnia pulex]	417	gi|321443307|gb|EFX60049.1| hypothetical protein DAPPUDRAFT_72936	GO:0032774 RNA biosynthetic process | GO:0006412 translation	GO:0005840 ribosome | GO:0033009 nucleomorph	GO:0003899 DNA-directed RNA polymerase activity | GO:0003735 structural constituent of ribosome | GO:0019843 rRNA binding	6669|Daphnia pulex
TRINITY_DN350329_c0_g1_i2	110.152	-6.02812	0.655804	-9.19195	3.85799e-20	6.06316e-17	16.2173	45351	XP_001617568.1 hypothetical protein NEMVEDRAFT_v1g69974 [Nematostella vectensis]	267	gi|326517276|dbj|BAK00005.1| predicted protein	GO:0006810 transport | GO:0006334 nucleosome assembly	GO:0016021 integral to membrane | GO:0000786 nucleosome | GO:0005634 nucleus	GO:0003677 DNA binding | GO:0046982 protein heterodimerization activity	4513|Hordeum vulgare
TRINITY_DN355382_c2_g1_i1	17.8107	-5.76674	1.00246	-5.7526	8.78831e-09	2.6732e-06	5.57297	45351	XP_001617568.1 hypothetical protein NEMVEDRAFT_v1g69974 [Nematostella vectensis]	289	gi|326517276|dbj|BAK00005.1| predicted protein	GO:0006810 transport | GO:0006334 nucleosome assembly	GO:0016021 integral to membrane | GO:0000786 nucleosome | GO:0005634 nucleus	GO:0003677 DNA binding | GO:0046982 protein heterodimerization activity	4513|Hordeum vulgare
TRINITY_DN352511_c0_g2_i6	44.801	-5.72759	0.84467	-6.78086	1.19459e-11	7.04022e-09	8.15241	6669	EFX61290.1 hypothetical protein DAPPUDRAFT_69961 [Daphnia pulex]	575	gi|321448042|gb|EFX61290.1| hypothetical protein DAPPUDRAFT_69961	GO:0006412 translation	GO:0005730 nucleolus | GO:0009506 plasmodesma | GO:0005886 plasma membrane | GO:0022625 cytosolic large ribosomal subunit	GO:0003735 structural constituent of ribosome	6669|Daphnia pulex
TRINITY_DN369553_c2_g1_i27	39.0573	-5.67722	0.81046	-7.00494	2.471e-12	1.60692e-09	8.79401	610380	XP_011150282.1 PREDICTED: 40S ribosomal protein S2 [Harpegnathos saltator]	423	gi|145503960|ref|XP_001437952.1| hypothetical protein	GO:0006412 translation | GO:0046856 phosphatidylinositol dephosphorylation | GO:0006486 protein glycosylation	GO:0015935 small ribosomal subunit | GO:0033009 nucleomorph | GO:0009507 chloroplast | GO:0016020 membrane	GO:0004576 oligosaccharyl transferase activity | GO:0019843 rRNA binding | GO:0003735 structural constituent of ribosome	5888|Paramecium tetraurelia
TRINITY_DN379266_c3_g1_i3	35.6973	-5.66708	0.801759	-7.06831	1.56833e-12	1.09545e-09	8.96041	45351	XP_001618065.1 hypothetical protein NEMVEDRAFT_v1g67737 [Nematostella vectensis]	780	gi|156317932|ref|XP_001618065.1| hypothetical protein NEMVEDRAFT_v1g67737	GO:0006414 translational elongation | GO:0006184 GTP catabolic process | GO:0009409 response to cold	GO:0005774 vacuolar membrane | GO:0048046 apoplast | GO:0009507 chloroplast | GO:0005730 nucleolus | GO:0005829 cytosol | GO:0009506 plasmodesma | GO:0005886 plasma membrane	GO:0003746 translation elongation factor activity | GO:0005525 GTP binding | GO:0003924 GTPase activity | GO:0005507 copper ion binding	45351|Nematostella vectensis
TRINITY_DN362649_c6_g1_i2	43.4381	-5.5895	0.751078	-7.44197	9.91962e-14	8.90829e-11	10.0502	34610	DAA34071.1 TPA_exp: beta-tubulin [Amblyomma variegatum]	396	gi|549053|sp|P36221.1|TBB1_NOTNE RecName: Full=Tubulin beta-1 chain; AltName: Full=Beta-1-tubulin	GO:0007186 G-protein coupled receptor signaling pathway | GO:0035046 pronuclear migration | GO:0007052 mitotic spindle organization | GO:0006184 GTP catabolic process | GO:0040039 inductive cell migration | GO:0051258 protein polymerization | GO:0009792 embryo development ending in birth or egg hatching | GO:0007067 mitosis | GO:0002119 nematode larval development	GO:0005737 cytoplasm | GO:0016021 integral to membrane | GO:0005876 spindle microtubule	GO:0004930 G-protein coupled receptor activity | GO:0005525 GTP binding | GO:0003924 GTPase activity | GO:0005200 structural constituent of cytoskeleton	202063|Notothenia neglecta
TRINITY_DN372133_c2_g5_i2	19.6218	-5.51829	0.925505	-5.96246	2.48463e-09	8.36743e-07	6.07741	6500	XP_012944826.1 PREDICTED: ubiquitin-60S ribosomal protein L40 [Aplysia californica]	207	gi|149242629|pdb|2OJR|A Chain A, Structure Of Ubiquitin Solved By Sad Using The Lanthanide- Binding Tag	GO:0034162 toll-like receptor 9 signaling pathway | GO:0006281 DNA repair | GO:0019221 cytokine-mediated signaling pathway | GO:0042059 negative regulation of epidermal growth factor receptor signaling pathway | GO:0019068 virion assembly | GO:0032481 positive regulation of type I interferon production | GO:0007220 Notch receptor processing | GO:0030512 negative regulation of transforming growth …	GO:0030666 endocytic vesicle membrane | GO:0005773 vacuole | GO:0005886 plasma membrane | GO:0005654 nucleoplasm | GO:0010008 endosome membrane | GO:0005829 cytosol | GO:0005840 ribosome	GO:0004197 cysteine-type endopeptidase activity | GO:0002020 protease binding | GO:0003735 structural constituent of ribosome | GO:0070008 serine-type exopeptidase activity | GO:0033897 ribonuclease T2 activity | GO:0005524 ATP binding | GO:0004252 serine-type endopeptidase activity | GO:0008026 ATP-dependent helicase activity | GO:0003968 RNA-directed RNA polymerase activity	9606|Homo sapiens
TRINITY_DN352511_c0_g2_i7	71.4369	-5.43224	0.652249	-8.32848	8.18857e-17	9.65177e-14	13.0154	6669	EFX61290.1 hypothetical protein DAPPUDRAFT_69961 [Daphnia pulex]	343	gi|321448042|gb|EFX61290.1| hypothetical protein DAPPUDRAFT_69961	GO:0006412 translation	GO:0005730 nucleolus | GO:0009506 plasmodesma | GO:0005886 plasma membrane | GO:0022625 cytosolic large ribosomal subunit	GO:0003735 structural constituent of ribosome	6669|Daphnia pulex
TRINITY_DN357004_c11_g1_i6	18.8782	-5.40674	0.966378	-5.59485	2.20809e-08	6.12387e-06	5.21297	7739	XP_002597423.1 hypothetical protein BRAFLDRAFT_122632 [Branchiostoma floridae]	300	-	-	-	-	-
TRINITY_DN344921_c2_g3_i2	12.5658	-5.29731	1.03592	-5.11363	3.16021e-07	7.64081e-05	4.11686	6669	EFX61420.1 hypothetical protein DAPPUDRAFT_339680 [Daphnia pulex]	364	gi|321448370|gb|EFX61420.1| hypothetical protein DAPPUDRAFT_339680	-	-	GO:0005509 calcium ion binding	6669|Daphnia pulex
TRINITY_DN350451_c3_g2_i3	46.0719	-5.15907	0.58256	-8.85586	8.30413e-19	1.04405e-15	14.9813	6669	EFX61290.1 hypothetical protein DAPPUDRAFT_69961 [Daphnia pulex]	532	gi|321448042|gb|EFX61290.1| hypothetical protein DAPPUDRAFT_69961	GO:0006412 translation	GO:0005730 nucleolus | GO:0009506 plasmodesma | GO:0005886 plasma membrane | GO:0022625 cytosolic large ribosomal subunit	GO:0003735 structural constituent of ribosome	6669|Daphnia pulex
TRINITY_DN354527_c0_g1_i4	14.3074	-5.13135	1.11266	-4.6118	3.99201e-06	0.000690691	3.16072	79674	AGO05949.1 nm23 [Macrobrachium rosenbergii]	390	gi|512772579|gb|AGO05949.1| nm23	GO:0007595 lactation | GO:0006241 CTP biosynthetic process | GO:0006165 nucleoside diphosphate phosphorylation | GO:0006183 GTP biosynthetic process | GO:0006228 UTP biosynthetic process | GO:0050679 positive regulation of epithelial cell proliferation | GO:0043388 positive regulation of DNA binding	GO:0032587 ruffle membrane | GO:0005739 mitochondrion	GO:0004550 nucleoside diphosphate kinase activity | GO:0043024 ribosomal small subunit binding | GO:0005525 GTP binding | GO:0042802 identical protein binding | GO:0000287 magnesium ion binding | GO:0004536 deoxyribonuclease activity | GO:0005524 ATP binding	79674|Macrobrachium rosenbergii
TRINITY_DN351213_c0_g2_i8	9.56589	-4.96833	1.05648	-4.70273	2.56711e-06	0.000470031	3.32787	127582	XP_012414147.1 PREDICTED: guanine nucleotide-binding protein subunit beta-2-like 1 isoform X2 [Trichechus manatus latirostris]	203	gi|494595462|ref|WP_007353721.1| MULTISPECIES: hypothetical protein	-	-	-	|
TRINITY_DN371946_c3_g1_i15	46.9106	-4.93659	0.513594	-9.61186	7.12493e-22	1.34369e-18	17.8717	6687	AEC33277.1 14-3-3 protein, partial [Penaeus monodon]	642	gi|330690205|gb|AEC33277.1| 14-3-3 protein	GO:0055114 oxidation-reduction process | GO:0009742 brassinosteroid mediated signaling pathway | GO:0009737 response to abscisic acid stimulus	GO:0005829 cytosol | GO:0005739 mitochondrion | GO:0009506 plasmodesma | GO:0005886 plasma membrane	GO:0004497 monooxygenase activity | GO:0005524 ATP binding | GO:0019904 protein domain specific binding	6687|Penaeus monodon
TRINITY_DN356349_c1_g1_i4	9.09788	-4.80717	1.01561	-4.73327	2.20926e-06	0.00041252	3.38456	6669	EFX61295.1 hypothetical protein DAPPUDRAFT_274173, partial [Daphnia pulex]	429	gi|321448051|gb|EFX61295.1| hypothetical protein DAPPUDRAFT_274173, partial	-	-	-	6669|Daphnia pulex
TRINITY_DN358296_c1_g2_i1	12.8865	-4.76764	0.832164	-5.72921	1.00901e-08	3.02045e-06	5.51993	6669	EFX60566.1 hypothetical protein DAPPUDRAFT_276763, partial [Daphnia pulex]	812	gi|471231382|ref|XP_004036868.1| hypothetical protein IMG5_067880	-	-	-	5932|Ichthyophthirius multifiliis
TRINITY_DN355104_c2_g1_i3	29.2817	-4.68388	0.668349	-7.00813	2.41525e-12	1.60692e-09	8.79401	6669	EFX61290.1 hypothetical protein DAPPUDRAFT_69961 [Daphnia pulex]	328	gi|321448042|gb|EFX61290.1| hypothetical protein DAPPUDRAFT_69961	GO:0006412 translation	GO:0005730 nucleolus | GO:0009506 plasmodesma | GO:0005886 plasma membrane | GO:0022625 cytosolic large ribosomal subunit	GO:0003735 structural constituent of ribosome	6669|Daphnia pulex
TRINITY_DN371937_c1_g1_i1	33.088	-4.63591	0.567155	-8.17397	2.98402e-16	3.12642e-13	12.505	7668	XP_011667440.1 PREDICTED: LOW QUALITY PROTEIN: tubulin alpha-1 chain-like [Strongylocentrotus purpuratus]	606	gi|780036291|ref|XP_011667440.1| PREDICTED: LOW QUALITY PROTEIN: tubulin alpha-1 chain-like	GO:0051258 protein polymerization | GO:0006184 GTP catabolic process | GO:0007017 microtubule-based process	GO:0005874 microtubule | GO:0005819 spindle | GO:0005737 cytoplasm | GO:0005634 nucleus	GO:0003924 GTPase activity | GO:0005200 structural constituent of cytoskeleton | GO:0005525 GTP binding	7668|Strongylocentrotus purpuratus
TRINITY_DN339028_c4_g2_i3	11.1511	-4.58948	0.901647	-5.09011	3.57864e-07	8.54297e-05	4.06839	7739	XP_002597423.1 hypothetical protein BRAFLDRAFT_122632 [Branchiostoma floridae]	314	-	-	-	-	-
TRINITY_DN369437_c4_g9_i1	194.639	-4.57048	0.512789	-8.91299	4.96764e-19	6.69177e-16	15.1745	307658	XP_012539004.1 PREDICTED: tubulin alpha-1 chain-like [Monomorium pharaonis]	1033	gi|826485518|ref|XP_012539004.1| PREDICTED: tubulin alpha-1 chain-like	GO:0051258 protein polymerization | GO:0006184 GTP catabolic process | GO:0007017 microtubule-based process	GO:0005874 microtubule | GO:0005737 cytoplasm	GO:0003924 GTPase activity | GO:0005200 structural constituent of cytoskeleton | GO:0005525 GTP binding	307658|Monomorium pharaonis
TRINITY_DN371628_c1_g1_i11	50.4976	-4.48933	0.502671	-8.93095	4.22365e-19	6.12722e-16	15.2127	6669	EFX61270.1 hypothetical protein DAPPUDRAFT_340306, partial [Daphnia pulex]	313	gi|321447988|gb|EFX61270.1| hypothetical protein DAPPUDRAFT_340306, partial	GO:0006412 translation	GO:0005840 ribosome | GO:0033009 nucleomorph	GO:0003735 structural constituent of ribosome	6669|Daphnia pulex
TRINITY_DN360380_c3_g1_i6	12.0877	-4.47408	0.987113	-4.5325	5.82909e-06	0.000964306	3.01579	10228	XP_002108712.1 L27a [Trichoplax adhaerens]	442	gi|449102244|gb|AGE89255.1| ribosomal protein L27Ae	GO:0006457 protein folding | GO:0000413 protein peptidyl-prolyl isomerization | GO:0006412 translation	GO:0005840 ribosome	GO:0003735 structural constituent of ribosome | GO:0003755 peptidyl-prolyl cis-trans isomerase activity	153251|Cryptocaryon irritans
TRINITY_DN371628_c1_g1_i12	56.1549	-4.45748	0.568381	-7.84242	4.41945e-15	4.16732e-12	11.3801	6669	EFX61270.1 hypothetical protein DAPPUDRAFT_340306, partial [Daphnia pulex]	294	gi|321447988|gb|EFX61270.1| hypothetical protein DAPPUDRAFT_340306, partial	GO:0006412 translation	GO:0015934 large ribosomal subunit	GO:0003735 structural constituent of ribosome | GO:0003723 RNA binding	6669|Daphnia pulex
TRINITY_DN379266_c3_g1_i1	32.7983	-4.43441	0.736905	-6.01761	1.77013e-09	6.18202e-07	6.20887	45351	XP_001618065.1 hypothetical protein NEMVEDRAFT_v1g67737 [Nematostella vectensis]	747	gi|156317932|ref|XP_001618065.1| hypothetical protein NEMVEDRAFT_v1g67737	GO:0006435 threonyl-tRNA aminoacylation | GO:0006414 translational elongation | GO:0006184 GTP catabolic process	GO:0005737 cytoplasm	GO:0003746 translation elongation factor activity | GO:0004829 threonine-tRNA ligase activity | GO:0005524 ATP binding | GO:0003924 GTPase activity | GO:0005525 GTP binding	45351|Nematostella vectensis
TRINITY_DN354008_c5_g1_i4	123.124	-4.41342	0.663051	-6.65622	2.80954e-11	1.60561e-08	7.79436	7918	XP_015218410.1 PREDICTED: elongation factor 1-alpha 1 isoform X2 [Lepisosteus oculatus]	362	gi|736160430|ref|XP_010786582.1| PREDICTED: elongation factor 1-alpha 1	GO:0006414 translational elongation | GO:0006184 GTP catabolic process	GO:0005737 cytoplasm	GO:0003746 translation elongation factor activity | GO:0003924 GTPase activity | GO:0005525 GTP binding	8208|Notothenia coriiceps
TRINITY_DN371946_c3_g1_i16	20.2932	-4.15678	0.737553	-5.63591	1.7414e-08	4.97592e-06	5.30313	6687	AEC33277.1 14-3-3 protein, partial [Penaeus monodon]	354	gi|330690205|gb|AEC33277.1| 14-3-3 protein	GO:0055114 oxidation-reduction process	-	GO:0004497 monooxygenase activity | GO:0019904 protein domain specific binding	6687|Penaeus monodon
TRINITY_DN371946_c3_g1_i11	18.762	-4.11926	0.907056	-4.54135	5.58952e-06	0.000932856	3.03019	6687	AEC33277.1 14-3-3 protein, partial [Penaeus monodon]	487	gi|330690205|gb|AEC33277.1| 14-3-3 protein	GO:0055114 oxidation-reduction process | GO:0009742 brassinosteroid mediated signaling pathway | GO:0009737 response to abscisic acid stimulus	GO:0005829 cytosol | GO:0005739 mitochondrion | GO:0009506 plasmodesma | GO:0005886 plasma membrane	GO:0004497 monooxygenase activity | GO:0005524 ATP binding | GO:0019904 protein domain specific binding	6687|Penaeus monodon
TRINITY_DN352130_c3_g6_i1	44.1969	-4.00176	0.704555	-5.67984	1.34823e-08	3.97286e-06	5.4009	6687	AEC33277.1 14-3-3 protein, partial [Penaeus monodon]	784	gi|330690205|gb|AEC33277.1| 14-3-3 protein	GO:0055114 oxidation-reduction process	-	GO:0004497 monooxygenase activity | GO:0019904 protein domain specific binding	6687|Penaeus monodon
TRINITY_DN350451_c3_g1_i1	22.3973	-3.97021	0.606929	-6.54147	6.09154e-11	3.37883e-08	7.47123	6669	EFX61290.1 hypothetical protein DAPPUDRAFT_69961 [Daphnia pulex]	203	gi|321448042|gb|EFX61290.1| hypothetical protein DAPPUDRAFT_69961	GO:0006412 translation	GO:0005840 ribosome	GO:0003735 structural constituent of ribosome | GO:0004088 carbamoyl-phosphate synthase (glutamine-hydrolyzing) activity	6669|Daphnia pulex
TRINITY_DN358584_c0_g2_i1	9.12755	-3.85074	0.822803	-4.68002	2.86841e-06	0.000510333	3.29215	6669	EFX61290.1 hypothetical protein DAPPUDRAFT_69961 [Daphnia pulex]	547	gi|321448042|gb|EFX61290.1| hypothetical protein DAPPUDRAFT_69961	GO:0006412 translation	GO:0005730 nucleolus | GO:0009506 plasmodesma | GO:0005886 plasma membrane | GO:0022625 cytosolic large ribosomal subunit	GO:0003735 structural constituent of ribosome	6669|Daphnia pulex
TRINITY_DN349380_c0_g1_i12	29.6694	-3.85025	0.56491	-6.81569	9.38099e-12	5.70697e-09	8.24359	7260	XP_002066865.1 uncharacterized protein Dwil_GK24326 [Drosophila willistoni]	243	gi|930562066|gb|KPI86114.1| Protein disulfide isomerase	-	-	-	5684|Leptomonas seymouri
TRINITY_DN364624_c3_g3_i1	16.861	-3.76965	0.786764	-4.79134	1.65671e-06	0.000325457	3.48751	45882	KRY60984.1 Tubulin alpha-3 chain, partial [Trichinella britovi]	212	gi|961088018|ref|XP_014770964.1| PREDICTED: tubulin alpha chain-like	GO:0007017 microtubule-based process | GO:0006184 GTP catabolic process | GO:0006511 ubiquitin-dependent protein catabolic process | GO:0051258 protein polymerization	GO:0005737 cytoplasm | GO:0005874 microtubule	GO:0008270 zinc ion binding | GO:0005525 GTP binding | GO:0003924 GTPase activity | GO:0005200 structural constituent of cytoskeleton	37653|Octopus bimaculoides
TRINITY_DN364950_c5_g1_i18	31.2252	-3.75238	0.578719	-6.48394	8.93584e-11	4.55462e-08	7.34155	7668	XP_787947.3 PREDICTED: cathepsin B [Strongylocentrotus purpuratus]	443	gi|50657025|emb|CAH04630.1| cathepsin B	GO:0031101 fin regeneration | GO:0050790 regulation of catalytic activity | GO:0006508 proteolysis	-	GO:0004197 cysteine-type endopeptidase activity	55567|Suberites domuncula
TRINITY_DN349289_c0_g1_i2	101.551	-3.60363	0.36059	-9.99372	1.62371e-23	3.40239e-20	19.4682	294128	XP_018007244.1 PREDICTED: 60S acidic ribosomal protein P1-like [Hyalella azteca]	465	gi|238683667|gb|ACR54112.1| ribosomal protein P1	GO:0009792 embryo development ending in birth or egg hatching | GO:0006414 translational elongation	GO:0022626 cytosolic ribosome | GO:0005886 plasma membrane | GO:0005634 nucleus	GO:0003735 structural constituent of ribosome	647170|Palaemon varians
TRINITY_DN349350_c2_g1_i8	27.6772	-3.54892	0.5807	-6.11146	9.87219e-10	3.72359e-07	6.42904	9601	NP_001124779.1 60S ribosomal protein L23 [Pongo abelii]	409	gi|938043399|gb|KPP56805.1| 60S ribosomal protein L23-like	GO:0006412 translation	GO:0005730 nucleolus | GO:0022625 cytosolic large ribosomal subunit	GO:0003735 structural constituent of ribosome	113540|Scleropages formosus
TRINITY_DN357004_c11_g1_i3	643.326	-3.54078	0.490577	-7.21757	5.2923e-13	4.24346e-10	9.37228	7668	XP_003730365.1 PREDICTED: calretinin isoform X4 [Strongylocentrotus purpuratus]	288	-	-	-	-	-
TRINITY_DN342725_c7_g2_i1	16.4455	-3.38089	0.743766	-4.54563	5.47707e-06	0.000930559	3.03126	45351	XP_001618065.1 hypothetical protein NEMVEDRAFT_v1g67737 [Nematostella vectensis]	892	gi|156317932|ref|XP_001618065.1| hypothetical protein NEMVEDRAFT_v1g67737	GO:0006414 translational elongation | GO:0006184 GTP catabolic process	GO:0005622 intracellular	GO:0003746 translation elongation factor activity | GO:0003924 GTPase activity | GO:0005525 GTP binding	45351|Nematostella vectensis
TRINITY_DN348385_c2_g1_i15	143.901	-3.16104	0.3373	-9.37159	7.14487e-21	1.22496e-17	16.9119	29058	XP_021200657.1 peptidyl-prolyl cis-trans isomerase-like [Helicoverpa armigera]	480	gi|357616338|gb|EHJ70135.1| cyclophilin A	GO:0006457 protein folding | GO:0001666 response to hypoxia | GO:0000413 protein peptidyl-prolyl isomerization	GO:0005829 cytosol	GO:0003755 peptidyl-prolyl cis-trans isomerase activity	13037|Danaus plexippus
TRINITY_DN379767_c3_g2_i5	177.117	3.10862	0.301433	10.3128	6.16794e-25	1.66173e-21	20.7794	6669	EFX61388.1 hypothetical protein DAPPUDRAFT_69734, partial [Daphnia pulex]	511	gi|321448282|gb|EFX61388.1| hypothetical protein DAPPUDRAFT_69734, partial	GO:0006950 response to stress	-	GO:0005524 ATP binding	6669|Daphnia pulex
TRINITY_DN367948_c0_g1_i11	20.997	3.45606	0.714125	4.83958	1.30114e-06	0.000263852	3.57864	294128	XP_018021689.1 PREDICTED: uncharacterized protein LOC108677896 [Hyalella azteca]	318	-	-	-	-	-
TRINITY_DN361106_c1_g1_i8	57.6634	3.77334	0.60457	6.24137	4.33762e-10	1.77833e-07	6.74999	48498	XP_020619658.1 uncharacterized protein LOC110057413 [Orbicella faveolata]	1218	gi|658307397|ref|YP_009043095.1| putative lipoprotein	GO:0006099 tricarboxylic acid cycle | GO:0030001 metal ion transport	GO:0045252 oxoglutarate dehydrogenase complex	GO:0046872 metal ion binding | GO:0004149 dihydrolipoyllysine-residue succinyltransferase activity	1486421|Listeria phage LMSP-25
TRINITY_DN365092_c0_g1_i9	41.5967	3.82505	0.632753	6.0451	1.49318e-09	5.31319e-07	6.27464	6669	EFX61346.1 effete protein/ubiquitin ligase-like protein, partial [Daphnia pulex]	320	gi|321448177|gb|EFX61346.1| effete protein/ubiquitin ligase-like protein, partial	GO:0007179 transforming growth factor beta receptor signaling pathway | GO:0070979 protein K11-linked ubiquitination | GO:0071108 protein K48-linked deubiquitination | GO:0006915 apoptotic process | GO:0034138 toll-like receptor 3 signaling pathway | GO:0034142 toll-like receptor 4 signaling pathway | GO:0010458 exit from mitosis | GO:0031145 anaphase-promoting complex-dependent proteasomal ubiqu…	GO:0070062 extracellular vesicular exosome | GO:0005829 cytosol | GO:0005654 nucleoplasm | GO:0005886 plasma membrane | GO:0010008 endosome membrane | GO:0005680 anaphase-promoting complex	GO:0008242 omega peptidase activity | GO:0043130 ubiquitin binding | GO:0019784 NEDD8-specific protease activity | GO:0004843 ubiquitin-specific protease activity | GO:0031625 ubiquitin protein ligase binding | GO:0004842 ubiquitin-protein ligase activity | GO:0005524 ATP binding | GO:0016628 oxidoreductase activity, acting on the CH-CH group of donors, NAD or NADP as acceptor	6669|Daphnia pulex
TRINITY_DN354373_c4_g1_i1	23.2188	4.08452	0.784848	5.20421	1.94821e-07	4.83438e-05	4.31566	114398	XP_015912981.1 heat shock protein 70 B2-like [Parasteatoda tepidariorum]	480	gi|294893754|ref|XP_002774630.1| heat shock protein 70, putative	GO:0044416 induction by symbiont of host defense response | GO:0030260 entry into host cell | GO:0009636 response to toxin | GO:0015833 peptide transport | GO:0006200 ATP catabolic process	GO:0030446 hyphal cell wall | GO:0005829 cytosol | GO:0009986 cell surface | GO:0030445 yeast-form cell wall | GO:0005886 plasma membrane	GO:0042277 peptide binding | GO:0016887 ATPase activity | GO:0005524 ATP binding	31276|Perkinsus marinus
TRINITY_DN374221_c2_g1_i5	36.6362	4.54606	0.937718	4.848	1.24714e-06	0.00025565	3.59235	669202	KII74048.1 Polyubiquitin [Thelohanellus kitauei]	447	gi|749728958|gb|KII74048.1| Polyubiquitin	GO:0019082 viral protein processing | GO:0001172 transcription, RNA-dependent | GO:0006508 proteolysis | GO:0006200 ATP catabolic process	-	GO:0004197 cysteine-type endopeptidase activity | GO:0004252 serine-type endopeptidase activity | GO:0008026 ATP-dependent helicase activity | GO:0003968 RNA-directed RNA polymerase activity | GO:0033897 ribonuclease T2 activity | GO:0070008 serine-type exopeptidase activity | GO:0003723 RNA binding | GO:0005524 ATP binding	669202|Thelohanellus kitauei
TRINITY_DN378567_c0_g2_i1	204.144	5.17316	0.386886	13.3713	8.90043e-41	8.39266e-37	36.0761	65426	CAQ60114.1 70kDa heat shock protein [Gammarus locusta]	370	gi|190014500|emb|CAQ60114.1| 70kDa heat shock protein	GO:0006412 translation | GO:0009636 response to toxin | GO:0030260 entry into host cell | GO:0044416 induction by symbiont of host defense response | GO:0034605 cellular response to heat | GO:0044182 filamentous growth of a population of unicellular organisms	GO:0005829 cytosol | GO:0030445 yeast-form cell wall | GO:0009986 cell surface | GO:0030446 hyphal cell wall | GO:0005576 extracellular region | GO:0005886 plasma membrane	GO:0042277 peptide binding | GO:0005524 ATP binding | GO:0051082 unfolded protein binding	65426|Gammarus locusta
TRINITY_DN371471_c1_g1_i1	669.854	5.21826	0.352005	14.8244	1.01922e-49	1.92214e-45	44.7162	65426	CAQ60114.1 70kDa heat shock protein [Gammarus locusta]	896	gi|190014500|emb|CAQ60114.1| 70kDa heat shock protein	GO:0046686 response to cadmium ion | GO:0048593 camera-type eye morphogenesis | GO:0001568 blood vessel development | GO:0009408 response to heat | GO:0009410 response to xenobiotic stimulus	-	GO:0005524 ATP binding	65426|Gammarus locusta
TRINITY_DN378567_c0_g1_i3	139.185	5.63819	0.558424	10.0966	5.7185e-24	1.34806e-20	19.8703	10224	XP_002733703.1 PREDICTED: heat shock cognate 71 kDa protein-like [Saccoglossus kowalevskii]	314	gi|291227455|ref|XP_002733703.1| PREDICTED: heat shock cognate 71 kDa protein-like	GO:0006950 response to stress	-	GO:0005524 ATP binding	10224|Saccoglossus kowalevskii
TRINITY_DN353339_c0_g1_i3	37.9676	6.54214	1.38837	4.71211	2.45161e-06	0.000453284	3.34363	49087	ACY44272.1 translational elongation factor-1 alpha, partial [Euperipatoides rowelli]	228	gi|15212123|dbj|BAB63216.1| EF-1a	GO:0006414 translational elongation | GO:0006184 GTP catabolic process	GO:0005853 eukaryotic translation elongation factor 1 complex	GO:0003746 translation elongation factor activity | GO:0003924 GTPase activity | GO:0005525 GTP binding	7739|Branchiostoma floridae
TRINITY_DN364116_c0_g1_i6	11.3703	6.75627	1.3295	5.08183	3.73816e-07	8.81225e-05	4.05491	7994	XP_022535314.1 poly [ADP-ribose] polymerase 12 [Astyanax mexicanus]	609	gi|597785231|ref|XP_007256104.1| PREDICTED: chitinase-like protein PB1E7.04c-like	GO:0008152 metabolic process	-	GO:0003950 NAD+ ADP-ribosyltransferase activity	7994|Astyanax mexicanus

## Sheet: EveLT1003
gene	baseMean	log2FoldChange	lfcSE	stat	pvalue	padj	log10padj	taxon	best.nr.hit.diamond	sequence.length	best.hit.to.nr	GO.Biological.Process	GO.Cellular.Component	GO.Molecular.Function	specis
TRINITY_DN360380_c3_g1_i6	26.2836	-8.10135	1.09567	-7.39397	1.42512e-13	5.88744e-11	10.2301	10228	XP_002108712.1 L27a [Trichoplax adhaerens]	442	gi|449102244|gb|AGE89255.1| ribosomal protein L27Ae	GO:0006457 protein folding | GO:0000413 protein peptidyl-prolyl isomerization | GO:0006412 translation	GO:0005840 ribosome	GO:0003735 structural constituent of ribosome | GO:0003755 peptidyl-prolyl cis-trans isomerase activity	153251|Cryptocaryon irritans
TRINITY_DN381705_c2_g2_i2	56.0361	-7.54414	1.06129	-7.10847	1.17337e-12	3.91167e-10	9.40764	294128	XP_018027720.1 PREDICTED: uncharacterized protein LOC108682963 [Hyalella azteca]	1561	-	-	-	-	-
TRINITY_DN360036_c1_g1_i1	15.4856	-7.38117	1.09579	-6.73595	1.62867e-11	4.25846e-09	8.37075	7159	XP_021706540.1 uncharacterized protein LOC110678229 [Aedes aegypti]	393	gi|470363484|ref|XP_004365625.1| histone H4	GO:0042742 defense response to bacterium | GO:0006334 nucleosome assembly	GO:0000786 nucleosome | GO:0033009 nucleomorph | GO:0005634 nucleus	GO:0003677 DNA binding | GO:0046982 protein heterodimerization activity	192875|Capsaspora owczarzaki
TRINITY_DN381872_c1_g1_i1	368.321	-6.86713	1.39793	-4.91236	8.99878e-07	8.64553e-05	4.06321	294128	XP_018022207.1 PREDICTED: uncharacterized protein LOC108678337 [Hyalella azteca]	6496	-	-	-	-	-
TRINITY_DN343454_c3_g1_i7	9.00385	-6.57819	1.21704	-5.40507	6.47814e-08	9.10289e-06	5.04082	54126	PDM78189.1 hypothetical protein PRIPAC_30768 [Pristionchus pacificus]	656	-	-	-	-	-
TRINITY_DN356707_c2_g6_i1	23.3197	-6.47878	1.06621	-6.07644	1.22879e-09	2.44057e-07	6.61251	7038	XP_018916580.1 PREDICTED: rRNA 2'-O-methyltransferase fibrillarin [Bemisia tabaci]	299	gi|145486467|ref|XP_001429240.1| hypothetical protein	GO:0006364 rRNA processing | GO:0032259 methylation | GO:0008033 tRNA processing	-	GO:0003723 RNA binding | GO:0008168 methyltransferase activity	5888|Paramecium tetraurelia
TRINITY_DN379054_c4_g4_i2	33.6675	-6.43858	1.25947	-5.11214	3.1853e-07	3.61514e-05	4.44187	7029	XP_016664379.1 PREDICTED: uncharacterized protein LOC107885285, partial [Acyrthosiphon pisum]	705	gi|270002686|gb|EEZ99133.1| hypothetical protein TcasGA2_TC012914	GO:0006278 RNA-dependent DNA replication | GO:0055085 transmembrane transport	GO:0016021 integral to membrane	GO:0003964 RNA-directed DNA polymerase activity | GO:0003723 RNA binding	7070|Tribolium castaneum
TRINITY_DN368397_c0_g1_i3	542.012	-6.42296	1.41484	-4.53969	5.6337e-06	0.000415606	3.38132	294128	XP_018025350.1 PREDICTED: uncharacterized protein LOC108680931 [Hyalella azteca]	838	-	-	-	-	-
TRINITY_DN375643_c0_g1_i3	558.471	-6.26564	1.29177	-4.85042	1.23203e-06	0.000114635	3.94068	294128	XP_018012823.1 PREDICTED: uncharacterized protein LOC108669901 [Hyalella azteca]	2465	gi|321464620|gb|EFX75627.1| hypothetical protein DAPPUDRAFT_306723	-	-	-	6669|Daphnia pulex
TRINITY_DN369959_c0_g1_i3	14.8795	-6.25049	1.30538	-4.78825	1.68241e-06	0.00014915	3.82638	294128	XP_018009685.1 PREDICTED: uncharacterized protein LOC108667202 isoform X1 [Hyalella azteca]	714	-	-	-	-	-
TRINITY_DN361859_c2_g1_i3	8.0545	-6.22782	1.11796	-5.57069	2.53728e-08	3.88223e-06	5.41092	50429	PFX28186.1 40S ribosomal protein S8 [Stylophora pistillata]	368	gi|166952355|gb|ABZ04260.1| ribosomal protein rps8	GO:0000462 maturation of SSU-rRNA from tricistronic rRNA transcript (SSU-rRNA, 5.8S rRNA, LSU-rRNA) | GO:0006414 translational elongation	GO:0005618 cell wall | GO:0005730 nucleolus | GO:0009506 plasmodesma | GO:0022627 cytosolic small ribosomal subunit | GO:0009507 chloroplast | GO:0005886 plasma membrane	GO:0019843 rRNA binding | GO:0003735 structural constituent of ribosome	56195|Lineus viridis
TRINITY_DN359390_c0_g1_i4	104.1	-6.18537	1.33012	-4.65024	3.31544e-06	0.000270687	3.56753	294128	XP_018009853.1 PREDICTED: uncharacterized protein LOC108667347 [Hyalella azteca]	1301	-	-	-	-	-
TRINITY_DN352392_c0_g1_i6	5.93202	-6.0201	1.24975	-4.81703	1.45712e-06	0.00013201	3.87939	294128	XP_018016015.1 PREDICTED: cold shock protein 2-like [Hyalella azteca]	488	-	-	-	-	-
TRINITY_DN381097_c3_g1_i1	14.5374	-5.99745	1.19789	-5.00669	5.53728e-07	5.66228e-05	4.24701	294128	XP_018010100.1 PREDICTED: collagen alpha-1(IV) chain-like [Hyalella azteca]	2175	-	-	-	-	-
TRINITY_DN230970_c0_g1_i2	5.94633	-5.96713	1.30365	-4.57724	4.71145e-06	0.000360444	3.44316	28743	XP_015248388.1 PREDICTED: acyl-CoA-binding domain-containing protein 7 [Cyprinodon variegatus]	312	gi|590575434|ref|XP_007012685.1| Acyl-CoA-binding 6-like protein	-	-	GO:0000062 fatty-acyl-CoA binding	3641|Theobroma cacao
TRINITY_DN329202_c0_g1_i3	5.64286	-5.82366	1.34338	-4.33509	1.45702e-05	0.000920373	3.03604	6412	XP_009014739.1 hypothetical protein HELRODRAFT_170694 [Helobdella robusta]	326	gi|675858358|ref|XP_009014739.1| hypothetical protein HELRODRAFT_170694	-	-	-	6412|Helobdella robusta
TRINITY_DN354081_c0_g1_i2	22.5913	-5.8171	1.13312	-5.13369	2.84119e-07	3.26042e-05	4.48673	294128	XP_018012495.1 PREDICTED: flocculation protein FLO11-like [Hyalella azteca]	1806	gi|919018065|ref|XP_013393291.1| PREDICTED: mucin-2-like	-	-	-	7574|Lingula anatina
TRINITY_DN365262_c1_g2_i3	414.067	-5.80924	1.19946	-4.84321	1.27761e-06	0.000118342	3.92686	294128	XP_018021956.1 PREDICTED: uncharacterized protein LOC108678121 [Hyalella azteca]	956	-	-	-	-	-
TRINITY_DN357261_c0_g3_i1	35.3832	-5.75339	0.989602	-5.81384	6.10541e-09	1.06876e-06	5.97112	294128	XP_018023484.1 PREDICTED: uncharacterized protein LOC108679376 [Hyalella azteca]	872	-	-	-	-	-
TRINITY_DN355382_c2_g1_i1	18.8832	-5.6579	1.042	-5.42986	5.63981e-08	8.0342e-06	5.09506	45351	XP_001617568.1 hypothetical protein NEMVEDRAFT_v1g69974 [Nematostella vectensis]	289	gi|326517276|dbj|BAK00005.1| predicted protein	GO:0006810 transport | GO:0006334 nucleosome assembly	GO:0016021 integral to membrane | GO:0000786 nucleosome | GO:0005634 nucleus	GO:0003677 DNA binding | GO:0046982 protein heterodimerization activity	4513|Hordeum vulgare
TRINITY_DN372931_c0_g3_i1	54.8734	-5.59041	1.28866	-4.33816	1.43678e-05	0.000915992	3.03811	294128	XP_018020146.1 PREDICTED: uncharacterized protein LOC108676568 [Hyalella azteca]	1684	-	-	-	-	-
TRINITY_DN356252_c3_g3_i4	32.2135	-5.5807	1.00795	-5.53669	3.08242e-08	4.64748e-06	5.33278	6687	AEC33277.1 14-3-3 protein, partial [Penaeus monodon]	204	gi|330690205|gb|AEC33277.1| 14-3-3 protein	GO:0055114 oxidation-reduction process	-	GO:0004497 monooxygenase activity | GO:0019904 protein domain specific binding	6687|Penaeus monodon
TRINITY_DN342725_c2_g1_i2	22.515	-5.55261	1.20363	-4.61323	3.96456e-06	0.000311912	3.50597	45351	XP_001618065.1 hypothetical protein NEMVEDRAFT_v1g67737 [Nematostella vectensis]	312	gi|156317932|ref|XP_001618065.1| hypothetical protein NEMVEDRAFT_v1g67737	GO:0006435 threonyl-tRNA aminoacylation | GO:0006414 translational elongation | GO:0006184 GTP catabolic process	GO:0005737 cytoplasm	GO:0003746 translation elongation factor activity | GO:0004829 threonine-tRNA ligase activity | GO:0005524 ATP binding | GO:0003924 GTPase activity | GO:0005525 GTP binding	45351|Nematostella vectensis
TRINITY_DN354330_c3_g1_i3	13.0036	-5.54422	1.07549	-5.15508	2.5352e-07	2.95859e-05	4.52892	6669	EFX61290.1 hypothetical protein DAPPUDRAFT_69961 [Daphnia pulex]	447	gi|321448042|gb|EFX61290.1| hypothetical protein DAPPUDRAFT_69961	GO:0006412 translation	GO:0005730 nucleolus | GO:0009506 plasmodesma | GO:0005886 plasma membrane | GO:0022625 cytosolic large ribosomal subunit	GO:0003735 structural constituent of ribosome	6669|Daphnia pulex
TRINITY_DN358584_c0_g2_i1	10.0037	-5.53787	1.23318	-4.49071	7.09862e-06	0.000507367	3.29468	6669	EFX61290.1 hypothetical protein DAPPUDRAFT_69961 [Daphnia pulex]	547	gi|321448042|gb|EFX61290.1| hypothetical protein DAPPUDRAFT_69961	GO:0006412 translation	GO:0005730 nucleolus | GO:0009506 plasmodesma | GO:0005886 plasma membrane | GO:0022625 cytosolic large ribosomal subunit	GO:0003735 structural constituent of ribosome	6669|Daphnia pulex
TRINITY_DN222055_c0_g1_i1	5.29066	-5.52679	1.19812	-4.61287	3.97139e-06	0.000311912	3.50597	27933	CCQ18609.1 60S acidic ribosomal protein P1 [Sycon ciliatum]	383	gi|457866997|emb|CCQ18609.1| 60S acidic ribosomal protein P1	GO:0006413 translational initiation | GO:0006414 translational elongation	GO:0005852 eukaryotic translation initiation factor 3 complex | GO:0022626 cytosolic ribosome | GO:0005886 plasma membrane | GO:0015934 large ribosomal subunit | GO:0005634 nucleus	GO:0003735 structural constituent of ribosome | GO:0003743 translation initiation factor activity	27933|Sycon ciliatum
TRINITY_DN350451_c3_g1_i1	29.7825	-5.48819	0.804209	-6.82434	8.83315e-12	2.41867e-09	8.61642	6669	EFX61290.1 hypothetical protein DAPPUDRAFT_69961 [Daphnia pulex]	203	gi|321448042|gb|EFX61290.1| hypothetical protein DAPPUDRAFT_69961	GO:0006412 translation	GO:0005840 ribosome	GO:0003735 structural constituent of ribosome | GO:0004088 carbamoyl-phosphate synthase (glutamine-hydrolyzing) activity	6669|Daphnia pulex
TRINITY_DN356106_c0_g1_i1	12.69	-5.45793	0.953621	-5.72337	1.04432e-08	1.72572e-06	5.76303	294128	XP_018014946.1 PREDICTED: uncharacterized protein LOC108671863 [Hyalella azteca]	1643	gi|929319954|ref|XP_014039217.1| PREDICTED: mucin-2-like, partial	-	-	-	8030|Salmo salar
TRINITY_DN379266_c3_g1_i3	71.6003	-5.42084	0.779405	-6.95509	3.52326e-12	1.05473e-09	8.97686	45351	XP_001618065.1 hypothetical protein NEMVEDRAFT_v1g67737 [Nematostella vectensis]	780	gi|156317932|ref|XP_001618065.1| hypothetical protein NEMVEDRAFT_v1g67737	GO:0006414 translational elongation | GO:0006184 GTP catabolic process | GO:0009409 response to cold	GO:0005774 vacuolar membrane | GO:0048046 apoplast | GO:0009507 chloroplast | GO:0005730 nucleolus | GO:0005829 cytosol | GO:0009506 plasmodesma | GO:0005886 plasma membrane	GO:0003746 translation elongation factor activity | GO:0005525 GTP binding | GO:0003924 GTPase activity | GO:0005507 copper ion binding	45351|Nematostella vectensis
TRINITY_DN371780_c0_g1_i1	31.5142	-5.36567	0.783268	-6.85036	7.36625e-12	2.05618e-09	8.68694	294128	XP_018020146.1 PREDICTED: uncharacterized protein LOC108676568 [Hyalella azteca]	3007	-	-	-	-	-
TRINITY_DN377225_c1_g1_i5	931.364	-5.35107	1.03051	-5.19266	2.07308e-07	2.47523e-05	4.60638	294128	XP_018011733.1 PREDICTED: protein transport protein SEC31-like [Hyalella azteca]	759	-	-	-	-	-
TRINITY_DN364526_c1_g1_i1	58.2275	-5.33745	0.905565	-5.89406	3.76818e-09	6.82768e-07	6.16573	294128	XP_018014946.1 PREDICTED: uncharacterized protein LOC108671863 [Hyalella azteca]	2825	gi|589102437|ref|XP_006963241.1| N-terminal WSC domain-containing protein	-	-	-	51453|Trichoderma reesei
TRINITY_DN372133_c2_g5_i2	10.5132	-5.32137	1.14353	-4.65348	3.26383e-06	0.000268596	3.5709	6500	XP_012944826.1 PREDICTED: ubiquitin-60S ribosomal protein L40 [Aplysia californica]	207	gi|149242629|pdb|2OJR|A Chain A, Structure Of Ubiquitin Solved By Sad Using The Lanthanide- Binding Tag	GO:0034162 toll-like receptor 9 signaling pathway | GO:0006281 DNA repair | GO:0019221 cytokine-mediated signaling pathway | GO:0042059 negative regulation of epidermal growth factor receptor signaling pathway | GO:0019068 virion assembly | GO:0032481 positive regulation of type I interferon production | GO:0007220 Notch receptor processing | GO:0030512 negative regulation of transforming growth …	GO:0030666 endocytic vesicle membrane | GO:0005773 vacuole | GO:0005886 plasma membrane | GO:0005654 nucleoplasm | GO:0010008 endosome membrane | GO:0005829 cytosol | GO:0005840 ribosome	GO:0004197 cysteine-type endopeptidase activity | GO:0002020 protease binding | GO:0003735 structural constituent of ribosome | GO:0070008 serine-type exopeptidase activity | GO:0033897 ribonuclease T2 activity | GO:0005524 ATP binding | GO:0004252 serine-type endopeptidase activity | GO:0008026 ATP-dependent helicase activity | GO:0003968 RNA-directed RNA polymerase activity	9606|Homo sapiens
TRINITY_DN356272_c3_g3_i1	6.37453	-5.22926	1.17685	-4.44344	8.85316e-06	0.000617807	3.20915	6669	EFX61270.1 hypothetical protein DAPPUDRAFT_340306, partial [Daphnia pulex]	351	gi|321447988|gb|EFX61270.1| hypothetical protein DAPPUDRAFT_340306, partial	GO:0006412 translation	GO:0015934 large ribosomal subunit	GO:0003735 structural constituent of ribosome | GO:0019843 rRNA binding	6669|Daphnia pulex
TRINITY_DN334669_c0_g1_i5	24.5709	-5.193	1.0195	-5.09367	3.512e-07	3.92129e-05	4.40657	294128	XP_018025515.1 PREDICTED: uncharacterized protein LOC108681059 [Hyalella azteca]	1126	-	-	-	-	-
TRINITY_DN379645_c0_g1_i2	33.6023	-5.1874	1.06386	-4.87603	1.08244e-06	0.000103036	3.98701	294128	XP_018027640.1 PREDICTED: carbohydrate sulfotransferase 11-like [Hyalella azteca]	1873	gi|939650156|ref|XP_014296279.1| PREDICTED: uncharacterized protein LOC103580991	GO:0016051 carbohydrate biosynthetic process	GO:0016021 integral to membrane	GO:0008146 sulfotransferase activity	69319|Microplitis demolitor
TRINITY_DN374474_c0_g4_i2	10.9558	-5.1047	1.16652	-4.37599	1.2088e-05	0.000800288	3.09675	294128	XP_018009853.1 PREDICTED: uncharacterized protein LOC108667347 [Hyalella azteca]	727	-	-	-	-	-
TRINITY_DN375392_c0_g2_i1	79.4675	-5.0894	0.755132	-6.73975	1.58659e-11	4.2016e-09	8.37658	294128	XP_018015718.1 PREDICTED: uncharacterized protein LOC108672540 isoform X1 [Hyalella azteca]	3277	-	-	-	-	-
TRINITY_DN381706_c1_g2_i1	71.0625	-5.0497	0.699644	-7.21752	5.29423e-13	1.88548e-10	9.72458	294128	XP_018012627.1 PREDICTED: uncharacterized protein LOC108669733, partial [Hyalella azteca]	3347	gi|926632340|ref|XP_013781932.1| PREDICTED: uncharacterized protein LOC106466227	-	-	-	6850|Limulus polyphemus
TRINITY_DN353128_c0_g1_i1	178.763	-5.01685	1.13231	-4.43065	9.39512e-06	0.000645687	3.18998	294128	XP_018024801.1 PREDICTED: uncharacterized protein LOC108680487 [Hyalella azteca]	1654	-	-	-	-	-
TRINITY_DN359278_c0_g1_i13	52.7696	-5.00875	0.591185	-8.47238	2.40423e-17	1.71247e-14	13.7664	6669	EFX60049.1 hypothetical protein DAPPUDRAFT_72936 [Daphnia pulex]	376	gi|321443307|gb|EFX60049.1| hypothetical protein DAPPUDRAFT_72936	GO:0006412 translation	GO:0015934 large ribosomal subunit	GO:0003735 structural constituent of ribosome | GO:0019843 rRNA binding	6669|Daphnia pulex
TRINITY_DN350197_c6_g1_i8	12.2805	-5.00345	0.987384	-5.06738	4.03328e-07	4.38482e-05	4.35805	9823	AAS55927.1 cytoskeletal beta actin, partial [Sus scrofa]	294	gi|33346945|gb|AAP34634.1| ubiquitin/actin fusion protein	GO:0007010 cytoskeleton organization | GO:0070359 actin polymerization-dependent cell motility involved in migration of symbiont in host	GO:0005737 cytoplasm | GO:0005884 actin filament	GO:0005200 structural constituent of cytoskeleton | GO:0005524 ATP binding	67809|Gymnochlora stellata
TRINITY_DN348353_c1_g1_i4	18.5949	-4.92102	0.984602	-4.99798	5.7934e-07	5.83749e-05	4.23377	6669	EFX59933.1 hypothetical protein DAPPUDRAFT_346316 [Daphnia pulex]	369	gi|321442921|gb|EFX59933.1| hypothetical protein DAPPUDRAFT_346316	GO:0006412 translation	GO:0005840 ribosome | GO:0009536 plastid	GO:0003735 structural constituent of ribosome | GO:0019843 rRNA binding	6669|Daphnia pulex
TRINITY_DN365358_c0_g2_i3	240.914	-4.92084	0.810115	-6.07425	1.24566e-09	2.45051e-07	6.61074	294128	XP_018011733.1 PREDICTED: protein transport protein SEC31-like [Hyalella azteca]	662	gi|702329689|ref|XP_010054173.1| PREDICTED: uncharacterized protein DDB_G0271670-like	-	-	-	71139|Eucalyptus grandis
TRINITY_DN249281_c1_g1_i1	24.2685	-4.7769	0.913623	-5.22852	1.70873e-07	2.1135e-05	4.675	294128	XP_018026266.1 PREDICTED: uncharacterized protein LOC108681715, partial [Hyalella azteca]	236	gi|321473740|gb|EFX84707.1| hypothetical protein DAPPUDRAFT_209471	GO:0005975 carbohydrate metabolic process | GO:0006030 chitin metabolic process	GO:0005576 extracellular region	GO:0008061 chitin binding | GO:0016810 hydrolase activity, acting on carbon-nitrogen (but not peptide) bonds	6669|Daphnia pulex
TRINITY_DN374242_c0_g6_i2	13.1866	-4.73658	1.00296	-4.7226	2.32844e-06	0.00019957	3.69991	1720309	KXJ15017.1 Transposon Ty3-G Gag-Pol polyprotein [Exaiptasia pallida]	919	gi|313228583|emb|CBY07375.1| unnamed protein product	-	-	-	34765|Oikopleura dioica
TRINITY_DN377398_c1_g1_i1	41.5469	-4.72508	0.913785	-5.17089	2.32983e-07	2.73438e-05	4.56314	294128	XP_018026782.1 PREDICTED: uncharacterized protein LOC108682169 [Hyalella azteca]	1734	gi|918316778|gb|KOF86026.1| hypothetical protein OCBIM_22019336mg, partial	-	-	-	37653|Octopus bimaculoides
TRINITY_DN374423_c1_g1_i15	128.648	-4.72079	0.641936	-7.35399	1.9237e-13	7.49734e-11	10.1251	2018661	PAV70235.1 hypothetical protein WR25_18577 [Diploscapter pachys]	293	gi|855308360|ref|XP_012896497.1| uncharacterized protein	GO:0006412 translation	GO:0005840 ribosome	GO:0003735 structural constituent of ribosome	12968|Blastocystis hominis
TRINITY_DN359278_c0_g1_i4	19.5422	-4.71579	0.827213	-5.70082	1.19236e-08	1.92417e-06	5.71576	6669	EFX60049.1 hypothetical protein DAPPUDRAFT_72936 [Daphnia pulex]	577	gi|321443307|gb|EFX60049.1| hypothetical protein DAPPUDRAFT_72936	GO:0032774 RNA biosynthetic process | GO:0006412 translation	GO:0033009 nucleomorph | GO:0015934 large ribosomal subunit	GO:0003899 DNA-directed RNA polymerase activity | GO:0003735 structural constituent of ribosome | GO:0019843 rRNA binding	6669|Daphnia pulex
TRINITY_DN361650_c1_g1_i1	64.1237	-4.66683	0.864711	-5.39698	6.77735e-08	9.45898e-06	5.02416	294128	XP_018026250.1 PREDICTED: uncharacterized protein LOC108681700 [Hyalella azteca]	1960	-	-	-	-	-
TRINITY_DN354008_c5_g1_i4	304.868	-4.65832	0.655328	-7.10838	1.17411e-12	3.91167e-10	9.40764	7918	XP_015218410.1 PREDICTED: elongation factor 1-alpha 1 isoform X2 [Lepisosteus oculatus]	362	gi|736160430|ref|XP_010786582.1| PREDICTED: elongation factor 1-alpha 1	GO:0006414 translational elongation | GO:0006184 GTP catabolic process	GO:0005737 cytoplasm	GO:0003746 translation elongation factor activity | GO:0003924 GTPase activity | GO:0005525 GTP binding	8208|Notothenia coriiceps
TRINITY_DN346905_c1_g1_i9	57.8643	-4.60705	0.731884	-6.29478	3.0784e-10	6.69342e-08	7.17435	7425	XP_008212420.1 PREDICTED: 60S ribosomal protein L3 [Nasonia vitripennis]	243	gi|645003142|ref|XP_008212420.1| PREDICTED: 60S ribosomal protein L3	GO:0006412 translation	GO:0005730 nucleolus | GO:0009506 plasmodesma | GO:0005886 plasma membrane | GO:0005618 cell wall | GO:0005774 vacuolar membrane | GO:0022625 cytosolic large ribosomal subunit	GO:0003735 structural constituent of ribosome	7425|Nasonia vitripennis
TRINITY_DN351213_c0_g2_i8	9.72284	-4.59371	1.03866	-4.42273	9.74624e-06	0.000665882	3.1766	127582	XP_012414147.1 PREDICTED: guanine nucleotide-binding protein subunit beta-2-like 1 isoform X2 [Trichechus manatus latirostris]	203	gi|494595462|ref|WP_007353721.1| MULTISPECIES: hypothetical protein	-	-	-	|
TRINITY_DN352511_c0_g2_i7	63.8366	-4.54986	0.530844	-8.57098	1.02605e-17	7.84964e-15	14.1052	6669	EFX61290.1 hypothetical protein DAPPUDRAFT_69961 [Daphnia pulex]	343	gi|321448042|gb|EFX61290.1| hypothetical protein DAPPUDRAFT_69961	GO:0006412 translation	GO:0005730 nucleolus | GO:0009506 plasmodesma | GO:0005886 plasma membrane | GO:0022625 cytosolic large ribosomal subunit	GO:0003735 structural constituent of ribosome	6669|Daphnia pulex
TRINITY_DN341034_c0_g4_i6	25.6155	-4.52303	0.721761	-6.26666	3.68876e-10	7.85516e-08	7.10484	6958	OTF78049.1 60S ribosomal protein L37-A-like protein [Euroglyphus maynei]	272	gi|290462013|gb|ADD24054.1| Probable 60S ribosomal protein L37-A	GO:0006412 translation	GO:0022625 cytosolic large ribosomal subunit	GO:0046872 metal ion binding | GO:0003735 structural constituent of ribosome | GO:0019843 rRNA binding	72036|Lepeophtheirus salmonis
TRINITY_DN336151_c0_g1_i1	20.4768	-4.5221	0.680781	-6.64251	3.08388e-11	7.86427e-09	8.10434	6161	BAA34955.1 myosin heavy chain, partial [Dugesia japonica]	4628	gi|674587834|emb|CDS33163.1| myosin heavy chain	GO:0008152 metabolic process	GO:0016459 myosin complex	GO:0003779 actin binding | GO:0005524 ATP binding | GO:0003774 motor activity	85433|Hymenolepis microstoma
TRINITY_DN378428_c0_g2_i2	40.8176	-4.46278	0.803014	-5.55753	2.73616e-08	4.15574e-06	5.38135	294128	XP_018009698.1 PREDICTED: agrin-like [Hyalella azteca]	1757	gi|193683435|ref|XP_001945453.1| PREDICTED: serine protease inhibitor dipetalogastin	-	-	-	7029|Acyrthosiphon pisum
TRINITY_DN348353_c1_g1_i10	123.416	-4.45727	0.49205	-9.05858	1.3216e-19	1.13745e-16	15.9441	6669	EFX59933.1 hypothetical protein DAPPUDRAFT_346316 [Daphnia pulex]	347	gi|321442921|gb|EFX59933.1| hypothetical protein DAPPUDRAFT_346316	GO:0006412 translation	GO:0005840 ribosome | GO:0009536 plastid	GO:0003735 structural constituent of ribosome | GO:0019843 rRNA binding	6669|Daphnia pulex
TRINITY_DN344382_c0_g1_i2	8.68295	-4.4527	0.970487	-4.58811	4.47279e-06	0.000343927	3.46353	69319	XP_008557858.1 PREDICTED: 60S ribosomal protein L23 [Microplitis demolitor]	409	gi|544217502|ref|XP_005538895.1| 60S ribosomal protein L23	GO:0006412 translation	GO:0005730 nucleolus | GO:0033009 nucleomorph | GO:0022625 cytosolic large ribosomal subunit | GO:0009507 chloroplast	GO:0003735 structural constituent of ribosome | GO:0019843 rRNA binding | GO:0000166 nucleotide binding	45157|Cyanidioschyzon merolae
TRINITY_DN350272_c1_g2_i3	11.9849	-4.43041	0.848734	-5.22002	1.78906e-07	2.18667e-05	4.66022	6669	EFX61270.1 hypothetical protein DAPPUDRAFT_340306, partial [Daphnia pulex]	342	gi|321447988|gb|EFX61270.1| hypothetical protein DAPPUDRAFT_340306, partial	GO:0006412 translation	GO:0015934 large ribosomal subunit	GO:0003735 structural constituent of ribosome | GO:0019843 rRNA binding	6669|Daphnia pulex
TRINITY_DN342145_c2_g1_i10	8.51043	-4.41492	0.994386	-4.43985	9.00228e-06	0.000626098	3.20336	6669	EFX61346.1 effete protein/ubiquitin ligase-like protein, partial [Daphnia pulex]	368	gi|321448177|gb|EFX61346.1| effete protein/ubiquitin ligase-like protein, partial	GO:0016567 protein ubiquitination | GO:0006511 ubiquitin-dependent protein catabolic process	-	GO:0004842 ubiquitin-protein ligase activity	6669|Daphnia pulex
TRINITY_DN378235_c0_g2_i3	31.7756	-4.40634	0.845978	-5.20857	1.90299e-07	2.29872e-05	4.63851	294128	XP_018007431.1 PREDICTED: carbohydrate sulfotransferase 13-like, partial [Hyalella azteca]	1521	gi|646720185|gb|KDR22013.1| Carbohydrate sulfotransferase 11	-	-	-	136037|Zootermopsis nevadensis
TRINITY_DN379266_c3_g1_i1	54.2094	-4.31473	0.666925	-6.4696	9.82648e-11	2.36018e-08	7.62705	45351	XP_001618065.1 hypothetical protein NEMVEDRAFT_v1g67737 [Nematostella vectensis]	747	gi|156317932|ref|XP_001618065.1| hypothetical protein NEMVEDRAFT_v1g67737	GO:0006435 threonyl-tRNA aminoacylation | GO:0006414 translational elongation | GO:0006184 GTP catabolic process	GO:0005737 cytoplasm	GO:0003746 translation elongation factor activity | GO:0004829 threonine-tRNA ligase activity | GO:0005524 ATP binding | GO:0003924 GTPase activity | GO:0005525 GTP binding	45351|Nematostella vectensis
TRINITY_DN380460_c3_g4_i1	61.4928	-4.28889	0.746877	-5.74242	9.33315e-09	1.58021e-06	5.80129	294128	XP_018026266.1 PREDICTED: uncharacterized protein LOC108681715, partial [Hyalella azteca]	1264	gi|321473740|gb|EFX84707.1| hypothetical protein DAPPUDRAFT_209471	GO:0005975 carbohydrate metabolic process | GO:0006030 chitin metabolic process	GO:0005576 extracellular region	GO:0008061 chitin binding | GO:0016810 hydrolase activity, acting on carbon-nitrogen (but not peptide) bonds	6669|Daphnia pulex
TRINITY_DN374064_c0_g2_i3	405.996	-4.28828	0.751545	-5.70595	1.15694e-08	1.88171e-06	5.72545	294128	XP_018013982.1 PREDICTED: uncharacterized protein LOC108671008 isoform X1 [Hyalella azteca]	2306	gi|321465478|gb|EFX76479.1| hypothetical protein DAPPUDRAFT_322382	GO:0006030 chitin metabolic process	GO:0005576 extracellular region	GO:0008061 chitin binding	6669|Daphnia pulex
TRINITY_DN369553_c2_g1_i27	63.041	-4.20747	0.539194	-7.80326	6.03302e-15	3.46161e-12	11.4607	610380	XP_011150282.1 PREDICTED: 40S ribosomal protein S2 [Harpegnathos saltator]	423	gi|145503960|ref|XP_001437952.1| hypothetical protein	GO:0006412 translation | GO:0046856 phosphatidylinositol dephosphorylation | GO:0006486 protein glycosylation	GO:0015935 small ribosomal subunit | GO:0033009 nucleomorph | GO:0009507 chloroplast | GO:0016020 membrane	GO:0004576 oligosaccharyl transferase activity | GO:0019843 rRNA binding | GO:0003735 structural constituent of ribosome	5888|Paramecium tetraurelia
TRINITY_DN347788_c0_g1_i1	124.907	-4.20502	0.760211	-5.53139	3.177e-08	4.73244e-06	5.32492	294128	XP_018009021.1 PREDICTED: uncharacterized protein LOC108666620 isoform X2 [Hyalella azteca]	1023	gi|470238036|ref|XP_004350976.1| ENTH domain-containing protein	-	-	-	261658|Dictyostelium fasciculatum
TRINITY_DN378389_c1_g1_i1	98.7524	-4.18281	0.833132	-5.02059	5.15143e-07	5.34713e-05	4.27188	294128	XP_018018192.1 PREDICTED: uncharacterized protein LOC108674737 [Hyalella azteca]	3531	-	-	-	-	-
TRINITY_DN355532_c3_g5_i1	12.1219	-4.17369	0.836802	-4.98766	6.11134e-07	6.09835e-05	4.21479	79923	ABK91809.1 cathepsin L-like proteinase precursor [Clonorchis sinensis]	217	gi|358255476|dbj|GAA57175.1| cathepsin L	GO:0006508 proteolysis	GO:0005829 cytosol	GO:0008234 cysteine-type peptidase activity	79923|Clonorchis sinensis
TRINITY_DN344738_c2_g4_i2	19.2333	-4.16935	0.638521	-6.5297	6.59029e-11	1.64011e-08	7.78513	6669	EFX60049.1 hypothetical protein DAPPUDRAFT_72936 [Daphnia pulex]	583	gi|321443307|gb|EFX60049.1| hypothetical protein DAPPUDRAFT_72936	GO:0032774 RNA biosynthetic process | GO:0006412 translation	GO:0005840 ribosome | GO:0033009 nucleomorph	GO:0003899 DNA-directed RNA polymerase activity | GO:0003735 structural constituent of ribosome | GO:0019843 rRNA binding	6669|Daphnia pulex
TRINITY_DN350451_c3_g2_i2	26.6583	-4.1547	0.902016	-4.60602	4.10449e-06	0.000320856	3.49369	6669	EFX61290.1 hypothetical protein DAPPUDRAFT_69961 [Daphnia pulex]	521	gi|321448042|gb|EFX61290.1| hypothetical protein DAPPUDRAFT_69961	GO:0006412 translation	GO:0005730 nucleolus | GO:0009506 plasmodesma | GO:0005886 plasma membrane | GO:0022625 cytosolic large ribosomal subunit	GO:0003735 structural constituent of ribosome	6669|Daphnia pulex
TRINITY_DN311412_c0_g1_i1	16.485	-4.09987	0.652367	-6.28461	3.28682e-10	7.07214e-08	7.15045	66420	KPI92989.1 Cathepsin B [Papilio xuthus]	1008	gi|524902931|ref|XP_005107685.1| PREDICTED: cathepsin B	GO:0031101 fin regeneration | GO:0050790 regulation of catalytic activity | GO:0006508 proteolysis	-	GO:0004197 cysteine-type endopeptidase activity	6500|Aplysia californica
TRINITY_DN359278_c0_g1_i1	9.63668	-4.09263	0.892064	-4.58782	4.47891e-06	0.000343927	3.46353	6669	EFX60049.1 hypothetical protein DAPPUDRAFT_72936 [Daphnia pulex]	417	gi|321443307|gb|EFX60049.1| hypothetical protein DAPPUDRAFT_72936	GO:0032774 RNA biosynthetic process | GO:0006412 translation	GO:0005840 ribosome | GO:0033009 nucleomorph	GO:0003899 DNA-directed RNA polymerase activity | GO:0003735 structural constituent of ribosome | GO:0019843 rRNA binding	6669|Daphnia pulex
TRINITY_DN371628_c1_g1_i11	60.6593	-4.06902	0.525819	-7.73844	1.00647e-14	5.47098e-12	11.2619	6669	EFX61270.1 hypothetical protein DAPPUDRAFT_340306, partial [Daphnia pulex]	313	gi|321447988|gb|EFX61270.1| hypothetical protein DAPPUDRAFT_340306, partial	GO:0006412 translation	GO:0005840 ribosome | GO:0033009 nucleomorph	GO:0003735 structural constituent of ribosome	6669|Daphnia pulex
TRINITY_DN342613_c0_g2_i1	10.1475	-4.05478	0.818311	-4.95506	7.23095e-07	7.14653e-05	4.1459	294128	XP_018026683.1 PREDICTED: uncharacterized protein LOC108682082 [Hyalella azteca]	1806	gi|321469835|gb|EFX80814.1| hypothetical protein DAPPUDRAFT_50816, partial	-	-	-	6669|Daphnia pulex
TRINITY_DN351322_c0_g1_i1	16.0467	-4.05084	0.851207	-4.75894	1.94609e-06	0.000171788	3.76501	10228	XP_002108712.1 L27a [Trichoplax adhaerens]	482	gi|402588535|gb|EJW82468.1| 60S ribosomal protein L27a	GO:0006412 translation | GO:0009908 flower development | GO:0010229 inflorescence development	GO:0005730 nucleolus | GO:0009506 plasmodesma | GO:0016020 membrane | GO:0022625 cytosolic large ribosomal subunit	GO:0003735 structural constituent of ribosome	6293|Wuchereria bancrofti
TRINITY_DN301458_c0_g1_i1	6.97487	-4.0319	0.88768	-4.54206	5.57077e-06	0.000412437	3.38464	6211	CDI97033.1 60S ribosomal protein L8 [Echinococcus multilocularis]	862	gi|674267528|emb|CDI97033.1| 60S ribosomal protein L8	GO:0006412 translation | GO:0006355 regulation of transcription, DNA-dependent	GO:0015934 large ribosomal subunit	GO:0003723 RNA binding | GO:0003735 structural constituent of ribosome | GO:0043565 sequence-specific DNA binding | GO:0003700 sequence-specific DNA binding transcription factor activity	6211|Echinococcus multilocularis
TRINITY_DN357589_c0_g2_i1	40.3031	-3.99115	0.906588	-4.40238	1.07069e-05	0.000718057	3.14384	294128	XP_018008258.1 PREDICTED: uncharacterized protein LOC108665959 [Hyalella azteca]	3201	-	-	-	-	-
TRINITY_DN352511_c0_g2_i6	86.9198	-3.97714	0.823021	-4.83237	1.34916e-06	0.000123859	3.90707	6669	EFX61290.1 hypothetical protein DAPPUDRAFT_69961 [Daphnia pulex]	575	gi|321448042|gb|EFX61290.1| hypothetical protein DAPPUDRAFT_69961	GO:0006412 translation	GO:0005730 nucleolus | GO:0009506 plasmodesma | GO:0005886 plasma membrane | GO:0022625 cytosolic large ribosomal subunit	GO:0003735 structural constituent of ribosome	6669|Daphnia pulex
TRINITY_DN346243_c1_g4_i1	44.314	-3.94	0.511247	-7.70665	1.29162e-14	6.66995e-12	11.1759	177089	A2I3Z2.1 RecName: Full=40S ribosomal protein SA	206	gi|156089135|ref|XP_001611974.1| 40S ribosomal protein S2	GO:0006412 translation | GO:0000028 ribosomal small subunit assembly	GO:0022627 cytosolic small ribosomal subunit	GO:0003735 structural constituent of ribosome	5865|Babesia bovis
TRINITY_DN351721_c0_g1_i1	50.0255	-3.91224	0.900192	-4.34601	1.38635e-05	0.00088658	3.05228	294128	XP_018009020.1 PREDICTED: uncharacterized protein LOC108666620 isoform X1 [Hyalella azteca]	1391	-	-	-	-	-
TRINITY_DN344382_c0_g1_i3	12.3365	-3.90915	0.725374	-5.38914	7.0794e-08	9.81423e-06	5.00814	69319	XP_008557858.1 PREDICTED: 60S ribosomal protein L23 [Microplitis demolitor]	408	gi|544217502|ref|XP_005538895.1| 60S ribosomal protein L23	GO:0006412 translation	GO:0005730 nucleolus | GO:0033009 nucleomorph | GO:0022625 cytosolic large ribosomal subunit | GO:0009507 chloroplast	GO:0003735 structural constituent of ribosome | GO:0019843 rRNA binding | GO:0000166 nucleotide binding	45157|Cyanidioschyzon merolae
TRINITY_DN160301_c0_g1_i1	17.1752	-3.90205	0.774903	-5.03554	4.76515e-07	5.07037e-05	4.29496	282301	PAA47134.1 hypothetical protein BOX15_Mlig030572g4, partial [Macrostomum lignano]	327	gi|961809746|ref|XP_014831182.1| PREDICTED: cystatin-B-like	-	-	-	48701|Poecilia mexicana
TRINITY_DN381179_c0_g4_i1	670.311	-3.84496	0.669456	-5.7434	9.27925e-09	1.58021e-06	5.80129	294128	XP_018019807.1 PREDICTED: aminopeptidase N-like [Hyalella azteca]	908	gi|345482582|ref|XP_001608209.2| PREDICTED: aminopeptidase N-like	GO:0006508 proteolysis	-	GO:0008237 metallopeptidase activity | GO:0008270 zinc ion binding | GO:0004177 aminopeptidase activity	7425|Nasonia vitripennis
TRINITY_DN371628_c1_g1_i12	84.1457	-3.79954	0.609107	-6.23788	4.43541e-10	9.34876e-08	7.02925	6669	EFX61270.1 hypothetical protein DAPPUDRAFT_340306, partial [Daphnia pulex]	294	gi|321447988|gb|EFX61270.1| hypothetical protein DAPPUDRAFT_340306, partial	GO:0006412 translation	GO:0015934 large ribosomal subunit	GO:0003735 structural constituent of ribosome | GO:0003723 RNA binding	6669|Daphnia pulex
TRINITY_DN349853_c0_g3_i8	10.7295	-3.77085	0.785702	-4.79934	1.59188e-06	0.000141839	3.8482	6669	EFX61299.1 hypothetical protein DAPPUDRAFT_69950, partial [Daphnia pulex]	478	gi|321448059|gb|EFX61299.1| hypothetical protein DAPPUDRAFT_69950, partial	GO:0006413 translational initiation | GO:0006452 translational frameshifting | GO:0008612 peptidyl-lysine modification to hypusine | GO:0045905 positive regulation of translational termination | GO:0045901 positive regulation of translational elongation	-	GO:0003743 translation initiation factor activity | GO:0003746 translation elongation factor activity | GO:0043022 ribosome binding	6669|Daphnia pulex
TRINITY_DN355438_c0_g1_i2	14.1119	-3.76463	0.714966	-5.26546	1.39838e-07	1.82816e-05	4.73799	6412	XP_009026914.1 hypothetical protein HELRODRAFT_186015 [Helobdella robusta]	984	gi|611980900|ref|XP_007507881.1| PREDICTED: LOW QUALITY PROTEIN: cathepsin B	GO:0006508 proteolysis | GO:0097067 cellular response to thyroid hormone stimulus | GO:0050790 regulation of catalytic activity	GO:0005764 lysosome | GO:0005739 mitochondrion | GO:0005730 nucleolus | GO:0005615 extracellular space | GO:0042470 melanosome | GO:0048471 perinuclear region of cytoplasm	GO:0004197 cysteine-type endopeptidase activity	13616|Monodelphis domestica
TRINITY_DN381179_c0_g1_i2	409.936	-3.6855	0.69195	-5.32625	1.0026e-07	1.36248e-05	4.86567	294128	XP_018019808.1 PREDICTED: puromycin-sensitive aminopeptidase-like protein, partial [Hyalella azteca]	484	gi|943979086|ref|XP_014370444.1| PREDICTED: aminopeptidase N	-	-	-	76193|Papilio machaon
TRINITY_DN355104_c2_g1_i3	40.7015	-3.68018	0.481093	-7.64961	2.01584e-14	9.98551e-12	11.0006	6669	EFX61290.1 hypothetical protein DAPPUDRAFT_69961 [Daphnia pulex]	328	gi|321448042|gb|EFX61290.1| hypothetical protein DAPPUDRAFT_69961	GO:0006412 translation	GO:0005730 nucleolus | GO:0009506 plasmodesma | GO:0005886 plasma membrane | GO:0022625 cytosolic large ribosomal subunit	GO:0003735 structural constituent of ribosome	6669|Daphnia pulex
TRINITY_DN350272_c1_g2_i11	13.726	-3.67151	0.69137	-5.31048	1.09337e-07	1.46654e-05	4.83371	6669	EFX61270.1 hypothetical protein DAPPUDRAFT_340306, partial [Daphnia pulex]	505	gi|321447988|gb|EFX61270.1| hypothetical protein DAPPUDRAFT_340306, partial	GO:0006412 translation | GO:0006355 regulation of transcription, DNA-dependent	GO:0015934 large ribosomal subunit	GO:0003723 RNA binding | GO:0003735 structural constituent of ribosome | GO:0043565 sequence-specific DNA binding | GO:0003700 sequence-specific DNA binding transcription factor activity	6669|Daphnia pulex
TRINITY_DN342725_c7_g2_i1	7.31956	-3.66963	0.821464	-4.46718	7.92591e-06	0.000556863	3.25425	45351	XP_001618065.1 hypothetical protein NEMVEDRAFT_v1g67737 [Nematostella vectensis]	892	gi|156317932|ref|XP_001618065.1| hypothetical protein NEMVEDRAFT_v1g67737	GO:0006414 translational elongation | GO:0006184 GTP catabolic process	GO:0005622 intracellular	GO:0003746 translation elongation factor activity | GO:0003924 GTPase activity | GO:0005525 GTP binding	45351|Nematostella vectensis
TRINITY_DN354330_c3_g1_i1	18.8483	-3.66205	0.699783	-5.23312	1.66669e-07	2.0865e-05	4.68058	6669	EFX61290.1 hypothetical protein DAPPUDRAFT_69961 [Daphnia pulex]	536	gi|321448042|gb|EFX61290.1| hypothetical protein DAPPUDRAFT_69961	GO:0006412 translation	GO:0005730 nucleolus | GO:0009506 plasmodesma | GO:0005886 plasma membrane | GO:0022625 cytosolic large ribosomal subunit	GO:0003735 structural constituent of ribosome	6669|Daphnia pulex
TRINITY_DN379006_c1_g1_i9	11.7747	-3.62743	0.833436	-4.35238	1.34667e-05	0.000872003	3.05948	294128	XP_018018279.1 PREDICTED: prolyl 4-hydroxylase subunit alpha-1-like [Hyalella azteca]	1118	gi|751447931|ref|XP_011178126.1| PREDICTED: prolyl 4-hydroxylase subunit alpha-2 isoform X1	GO:0019511 peptidyl-proline hydroxylation | GO:0055114 oxidation-reduction process	GO:0005783 endoplasmic reticulum	GO:0031418 L-ascorbic acid binding | GO:0005506 iron ion binding | GO:0004656 procollagen-proline 4-dioxygenase activity | GO:0016702 oxidoreductase activity, acting on single donors with incorporation of molecular oxygen, incorporation of two atoms of oxygen	28588|Bactrocera cucurbitae
TRINITY_DN350451_c3_g2_i3	54.509	-3.60313	0.502283	-7.1735	7.31032e-13	2.55299e-10	9.59295	6669	EFX61290.1 hypothetical protein DAPPUDRAFT_69961 [Daphnia pulex]	532	gi|321448042|gb|EFX61290.1| hypothetical protein DAPPUDRAFT_69961	GO:0006412 translation	GO:0005730 nucleolus | GO:0009506 plasmodesma | GO:0005886 plasma membrane | GO:0022625 cytosolic large ribosomal subunit	GO:0003735 structural constituent of ribosome	6669|Daphnia pulex
TRINITY_DN229431_c0_g1_i1	9.40106	-3.57572	0.80344	-4.45052	8.56633e-06	0.000599818	3.22198	79923	GAA37733.2 F-type H+-transporting ATPase subunit e [Clonorchis sinensis]	319	gi|871272619|ref|XP_005111654.2| PREDICTED: ATP synthase subunit e, mitochondrial-like	-	-	-	6500|Aplysia californica
TRINITY_DN365777_c4_g1_i1	205.796	-3.57241	0.735211	-4.85902	1.17966e-06	0.000110258	3.95759	294128	XP_018024286.1 PREDICTED: superoxide dismutase [Cu-Zn]-like [Hyalella azteca]	1527	gi|672889444|dbj|BAP28201.1| copper/zinc superoxide dismutase isoform 2	GO:0071472 cellular response to salt stress | GO:0071457 cellular response to ozone | GO:0055114 oxidation-reduction process | GO:0042742 defense response to bacterium | GO:0071486 cellular response to high light intensity | GO:0006801 superoxide metabolic process | GO:0010039 response to iron ion | GO:0071493 cellular response to UV-B | GO:0071329 cellular response to sucrose stimulus | GO:00712…	GO:0005773 vacuole	GO:0046872 metal ion binding | GO:0004784 superoxide dismutase activity	27405|Marsupenaeus japonicus
TRINITY_DN355894_c4_g1_i4	16.9465	-3.51798	0.811186	-4.33684	1.44549e-05	0.000918458	3.03694	6687	AEC33277.1 14-3-3 protein, partial [Penaeus monodon]	587	gi|330690205|gb|AEC33277.1| 14-3-3 protein	GO:0055114 oxidation-reduction process | GO:0009847 spore germination	GO:0005576 extracellular region | GO:0005622 intracellular	GO:0004497 monooxygenase activity | GO:0019904 protein domain specific binding	6687|Penaeus monodon
TRINITY_DN381583_c0_g1_i2	751.004	-3.51681	0.686065	-5.12606	2.9587e-07	3.37652e-05	4.47153	294128	XP_018019807.1 PREDICTED: aminopeptidase N-like [Hyalella azteca]	1377	gi|805813938|ref|XP_012148075.1| PREDICTED: aminopeptidase N isoform X2	GO:0006508 proteolysis	-	GO:0008237 metallopeptidase activity | GO:0008270 zinc ion binding | GO:0004177 aminopeptidase activity	143995|Megachile rotundata
TRINITY_DN341591_c0_g1_i4	29.6842	-3.50401	0.726146	-4.82549	1.39658e-06	0.000127083	3.89591	294128	XP_018026781.1 PREDICTED: peptidyl-prolyl cis-trans isomerase FKBP1B-like [Hyalella azteca]	361	gi|675856844|ref|XP_009013982.1| hypothetical protein HELRODRAFT_185427	GO:0035690 cellular response to drug | GO:0006457 protein folding | GO:0000413 protein peptidyl-prolyl isomerization	GO:0016020 membrane | GO:0005783 endoplasmic reticulum	GO:0005528 FK506 binding | GO:0003755 peptidyl-prolyl cis-trans isomerase activity	6412|Helobdella robusta
TRINITY_DN344738_c0_g1_i1	12.3205	-3.48569	0.754582	-4.61937	3.84909e-06	0.000304624	3.51624	6669	EFX60049.1 hypothetical protein DAPPUDRAFT_72936 [Daphnia pulex]	566	gi|321443307|gb|EFX60049.1| hypothetical protein DAPPUDRAFT_72936	GO:0006412 translation	GO:0005840 ribosome	GO:0003735 structural constituent of ribosome | GO:0019843 rRNA binding	6669|Daphnia pulex
TRINITY_DN332469_c0_g1_i1	9.26141	-3.43722	0.729449	-4.71208	2.45195e-06	0.000209287	3.67926	9974	XP_017502092.1 PREDICTED: 60S ribosomal protein L27a [Manis javanica]	535	gi|674087572|ref|XP_008851659.1| PREDICTED: 60S ribosomal protein L27a	GO:0009908 flower development | GO:0000184 nuclear-transcribed mRNA catabolic process, nonsense-mediated decay | GO:0006415 translational termination | GO:0006413 translational initiation | GO:0006414 translational elongation | GO:0010229 inflorescence development | GO:0019083 viral transcription | GO:0006614 SRP-dependent cotranslational protein targeting to membrane	GO:0016020 membrane | GO:0022625 cytosolic large ribosomal subunit | GO:0005730 nucleolus | GO:0009506 plasmodesma	GO:0005515 protein binding | GO:0016787 hydrolase activity | GO:0003735 structural constituent of ribosome	1026970|Nannospalax galili
TRINITY_DN349423_c1_g1_i6	17.2938	-3.42172	0.703307	-4.86518	1.1435e-06	0.000107364	3.96914	6669	EFX61420.1 hypothetical protein DAPPUDRAFT_339680 [Daphnia pulex]	256	-	-	-	-	-
TRINITY_DN370506_c0_g3_i1	11.7087	-3.41684	0.78923	-4.32933	1.49564e-05	0.000936864	3.02832	7160	AND61387.1 putative carboxypeptidase CG4572_56.1 [Aedes albopictus]	273	gi|668459819|gb|KFB47556.1| AGAP011442-PA-like protein	-	-	-	74873|Anopheles sinensis
TRINITY_DN346606_c0_g1_i2	61.7139	-3.3795	0.534108	-6.32738	2.49362e-10	5.59873e-08	7.25191	7741	XP_019617407.1 PREDICTED: calcineurin subunit B-like [Branchiostoma belcheri]	311	-	-	-	-	-
TRINITY_DN365349_c0_g1_i2	43.5016	-3.36216	0.628842	-5.34659	8.96287e-08	1.22607e-05	4.91148	294128	XP_018008463.1 PREDICTED: uncharacterized protein LOC108666155 isoform X2 [Hyalella azteca]	4461	gi|357163425|ref|XP_003579727.1| PREDICTED: extensin-like	-	-	-	15368|Brachypodium distachyon
TRINITY_DN380078_c3_g1_i1	620.098	-3.34267	0.731898	-4.56712	4.94475e-06	0.000374135	3.42697	219809	XP_020284511.1 uncharacterized protein LOC109855082 [Pseudomyrmex gracilis]	2441	gi|321463789|gb|EFX74802.1| hypothetical protein DAPPUDRAFT_306964	-	-	-	6669|Daphnia pulex
TRINITY_DN373094_c3_g1_i1	9.39002	-3.30068	0.67101	-4.91897	8.69999e-07	8.39752e-05	4.07585	9555	XP_021784467.1 LOW QUALITY PROTEIN: polyubiquitin-B [Papio anubis]	306	gi|571510554|ref|XP_006571763.1| PREDICTED: polyubiquitin-A-like	GO:0019307 mannose biosynthetic process | GO:0006412 translation	GO:0005840 ribosome	GO:0004615 phosphomannomutase activity | GO:0003735 structural constituent of ribosome	7460|Apis mellifera
TRINITY_DN362649_c6_g1_i2	65.9988	-3.28408	0.581142	-5.65108	1.59439e-08	2.553e-06	5.59295	34610	DAA34071.1 TPA_exp: beta-tubulin [Amblyomma variegatum]	396	gi|549053|sp|P36221.1|TBB1_NOTNE RecName: Full=Tubulin beta-1 chain; AltName: Full=Beta-1-tubulin	GO:0007186 G-protein coupled receptor signaling pathway | GO:0035046 pronuclear migration | GO:0007052 mitotic spindle organization | GO:0006184 GTP catabolic process | GO:0040039 inductive cell migration | GO:0051258 protein polymerization | GO:0009792 embryo development ending in birth or egg hatching | GO:0007067 mitosis | GO:0002119 nematode larval development	GO:0005737 cytoplasm | GO:0016021 integral to membrane | GO:0005876 spindle microtubule	GO:0004930 G-protein coupled receptor activity | GO:0005525 GTP binding | GO:0003924 GTPase activity | GO:0005200 structural constituent of cytoskeleton	202063|Notothenia neglecta
TRINITY_DN380482_c1_g1_i6	67.0863	-3.27117	0.6992	-4.67845	2.89046e-06	0.000242374	3.61551	294128	XP_018009945.1 PREDICTED: uncharacterized protein LOC108667433 [Hyalella azteca]	2124	-	-	-	-	-
TRINITY_DN352300_c0_g1_i1	35.8192	-3.25148	0.587868	-5.53097	3.18459e-08	4.73244e-06	5.32492	7741	XP_019631765.1 PREDICTED: LOW QUALITY PROTEIN: lysosomal aspartic protease-like [Branchiostoma belcheri]	308	gi|678119354|gb|KFU94361.1| Cathepsin D, partial	GO:0006629 lipid metabolic process | GO:0006508 proteolysis	GO:0005764 lysosome	GO:0004190 aspartic-type endopeptidase activity	8897|Chaetura pelagica
TRINITY_DN327708_c0_g3_i1	31.3358	-3.2363	0.664733	-4.86857	1.12408e-06	0.000106023	3.9746	7741	XP_019617407.1 PREDICTED: calcineurin subunit B-like [Branchiostoma belcheri]	289	-	-	-	-	-
TRINITY_DN367723_c0_g2_i3	286.449	-3.22454	0.643944	-5.00749	5.51457e-07	5.66228e-05	4.24701	294128	XP_018011732.1 PREDICTED: putative tRNA pseudouridine synthase Pus10 [Hyalella azteca]	2429	gi|597798316|ref|XP_007260705.1| PREDICTED: putative tRNA pseudouridine synthase Pus10-like	GO:0001522 pseudouridine synthesis | GO:0008033 tRNA processing	-	GO:0009982 pseudouridine synthase activity | GO:0046872 metal ion binding | GO:0003723 RNA binding	7994|Astyanax mexicanus
TRINITY_DN359912_c0_g2_i1	30.657	-3.22219	0.739583	-4.35676	1.32001e-05	0.000860129	3.06544	294128	XP_018024098.1 PREDICTED: uncharacterized protein LOC108679874 [Hyalella azteca]	2048	-	-	-	-	-
TRINITY_DN353100_c5_g5_i2	11.3667	-3.20592	0.674477	-4.75319	2.00234e-06	0.000176002	3.75448	45351	XP_001625311.1 predicted protein [Nematostella vectensis]	419	gi|156361003|ref|XP_001625311.1| predicted protein	GO:0006414 translational elongation | GO:0006184 GTP catabolic process	GO:0005737 cytoplasm	GO:0003746 translation elongation factor activity | GO:0004781 sulfate adenylyltransferase (ATP) activity | GO:0003924 GTPase activity | GO:0005525 GTP binding	45351|Nematostella vectensis
TRINITY_DN381081_c0_g1_i1	38.3613	-3.19607	0.588133	-5.43427	5.50218e-08	7.89258e-06	5.10278	294128	XP_018007875.1 PREDICTED: uncharacterized protein LOC108665610 [Hyalella azteca]	1918	-	-	-	-	-
TRINITY_DN328195_c0_g1_i3	33.2305	-3.18407	0.488765	-6.51452	7.29248e-11	1.77216e-08	7.7515	105023	XP_015822392.1 PREDICTED: acyl-CoA-binding protein [Nothobranchius furzeri]	282	gi|470361589|ref|XP_004365143.1| hypothetical protein CAOG_00272	GO:0006641 triglyceride metabolic process | GO:0001942 hair follicle development	GO:0005739 mitochondrion	GO:0000062 fatty-acyl-CoA binding	192875|Capsaspora owczarzaki
TRINITY_DN361318_c1_g3_i1	35.5725	-3.16374	0.62483	-5.06336	4.11933e-07	4.43172e-05	4.35343	394736	AQV09899.1 beta-tubulin isoform 1 [Aeolosoma viride]	438	gi|410812227|gb|AFV81455.1| beta-tubulin	GO:0051258 protein polymerization | GO:0006184 GTP catabolic process | GO:0007017 microtubule-based process	GO:0005874 microtubule | GO:0005737 cytoplasm	GO:0003924 GTPase activity | GO:0005200 structural constituent of cytoskeleton | GO:0005525 GTP binding	665965|Scrobicularia plana
TRINITY_DN369295_c2_g6_i3	95.7213	-3.16325	0.684041	-4.62435	3.75771e-06	0.000299688	3.52333	6669	EFX61420.1 hypothetical protein DAPPUDRAFT_339680 [Daphnia pulex]	388	gi|321448370|gb|EFX61420.1| hypothetical protein DAPPUDRAFT_339680	-	-	GO:0005509 calcium ion binding	6669|Daphnia pulex
TRINITY_DN355104_c1_g2_i2	33.7774	-3.14491	0.610434	-5.15193	2.57817e-07	2.99183e-05	4.52406	6669	EFX61290.1 hypothetical protein DAPPUDRAFT_69961 [Daphnia pulex]	612	gi|321448042|gb|EFX61290.1| hypothetical protein DAPPUDRAFT_69961	GO:0006412 translation	GO:0005840 ribosome	GO:0003735 structural constituent of ribosome	6669|Daphnia pulex
TRINITY_DN328115_c0_g1_i1	21.8599	-3.11923	0.710777	-4.38847	1.14148e-05	0.000763059	3.11744	7739	XP_002597423.1 hypothetical protein BRAFLDRAFT_122632 [Branchiostoma floridae]	284	gi|145487392|ref|XP_001429701.1| hypothetical protein	-	-	-	5888|Paramecium tetraurelia
TRINITY_DN351039_c7_g2_i1	27.5887	-3.08658	0.705008	-4.37808	1.19728e-05	0.000795211	3.09952	8022	XP_021451454.1 actin, cytoplasmic 1 isoform X1 [Oncorhynchus mykiss]	1042	gi|675384141|gb|KFM77038.1| Actin, clone 403, partial	-	GO:0005856 cytoskeleton | GO:0009941 chloroplast envelope | GO:0009506 plasmodesma | GO:0005886 plasma membrane | GO:0009570 chloroplast stroma | GO:0005739 mitochondrion	GO:0005524 ATP binding	407821|Stegodyphus mimosarum
TRINITY_DN340082_c0_g1_i2	18.0983	-3.08225	0.585863	-5.26105	1.43239e-07	1.84921e-05	4.73301	8128	XP_003440460.1 PREDICTED: pro-cathepsin H [Oreochromis niloticus]	1080	gi|548355708|ref|XP_005730012.1| PREDICTED: pro-cathepsin H	GO:0001913 T cell mediated cytotoxicity | GO:0008284 positive regulation of cell proliferation | GO:0010813 neuropeptide catabolic process | GO:0001656 metanephros development | GO:0045766 positive regulation of angiogenesis | GO:0010815 bradykinin catabolic process | GO:0097067 cellular response to thyroid hormone stimulus | GO:0007283 spermatogenesis | GO:2001235 positive regulation of apoptoti…	GO:0005764 lysosome | GO:0005829 cytosol | GO:0005615 extracellular space | GO:0001669 acrosomal vesicle | GO:0001520 outer dense fiber	GO:0070324 thyroid hormone binding | GO:0008656 cysteine-type endopeptidase activator activity involved in apoptotic process | GO:0030108 HLA-A specific activating MHC class I receptor activity | GO:0004177 aminopeptidase activity | GO:0004197 cysteine-type endopeptidase activity | GO:0032403 protein complex binding | GO:0043621 protein self-association | GO:0004252 serine-type endopeptidase acti…	303518|Pundamilia nyererei
TRINITY_DN355856_c0_g1_i1	39.1857	-3.08066	0.70848	-4.34827	1.37216e-05	0.000885728	3.0527	294128	XP_018013659.1 PREDICTED: serine-rich adhesin for platelets-like [Hyalella azteca]	2194	gi|748514594|ref|XP_011113829.1| hypothetical protein H072_8104	GO:0006950 response to stress	-	-	430498|Dactylellina haptotyla
TRINITY_DN192131_c0_g1_i1	10.1696	-3.06396	0.674341	-4.54364	5.52916e-06	0.000411112	3.38604	110193	XP_017768805.1 PREDICTED: four-domain proteases inhibitor-like [Nicrophorus vespilloides]	320	-	-	-	-	-
TRINITY_DN343786_c1_g1_i1	14.0241	-3.01367	0.641922	-4.69476	2.66924e-06	0.000225967	3.64596	6669	EFX60049.1 hypothetical protein DAPPUDRAFT_72936 [Daphnia pulex]	600	gi|321443307|gb|EFX60049.1| hypothetical protein DAPPUDRAFT_72936	GO:0032774 RNA biosynthetic process | GO:0006412 translation	GO:0005840 ribosome | GO:0033009 nucleomorph	GO:0003899 DNA-directed RNA polymerase activity | GO:0003735 structural constituent of ribosome | GO:0019843 rRNA binding	6669|Daphnia pulex
TRINITY_DN280825_c0_g1_i1	18.2118	3.00307	0.488685	6.14519	7.98666e-10	1.61738e-07	6.79119	178002	YP_006234447.1 COX3 gene product (mitochondrion) [Gammarus duebeni]	1980	gi|385100004|ref|YP_006234447.1| COX3 gene product (mitochondrion)	GO:0019646 aerobic electron transport chain | GO:0015986 ATP synthesis coupled proton transport	GO:0005743 mitochondrial inner membrane | GO:0016021 integral to membrane | GO:0045263 proton-transporting ATP synthase complex, coupling factor F(o)	GO:0004129 cytochrome-c oxidase activity	178002|Gammarus duebeni
TRINITY_DN259214_c0_g1_i1	22.4185	3.00913	0.501271	6.003	1.93708e-09	3.70485e-07	6.43123	68888	KFD49180.1 hypothetical protein M513_10004 [Trichuris suis]	774	gi|669305636|gb|KFD49180.1| hypothetical protein M513_10004	GO:0016311 dephosphorylation | GO:0007476 imaginal disc-derived wing morphogenesis | GO:0046835 carbohydrate phosphorylation | GO:0006003 fructose 2,6-bisphosphate metabolic process | GO:0006000 fructose metabolic process	-	GO:0003873 6-phosphofructo-2-kinase activity | GO:0004331 fructose-2,6-bisphosphate 2-phosphatase activity | GO:0005524 ATP binding	68888|Trichuris suis
TRINITY_DN366700_c0_g2_i7	12.1035	3.24335	0.704367	4.60464	4.13187e-06	0.000320856	3.49369	9994	XP_015351792.1 PREDICTED: calretinin [Marmota marmota marmota]	483	gi|170581388|ref|XP_001895661.1| Hypothetical thiol protease C06G4.2 in chromosome III	GO:0006508 proteolysis	-	GO:0008233 peptidase activity	6279|Brugia malayi
TRINITY_DN379767_c3_g2_i5	225.079	3.29171	0.448083	7.34621	2.03913e-13	7.80004e-11	10.1079	6669	EFX61388.1 hypothetical protein DAPPUDRAFT_69734, partial [Daphnia pulex]	511	gi|321448282|gb|EFX61388.1| hypothetical protein DAPPUDRAFT_69734, partial	GO:0006950 response to stress	-	GO:0005524 ATP binding	6669|Daphnia pulex
TRINITY_DN371032_c4_g2_i4	15.1912	3.33357	0.719019	4.63628	3.54744e-06	0.000287356	3.54158	669202	KII74049.1 Polyubiquitin-C [Thelohanellus kitauei]	432	gi|749728959|gb|KII74049.1| Polyubiquitin-C	-	-	-	669202|Thelohanellus kitauei
TRINITY_DN360868_c0_g2_i1	2349.84	3.35018	0.482463	6.94391	3.81383e-12	1.12541e-09	8.94869	294128	XP_018013767.1 PREDICTED: heat shock protein HSP 90-alpha-like [Hyalella azteca]	2562	gi|293652144|gb|ADE60732.1| heat shock protein 90	GO:0006457 protein folding | GO:0006950 response to stress	-	GO:0005524 ATP binding | GO:0051082 unfolded protein binding	95602|Eriocheir sinensis
TRINITY_DN198199_c0_g1_i1	8.70603	3.42019	0.783839	4.36338	1.28066e-05	0.000842461	3.07445	72036	ADD37890.1 Tubulin-specific chaperone B [Lepeophtheirus salmonis]	460	gi|290560976|gb|ADD37890.1| Tubulin-specific chaperone B	GO:0008152 metabolic process	-	GO:0004221 ubiquitin thiolesterase activity	72036|Lepeophtheirus salmonis
TRINITY_DN355251_c1_g1_i1	10.6481	3.47361	0.751626	4.62145	3.81059e-06	0.000302737	3.51893	294128	XP_018025242.1 PREDICTED: uncharacterized protein LOC108680838 [Hyalella azteca]	668	gi|969457068|ref|XP_015044723.1| uncharacterized protein Dyak_GE29123, partial	-	-	-	7245|Drosophila yakuba
TRINITY_DN371447_c4_g1_i10	103.517	3.47708	0.743354	4.67755	2.90319e-06	0.000242374	3.61551	294128	XP_018011285.1 PREDICTED: uncharacterized protein LOC108668556 [Hyalella azteca]	638	gi|751471063|ref|XP_011190792.1| PREDICTED: uncharacterized protein LOC105217474	-	-	-	28588|Bactrocera cucurbitae
TRINITY_DN361106_c1_g1_i8	53.2908	3.60826	0.515432	7.00046	2.55122e-12	7.74972e-10	9.11071	48498	XP_020619658.1 uncharacterized protein LOC110057413 [Orbicella faveolata]	1218	gi|658307397|ref|YP_009043095.1| putative lipoprotein	GO:0006099 tricarboxylic acid cycle | GO:0030001 metal ion transport	GO:0045252 oxoglutarate dehydrogenase complex	GO:0046872 metal ion binding | GO:0004149 dihydrolipoyllysine-residue succinyltransferase activity	1486421|Listeria phage LMSP-25
TRINITY_DN379235_c2_g2_i2	69.5768	3.76446	0.395729	9.51272	1.85742e-21	1.91835e-18	17.7171	294128	XP_018024769.1 PREDICTED: heat shock protein 23-like [Hyalella azteca]	663	gi|220061846|gb|ACL79582.1| major egg antigen	-	-	-	6182|Schistosoma japonicum
TRINITY_DN280601_c0_g2_i1	18.6273	3.79819	0.644164	5.8963	3.71736e-09	6.7952e-07	6.1678	61180	KHJ80293.1 zinc finger, ZZ type, partial [Oesophagostomum dentatum]	909	gi|928027293|ref|XP_013861964.1| PREDICTED: E3 ubiquitin-protein ligase KCMF1	-	-	-	52670|Austrofundulus limnaeus
TRINITY_DN374290_c6_g1_i3	121.504	3.85303	0.643075	5.99158	2.07814e-09	3.90237e-07	6.40867	51338	XP_020030439.1 LOW QUALITY PROTEIN: heat shock 70 kDa protein 6-like [Castor canadensis]	314	gi|329668246|gb|AEB96255.1| heat shock protein 70	GO:0006950 response to stress	-	GO:0005524 ATP binding	279580|Miamiensis avidus
TRINITY_DN338498_c0_g1_i1	31.2431	3.85982	0.598295	6.45137	1.10845e-10	2.63173e-08	7.57976	66420	KPJ03526.1 La-related protein 6 [Papilio xuthus]	990	gi|919076113|ref|XP_013419128.1| PREDICTED: la-related protein 6-like	GO:0001756 somitogenesis | GO:0006396 RNA processing	GO:0005794 Golgi apparatus | GO:0019013 viral nucleocapsid | GO:0030529 ribonucleoprotein complex | GO:0005634 nucleus	GO:0003723 RNA binding | GO:0000166 nucleotide binding	7574|Lingula anatina
TRINITY_DN374946_c6_g3_i2	133.769	3.93223	0.347011	11.3317	9.14058e-30	1.5734e-26	25.8032	223846	AKB96228.1 heat shock protein [Cherax cainii]	317	gi|690384998|gb|AIR72267.1| Hsp70E	GO:0006950 response to stress	-	GO:0005524 ATP binding	48141|Euphausia crystallorophias
TRINITY_DN319554_c0_g1_i2	11.9233	4.00571	0.921682	4.34608	1.38592e-05	0.00088658	3.05228	133434	XP_022087675.1 dnaJ homolog subfamily B member 6-like isoform X2 [Acanthaster planci]	717	gi|765154451|ref|XP_011487295.1| PREDICTED: dnaJ homolog subfamily B member 6	GO:0006260 DNA replication | GO:0006457 protein folding | GO:0009408 response to heat	GO:0005737 cytoplasm	GO:0031072 heat shock protein binding | GO:0005524 ATP binding | GO:0051082 unfolded protein binding | GO:0008270 zinc ion binding	8090|Oryzias latipes
TRINITY_DN305118_c0_g1_i1	8.10866	4.07312	0.921052	4.42225	9.76773e-06	0.000665882	3.1766	93934	XP_015732500.1 PREDICTED: AN1-type zinc finger protein 2A [Coturnix japonica]	381	-	-	-	-	-
TRINITY_DN311793_c0_g1_i1	91.1664	4.12463	0.51018	8.08466	6.23355e-16	3.90183e-13	12.4087	27457	XP_011212272.1 PREDICTED: protein ref(2)P [Bactrocera dorsalis]	1303	gi|751804202|ref|XP_011212272.1| PREDICTED: protein ref(2)P	-	-	GO:0008270 zinc ion binding	27457|Bactrocera dorsalis
TRINITY_DN364637_c0_g1_i1	37.2604	4.35049	0.986949	4.40802	1.04319e-05	0.000704185	3.15231	294128	XP_018009541.1 PREDICTED: uncharacterized protein LOC108667070 [Hyalella azteca]	1400	-	-	-	-	-
TRINITY_DN357604_c1_g1_i3	22.9784	4.38143	0.594655	7.36802	1.73183e-13	6.87936e-11	10.1625	6412	XP_009029445.1 hypothetical protein HELRODRAFT_186139 [Helobdella robusta]	1158	gi|675887886|ref|XP_009029445.1| hypothetical protein HELRODRAFT_186139	GO:0031101 fin regeneration	-	GO:0005524 ATP binding	6412|Helobdella robusta
TRINITY_DN337592_c0_g1_i1	103.976	4.45882	0.350987	12.7037	5.64312e-37	1.66521e-33	32.7785	1720309	XP_020909410.1 stress-induced-phosphoprotein 1-like [Exaiptasia pallida]	1691	gi|833488840|ref|XP_012768643.1| tetratricopeptide repeat domain containing protein, putative	GO:0007018 microtubule-based movement | GO:0006950 response to stress | GO:0008152 metabolic process	GO:0030286 dynein complex	GO:0004806 triglyceride lipase activity | GO:0000166 nucleotide binding | GO:0003777 microtubule motor activity	5866|Babesia bigemina
TRINITY_DN331014_c0_g1_i1	55.7757	4.47372	0.443567	10.0858	6.38433e-24	7.75733e-21	20.1103	7160	KXJ76669.1 hypothetical protein RP20_CCG009234 [Aedes albopictus]	1588	gi|145523217|ref|XP_001447447.1| hypothetical protein	GO:0045454 cell redox homeostasis	-	-	5888|Paramecium tetraurelia
TRINITY_DN351897_c2_g3_i1	407.975	4.4909	0.422413	10.6315	2.12603e-26	2.7447e-23	22.5615	284476	ABU89874.1 heat shock protein 70, partial [Ecteinascidia turbinata]	531	gi|156630797|gb|ABU89874.1| heat shock protein 70	GO:0006950 response to stress	-	GO:0005524 ATP binding	284476|Ecteinascidia turbinata
TRINITY_DN354236_c1_g1_i1	25.6045	4.51153	0.602454	7.48859	6.96156e-14	2.99579e-11	10.5235	50429	PFX20225.1 Protein disulfide-isomerase 2 [Stylophora pistillata]	1330	gi|954187256|gb|KRX00097.1| Thioredoxin-like fold	GO:0045454 cell redox homeostasis | GO:0006662 glycerol ether metabolic process | GO:0055114 oxidation-reduction process	GO:0005783 endoplasmic reticulum	GO:0016853 isomerase activity | GO:0015035 protein disulfide oxidoreductase activity	266149|Pseudocohnilembus persalinus
TRINITY_DN290707_c0_g1_i1	17.4135	4.52223	0.747346	6.05105	1.43901e-09	2.80418e-07	6.55219	6087	XP_012558695.1 PREDICTED: protein AIM2-like [Hydra vulgaris]	669	-	-	-	-	-
TRINITY_DN256499_c0_g1_i1	17.3892	4.70295	0.821673	5.72362	1.04275e-08	1.72572e-06	5.76303	61180	KHJ99882.1 protein disulfide-isomerase domain protein [Oesophagostomum dentatum]	630	-	-	-	-	-
TRINITY_DN375867_c0_g2_i2	74.6654	4.77372	0.732111	6.52048	7.00813e-11	1.72333e-08	7.76363	294128	XP_018024343.1 PREDICTED: uncharacterized protein LOC108680095 [Hyalella azteca]	508	gi|671758660|gb|AII97740.1| BLTX356	-	-	-	299642|Nephila pilipes
TRINITY_DN383431_c0_g1_i1	13.2668	4.82253	0.948845	5.08252	3.72461e-07	4.1142e-05	4.38571	283909	ELU08985.1 hypothetical protein CAPTEDRAFT_182552 [Capitella teleta]	1021	gi|443718280|gb|ELU08985.1| hypothetical protein CAPTEDRAFT_182552	GO:0033138 positive regulation of peptidyl-serine phosphorylation | GO:0071356 cellular response to tumor necrosis factor | GO:0097178 ruffle assembly | GO:0072659 protein localization in plasma membrane | GO:0045785 positive regulation of cell adhesion | GO:2001145 negative regulation of phosphatidylinositol-3,4,5-trisphosphate 5-phosphatase activity | GO:0010763 positive regulation of fibroblas…	GO:0005829 cytosol | GO:0005886 plasma membrane | GO:0005634 nucleus	GO:0051087 chaperone binding	283909|Capitella teleta
TRINITY_DN244067_c0_g1_i1	48.6073	4.95892	0.579109	8.56301	1.09957e-17	8.11169e-15	14.0909	7260	XP_015033560.1 uncharacterized protein Dwil_GK27174 [Drosophila willistoni]	1104	gi|760442399|ref|XP_011398268.1| Histone acetyltransferase HAC12	-	-	-	3075|Auxenochlorella protothecoides
TRINITY_DN347774_c0_g1_i1	5827.84	4.99837	0.187232	26.6961	5.21972e-157	5.39092e-153	152.268	294128	XP_018007629.1 PREDICTED: dnaJ homolog subfamily B member 4-like [Hyalella azteca]	1715	gi|170069320|ref|XP_001869188.1| mitochondrial protein import protein MAS5	GO:0006457 protein folding | GO:0009408 response to heat	-	GO:0051082 unfolded protein binding	7176|Culex quinquefasciatus
TRINITY_DN474931_c0_g1_i1	33.8943	5.01023	0.725279	6.908	4.91543e-12	1.43004e-09	8.84465	225164	XP_009062640.1 hypothetical protein LOTGIDRAFT_128634 [Lottia gigantea]	1540	gi|524914370|ref|XP_005112000.1| PREDICTED: dnaJ homolog subfamily B member 1-like	GO:0051085 chaperone mediated protein folding requiring cofactor | GO:0070389 chaperone cofactor-dependent protein refolding | GO:0009408 response to heat	-	GO:0051082 unfolded protein binding	6500|Aplysia californica
TRINITY_DN337487_c0_g1_i1	92.8319	5.02625	0.529747	9.48802	2.35456e-21	2.31599e-18	17.6353	29053	XP_014209569.1 PREDICTED: stress-induced-phosphoprotein 1 [Copidosoma floridanum]	1637	gi|85001147|ref|XP_955292.1| hypothetical protein	GO:0006468 protein phosphorylation | GO:0009408 response to heat | GO:0007018 microtubule-based movement | GO:0016567 protein ubiquitination | GO:0051131 chaperone-mediated protein complex assembly | GO:0046686 response to cadmium ion | GO:0009644 response to high light intensity | GO:0042542 response to hydrogen peroxide	GO:0005829 cytosol | GO:0030286 dynein complex | GO:0000151 ubiquitin ligase complex | GO:0005634 nucleus | GO:0005886 plasma membrane	GO:0003777 microtubule motor activity | GO:0070678 preprotein binding | GO:0004674 protein serine/threonine kinase activity | GO:0051879 Hsp90 protein binding | GO:0004842 ubiquitin-protein ligase activity | GO:0005524 ATP binding	5874|Theileria annulata
TRINITY_DN367963_c2_g1_i2	66.2411	5.56914	0.741558	7.51006	5.91e-14	2.65385e-11	10.5761	6412	XP_009029445.1 hypothetical protein HELRODRAFT_186139 [Helobdella robusta]	1581	gi|675887886|ref|XP_009029445.1| hypothetical protein HELRODRAFT_186139	GO:0006950 response to stress	-	GO:0005524 ATP binding	6412|Helobdella robusta
TRINITY_DN339728_c0_g2_i1	145.176	5.80406	0.458828	12.6497	1.12243e-36	2.89811e-33	32.5379	7962	KTG41662.1 hypothetical protein cypCar_00005110 [Cyprinus carpio]	1278	gi|17549970|ref|NP_509190.1| Probable protein disulfide-isomerase A6	GO:0006457 protein folding | GO:0045454 cell redox homeostasis | GO:0006662 glycerol ether metabolic process | GO:0055114 oxidation-reduction process	GO:0005783 endoplasmic reticulum	GO:0003756 protein disulfide isomerase activity | GO:0015035 protein disulfide oxidoreductase activity	6239|Caenorhabditis elegans
TRINITY_DN370217_c3_g2_i7	5.15678	5.84689	1.3274	4.40478	1.05893e-05	0.000712487	3.14722	6526	ABN58714.1 pol-like protein [Biomphalaria glabrata]	653	gi|443710566|gb|ELU04776.1| hypothetical protein CAPTEDRAFT_186063	-	-	GO:0004523 ribonuclease H activity | GO:0003676 nucleic acid binding	283909|Capitella teleta
TRINITY_DN364025_c3_g1_i2	12.3299	5.85004	1.35131	4.32917	1.49673e-05	0.000936864	3.02832	6412	XP_009029445.1 hypothetical protein HELRODRAFT_186139 [Helobdella robusta]	470	gi|675887886|ref|XP_009029445.1| hypothetical protein HELRODRAFT_186139	GO:0006950 response to stress	-	GO:0005524 ATP binding	6412|Helobdella robusta
TRINITY_DN373094_c5_g5_i2	68.6324	6.13175	0.574848	10.6667	1.45642e-26	2.00558e-23	22.6978	187382	XP_010121053.1 PREDICTED: polyubiquitin isoform X2 [Chlamydotis macqueenii]	416	gi|657806801|ref|XP_008330589.1| PREDICTED: polyubiquitin-B isoform X1	GO:0034162 toll-like receptor 9 signaling pathway | GO:0006281 DNA repair | GO:0019221 cytokine-mediated signaling pathway | GO:0042059 negative regulation of epidermal growth factor receptor signaling pathway | GO:0019068 virion assembly | GO:0032481 positive regulation of type I interferon production | GO:0007220 Notch receptor processing | GO:0030512 negative regulation of transforming growth …	GO:0030666 endocytic vesicle membrane | GO:0005886 plasma membrane | GO:0005654 nucleoplasm | GO:0010008 endosome membrane | GO:0005829 cytosol	GO:0004197 cysteine-type endopeptidase activity | GO:0002020 protease binding | GO:0070008 serine-type exopeptidase activity | GO:0033897 ribonuclease T2 activity | GO:0005524 ATP binding | GO:0004252 serine-type endopeptidase activity | GO:0008026 ATP-dependent helicase activity | GO:0003968 RNA-directed RNA polymerase activity	244447|Cynoglossus semilaevis
TRINITY_DN338693_c0_g1_i1	83.9903	6.64658	0.587803	11.3075	1.20473e-29	1.91422e-26	25.718	6565	XP_022305774.1 E3 ubiquitin-protein ligase arkadia-A-like isoform X1 [Crassostrea virginica]	1191	gi|297807071|ref|XP_002871419.1| hypothetical protein ARALYDRAFT_350245	GO:0051865 protein autoubiquitination | GO:0080141 regulation of jasmonic acid biosynthetic process | GO:0010200 response to chitin | GO:0009617 response to bacterium | GO:0043068 positive regulation of programmed cell death | GO:0006468 protein phosphorylation | GO:0009555 pollen development | GO:0009901 anther dehiscence | GO:0002238 response to molecule of fungal origin	GO:0016021 integral to membrane	GO:0008270 zinc ion binding | GO:0004672 protein kinase activity | GO:0004842 ubiquitin-protein ligase activity | GO:0005524 ATP binding	59689|Arabidopsis lyrata
TRINITY_DN381649_c3_g1_i5	4139.31	6.73108	0.392418	17.1528	5.9845e-66	2.06026e-62	61.6861	294128	XP_018021582.1 PREDICTED: uncharacterized protein LOC108677806 isoform X2 [Hyalella azteca]	3513	gi|356651196|gb|AET34915.1| heat shock protein 21	GO:0006950 response to stress	-	-	79674|Macrobrachium rosenbergii
TRINITY_DN357604_c1_g1_i2	19.2429	6.77237	1.01641	6.66304	2.68213e-11	6.92525e-09	8.15956	6412	XP_009029445.1 hypothetical protein HELRODRAFT_186139 [Helobdella robusta]	1158	gi|675887886|ref|XP_009029445.1| hypothetical protein HELRODRAFT_186139	GO:0006950 response to stress	-	GO:0005524 ATP binding	6412|Helobdella robusta
TRINITY_DN368569_c0_g1_i4	13.2618	6.84819	1.22139	5.60689	2.05995e-08	3.24812e-06	5.48837	46360	OWK17635.1 hypothetical protein Celaphus_00013340 [Cervus elaphus hippelaphus]	318	gi|50286403|ref|XP_445630.1| hypothetical protein	-	-	-	5478|Candida glabrata
TRINITY_DN314440_c0_g1_i1	69.8044	6.95442	0.947935	7.33639	2.19431e-13	8.24104e-11	10.084	59899	BAQ00457.1 heat shock protein 70 [Clarias batrachus]	312	gi|556993785|ref|XP_006001016.1| PREDICTED: heat shock cognate 71 kDa protein-like	GO:0006950 response to stress	-	GO:0005524 ATP binding	7897|Latimeria chalumnae
TRINITY_DN366032_c3_g1_i3	39.3249	8.77399	1.1516	7.61894	2.55759e-14	1.22859e-11	10.9106	6412	XP_009029445.1 hypothetical protein HELRODRAFT_186139 [Helobdella robusta]	941	gi|675856554|ref|XP_009013837.1| hypothetical protein HELRODRAFT_186840	GO:0006950 response to stress	-	GO:0005524 ATP binding	6412|Helobdella robusta
TRINITY_DN354373_c4_g1_i1	1120.57	9.60042	0.519851	18.4676	3.76262e-76	1.94302e-72	71.7115	114398	XP_015912981.1 heat shock protein 70 B2-like [Parasteatoda tepidariorum]	480	gi|294893754|ref|XP_002774630.1| heat shock protein 70, putative	GO:0044416 induction by symbiont of host defense response | GO:0030260 entry into host cell | GO:0009636 response to toxin | GO:0015833 peptide transport | GO:0006200 ATP catabolic process	GO:0030446 hyphal cell wall | GO:0005829 cytosol | GO:0009986 cell surface | GO:0030445 yeast-form cell wall | GO:0005886 plasma membrane	GO:0042277 peptide binding | GO:0016887 ATPase activity | GO:0005524 ATP binding	31276|Perkinsus marinus
TRINITY_DN371471_c1_g1_i1	18673.9	10.2978	0.575045	17.9078	1.02529e-71	4.23568e-68	67.3731	65426	CAQ60114.1 70kDa heat shock protein [Gammarus locusta]	896	gi|190014500|emb|CAQ60114.1| 70kDa heat shock protein	GO:0046686 response to cadmium ion | GO:0048593 camera-type eye morphogenesis | GO:0001568 blood vessel development | GO:0009408 response to heat | GO:0009410 response to xenobiotic stimulus	-	GO:0005524 ATP binding	65426|Gammarus locusta
TRINITY_DN378567_c0_g2_i1	5467.02	10.5335	0.347653	30.2989	1.18558e-201	2.44894e-197	196.611	65426	CAQ60114.1 70kDa heat shock protein [Gammarus locusta]	370	gi|190014500|emb|CAQ60114.1| 70kDa heat shock protein	GO:0006412 translation | GO:0009636 response to toxin | GO:0030260 entry into host cell | GO:0044416 induction by symbiont of host defense response | GO:0034605 cellular response to heat | GO:0044182 filamentous growth of a population of unicellular organisms	GO:0005829 cytosol | GO:0030445 yeast-form cell wall | GO:0009986 cell surface | GO:0030446 hyphal cell wall | GO:0005576 extracellular region | GO:0005886 plasma membrane	GO:0042277 peptide binding | GO:0005524 ATP binding | GO:0051082 unfolded protein binding	65426|Gammarus locusta
TRINITY_DN378567_c0_g1_i3	3713.08	10.6458	0.424641	25.0702	1.05167e-138	7.24111e-135	134.14	10224	XP_002733703.1 PREDICTED: heat shock cognate 71 kDa protein-like [Saccoglossus kowalevskii]	314	gi|291227455|ref|XP_002733703.1| PREDICTED: heat shock cognate 71 kDa protein-like	GO:0006950 response to stress	-	GO:0005524 ATP binding	10224|Saccoglossus kowalevskii
TRINITY_DN380954_c5_g2_i6	239.908	25.0689	3.38354	7.40907	1.27185e-13	5.36149e-11	10.2707	294128	XP_018017473.1 PREDICTED: cuticle protein CP1499-like [Hyalella azteca]	557	gi|82795531|gb|ABB91679.1| calcified cuticle protein CP15.0	-	-	GO:0042302 structural constituent of cuticle	6763|Callinectes sapidus

## Sheet: EveLT1024
gene	baseMean	log2FoldChange	lfcSE	stat	pvalue	padj	log10padj	taxon	best.nr.hit.diamond	sequence.length	best.hit.to.nr	GO.Biological.Process	GO.Cellular.Component	GO.Molecular.Function	specis
TRINITY_DN352418_c2_g4_i2	78.9387	-9.81891	1.08423	-9.05614	1.35147e-19	3.6852e-17	16.4335	282301	PAA87414.1 hypothetical protein BOX15_Mlig032561g1 [Macrostomum lignano]	356	gi|675884946|ref|XP_009027975.1| hypothetical protein HELRODRAFT_193870	GO:0006412 translation	GO:0005840 ribosome | GO:0005739 mitochondrion	GO:0003735 structural constituent of ribosome	6412|Helobdella robusta
TRINITY_DN363395_c4_g5_i2	366.096	-9.5301	1.56352	-6.09528	1.09245e-09	7.75641e-08	7.11034	6412	XP_009017608.1 hypothetical protein HELRODRAFT_172701 [Helobdella robusta]	410	-	-	-	-	-
TRINITY_DN357403_c1_g2_i10	530.153	-8.90789	1.9163	-4.64848	3.34385e-06	0.000100502	3.99782	294128	XP_018018923.1 PREDICTED: trypsin-1-like [Hyalella azteca]	341	gi|3006086|emb|CAA75311.1| trypsin	GO:0006508 proteolysis	-	GO:0004252 serine-type endopeptidase activity	6689|Litopenaeus vannamei
TRINITY_DN354032_c0_g1_i2	97.9785	-8.85775	2.13047	-4.15766	3.21527e-05	0.000695348	3.1578	6412	XP_009014712.1 hypothetical protein HELRODRAFT_185468 [Helobdella robusta]	774	gi|675858304|ref|XP_009014712.1| hypothetical protein HELRODRAFT_185468	GO:0007271 synaptic transmission, cholinergic | GO:0034220 ion transmembrane transport | GO:0006812 cation transport	GO:0045211 postsynaptic membrane | GO:0030054 cell junction | GO:0005892 acetylcholine-gated channel complex	GO:0004889 acetylcholine-activated cation-selective channel activity | GO:0015464 acetylcholine receptor activity	6412|Helobdella robusta
TRINITY_DN368397_c0_g1_i3	446.029	-8.80883	0.647595	-13.6024	3.87639e-42	4.05191e-39	38.3923	294128	XP_018025350.1 PREDICTED: uncharacterized protein LOC108680931 [Hyalella azteca]	838	-	-	-	-	-
TRINITY_DN346606_c0_g1_i2	56.3235	-8.61284	1.08393	-7.94595	1.92703e-15	3.42048e-13	12.4659	7741	XP_019617407.1 PREDICTED: calcineurin subunit B-like [Branchiostoma belcheri]	311	-	-	-	-	-
TRINITY_DN367796_c2_g1_i7	33.5171	-8.41415	1.26869	-6.63216	3.308e-11	3.14343e-09	8.5026	6412	XP_009017608.1 hypothetical protein HELRODRAFT_172701 [Helobdella robusta]	360	-	-	-	-	-
TRINITY_DN355860_c0_g4_i1	63.8975	-7.92712	1.27956	-6.19518	5.82192e-10	4.43479e-08	7.35313	294128	XP_018019306.1 PREDICTED: uncharacterized protein LOC108675789 [Hyalella azteca]	941	gi|768693940|gb|KJJ23184.1| hypothetical protein U727_00432430221	-	-	-	60172|Penicillium solitum
TRINITY_DN346636_c3_g4_i1	32.6132	-7.8586	1.13041	-6.95196	3.6024e-12	3.9637e-10	9.4019	32264	XP_015788835.1 PREDICTED: cathepsin L1-like [Tetranychus urticae]	282	gi|470301089|ref|XP_004347262.1| cathepsin L2	GO:0006508 proteolysis	-	GO:0008234 cysteine-type peptidase activity	192875|Capsaspora owczarzaki
TRINITY_DN72547_c0_g1_i1	21.9857	-7.68464	1.33278	-5.76586	8.12435e-09	4.64619e-07	6.3329	283909	ELU07913.1 hypothetical protein CAPTEDRAFT_161382 [Capitella teleta]	377	gi|668451416|gb|KFB40525.1| Dpse\GA27615-PA-like protein	GO:0006414 translational elongation	GO:0005840 ribosome	GO:0003735 structural constituent of ribosome	74873|Anopheles sinensis
TRINITY_DN435705_c0_g1_i1	21.5262	-7.67086	1.29556	-5.92089	3.20205e-09	2.00822e-07	6.69719	6412	XP_009031137.1 hypothetical protein HELRODRAFT_70594, partial [Helobdella robusta]	393	gi|675891270|ref|XP_009031137.1| hypothetical protein HELRODRAFT_70594, partial	GO:0006412 translation	GO:0005840 ribosome	GO:0003735 structural constituent of ribosome	6412|Helobdella robusta
TRINITY_DN347032_c0_g1_i1	57.8326	-7.61025	1.66826	-4.56179	5.07192e-06	0.000141795	3.84834	294128	XP_018021992.1 PREDICTED: uncharacterized protein LOC108678154 [Hyalella azteca]	1141	-	-	-	-	-
TRINITY_DN171305_c0_g1_i1	23.7419	-7.49851	1.26404	-5.93218	2.98939e-09	1.90663e-07	6.71973	317945	ACD65128.1 putative 60S ribosomal protein RPL27 [Novocrania anomala]	562	gi|188572443|gb|ACD65128.1| putative 60S ribosomal protein RPL27	GO:0006412 translation	GO:0005840 ribosome	GO:0003735 structural constituent of ribosome	317945|Novocrania anomala
TRINITY_DN365403_c0_g3_i3	26.1346	-7.48316	1.21085	-6.1801	6.40612e-10	4.75152e-08	7.32317	294128	XP_018007029.1 PREDICTED: uncharacterized protein LOC108664847 [Hyalella azteca]	693	-	-	-	-	-
TRINITY_DN160301_c0_g1_i1	17.5661	-7.46565	1.22246	-6.10708	1.0147e-09	7.25915e-08	7.13911	282301	PAA47134.1 hypothetical protein BOX15_Mlig030572g4, partial [Macrostomum lignano]	327	gi|961809746|ref|XP_014831182.1| PREDICTED: cystatin-B-like	-	-	-	48701|Poecilia mexicana
TRINITY_DN354525_c1_g1_i4	18.9772	-7.43931	1.10241	-6.74821	1.49682e-11	1.49009e-09	8.82679	6687	AEC33277.1 14-3-3 protein, partial [Penaeus monodon]	400	gi|330690205|gb|AEC33277.1| 14-3-3 protein	GO:0055114 oxidation-reduction process	-	GO:0004497 monooxygenase activity | GO:0019904 protein domain specific binding	6687|Penaeus monodon
TRINITY_DN365718_c0_g1_i1	20.429	-7.40865	1.29483	-5.7217	1.05465e-08	5.83195e-07	6.23419	317945	ACD65133.1 putative 60S ribosomal protein RPLP1 [Novocrania anomala]	507	gi|159145670|gb|ABW90372.1| putative ribosomal protein P1	GO:0006414 translational elongation	GO:0005840 ribosome	GO:0003735 structural constituent of ribosome	6446|Sipunculus nudus
TRINITY_DN328115_c0_g1_i1	24.3685	-7.3793	1.19207	-6.19035	6.00317e-10	4.53613e-08	7.34331	7739	XP_002597423.1 hypothetical protein BRAFLDRAFT_122632 [Branchiostoma floridae]	284	gi|145487392|ref|XP_001429701.1| hypothetical protein	-	-	-	5888|Paramecium tetraurelia
TRINITY_DN381872_c1_g1_i1	351.564	-7.35997	0.798204	-9.22067	2.95257e-20	8.96009e-18	17.0477	294128	XP_018022207.1 PREDICTED: uncharacterized protein LOC108678337 [Hyalella azteca]	6496	-	-	-	-	-
TRINITY_DN176931_c0_g1_i1	13.3564	-7.2859	1.23489	-5.90003	3.63435e-09	2.24198e-07	6.64937	6945	XP_002408929.1 dynein light chain [Ixodes scapularis]	347	gi|229367036|gb|ACQ58498.1| Dynein light chain 2, cytoplasmic	GO:0007017 microtubule-based process	GO:0005875 microtubule associated complex	-	229290|Anoplopoma fimbria
TRINITY_DN364624_c3_g3_i1	12.8232	-7.23155	1.20549	-5.99886	1.98705e-09	1.32576e-07	6.87754	45882	KRY60984.1 Tubulin alpha-3 chain, partial [Trichinella britovi]	212	gi|961088018|ref|XP_014770964.1| PREDICTED: tubulin alpha chain-like	GO:0007017 microtubule-based process | GO:0006184 GTP catabolic process | GO:0006511 ubiquitin-dependent protein catabolic process | GO:0051258 protein polymerization	GO:0005737 cytoplasm | GO:0005874 microtubule	GO:0008270 zinc ion binding | GO:0005525 GTP binding | GO:0003924 GTPase activity | GO:0005200 structural constituent of cytoskeleton	37653|Octopus bimaculoides
TRINITY_DN336960_c0_g2_i1	28.8014	-7.18977	1.18479	-6.06842	1.29177e-09	9.00174e-08	7.04567	6412	XP_009028941.1 hypothetical protein HELRODRAFT_185136 [Helobdella robusta]	638	gi|675886878|ref|XP_009028941.1| hypothetical protein HELRODRAFT_185136	GO:0006412 translation	GO:0005840 ribosome	GO:0003735 structural constituent of ribosome	6412|Helobdella robusta
TRINITY_DN356618_c5_g1_i1	13.984	-7.18659	1.4478	-4.9638	6.91255e-07	2.53034e-05	4.59682	32264	XP_015788835.1 PREDICTED: cathepsin L1-like [Tetranychus urticae]	325	gi|224809534|ref|NP_031823.1| protein CTLA-2-beta isoform a	-	-	-	10090|Mus musculus
TRINITY_DN437400_c0_g1_i1	35.2982	-7.1828	1.11396	-6.448	1.13338e-10	9.91839e-09	8.00356	6412	XP_009020992.1 hypothetical protein HELRODRAFT_175309 [Helobdella robusta]	1213	-	-	-	-	-
TRINITY_DN322029_c0_g1_i1	15.9765	-7.1527	1.14295	-6.25813	3.89625e-10	3.06728e-08	7.51325	7719	XP_002131705.1 PREDICTED: 60S ribosomal protein L35 [Ciona intestinalis]	458	gi|568452928|ref|XP_006460099.1| hypothetical protein AGABI2DRAFT_135353	GO:0006412 translation	GO:0005840 ribosome	GO:0003735 structural constituent of ribosome	5341|Agaricus bisporus
TRINITY_DN351012_c5_g3_i5	64.4307	-7.14786	1.11399	-6.41646	1.3948e-10	1.19832e-08	7.92143	7574	XP_013402421.1 PREDICTED: tubulin alpha-1A chain-like [Lingula anatina]	511	gi|919037927|ref|XP_013402421.1| PREDICTED: tubulin alpha-1A chain-like	GO:0051258 protein polymerization | GO:0006184 GTP catabolic process | GO:0007017 microtubule-based process	GO:0016021 integral to membrane | GO:0005874 microtubule | GO:0005737 cytoplasm | GO:0005634 nucleus	GO:0003924 GTPase activity | GO:0005200 structural constituent of cytoskeleton | GO:0005525 GTP binding	7574|Lingula anatina
TRINITY_DN365262_c1_g2_i3	378.187	-7.12954	0.451654	-15.7854	3.92093e-56	6.14769e-53	52.2113	294128	XP_018021956.1 PREDICTED: uncharacterized protein LOC108678121 [Hyalella azteca]	956	-	-	-	-	-
TRINITY_DN327708_c0_g3_i1	31.8909	-7.12333	1.07911	-6.60113	4.08027e-11	3.78179e-09	8.4223	7741	XP_019617407.1 PREDICTED: calcineurin subunit B-like [Branchiostoma belcheri]	289	-	-	-	-	-
TRINITY_DN364074_c3_g7_i1	630.115	-7.11105	1.15068	-6.17989	6.41449e-10	4.75152e-08	7.32317	294128	XP_018010161.1 PREDICTED: cuticle protein 7-like [Hyalella azteca]	497	gi|290462725|gb|ADD24410.1| Cuticle protein 18.6, isoform B	-	-	GO:0042302 structural constituent of cuticle	72036|Lepeophtheirus salmonis
TRINITY_DN369594_c0_g3_i3	35.3242	-7.09763	1.07402	-6.60849	3.88253e-11	3.63432e-09	8.43958	6412	XP_009024215.1 hypothetical protein HELRODRAFT_193192 [Helobdella robusta]	1839	gi|675877310|ref|XP_009024215.1| hypothetical protein HELRODRAFT_193192	GO:0007229 integrin-mediated signaling pathway | GO:0007155 cell adhesion | GO:0006030 chitin metabolic process	GO:0005576 extracellular region | GO:0005581 collagen | GO:0008305 integrin complex	GO:0008061 chitin binding	6412|Helobdella robusta
TRINITY_DN367796_c2_g1_i9	18.8989	-7.0938	1.57007	-4.51815	6.23826e-06	0.000170106	3.76928	6412	XP_009017608.1 hypothetical protein HELRODRAFT_172701 [Helobdella robusta]	621	-	-	-	-	-
TRINITY_DN374064_c0_g2_i2	13.0479	-7.06636	1.30657	-5.40834	6.36118e-08	2.99964e-06	5.52293	294128	XP_018013985.1 PREDICTED: leucine-rich repeat extensin-like protein 5 isoform X3 [Hyalella azteca]	843	gi|939669286|ref|XP_014281554.1| PREDICTED: LOW QUALITY PROTEIN: mucin-2-like	GO:0006030 chitin metabolic process	GO:0005576 extracellular region	GO:0008061 chitin binding	286706|Halyomorpha halys
TRINITY_DN360380_c3_g1_i6	12.3097	-7.06062	1.18894	-5.93857	2.87521e-09	1.84003e-07	6.73517	10228	XP_002108712.1 L27a [Trichoplax adhaerens]	442	gi|449102244|gb|AGE89255.1| ribosomal protein L27Ae	GO:0006457 protein folding | GO:0000413 protein peptidyl-prolyl isomerization | GO:0006412 translation	GO:0005840 ribosome	GO:0003735 structural constituent of ribosome | GO:0003755 peptidyl-prolyl cis-trans isomerase activity	153251|Cryptocaryon irritans
TRINITY_DN352918_c0_g1_i1	13.3809	-6.98772	1.68983	-4.13517	3.54688e-05	0.000749826	3.12504	6412	XP_009017581.1 hypothetical protein HELRODRAFT_156990 [Helobdella robusta]	367	-	-	-	-	-
TRINITY_DN351860_c2_g1_i4	13.0024	-6.98403	1.58908	-4.39501	1.10766e-05	0.00027567	3.55961	70779	XP_015768684.1 PREDICTED: tubulin alpha-1 chain [Acropora digitifera]	329	gi|397511018|ref|XP_003825879.1| PREDICTED: tubulin alpha-1C chain isoform X2	GO:0051258 protein polymerization | GO:0006184 GTP catabolic process | GO:0007017 microtubule-based process	GO:0005874 microtubule | GO:0005737 cytoplasm	GO:0003924 GTPase activity | GO:0005200 structural constituent of cytoskeleton | GO:0005525 GTP binding	9597|Pan paniscus
TRINITY_DN365403_c0_g6_i1	16.4989	-6.97955	1.17812	-5.9243	3.13635e-09	1.97811e-07	6.70375	294128	XP_018007029.1 PREDICTED: uncharacterized protein LOC108664847 [Hyalella azteca]	591	-	-	-	-	-
TRINITY_DN379405_c1_g3_i2	226.074	-6.9313	1.2212	-5.67583	1.38021e-08	7.44086e-07	6.12838	294128	XP_018013776.1 PREDICTED: uncharacterized protein LOC108670794 isoform X1 [Hyalella azteca]	1436	gi|929370217|ref|XP_014094983.1| PREDICTED: uncharacterized protein LOC106620866 isoform X1	-	-	-	104688|Bactrocera oleae
TRINITY_DN354374_c1_g1_i1	16.1356	-6.91781	1.31426	-5.26364	1.41228e-07	6.1226e-06	5.21306	310567	AOR07117.1 elongation factor 1-alpha [Mesenchytraeus gelidus]	626	gi|125775586|ref|XP_001358993.1| uncharacterized protein Dpse_GA15055	GO:0006414 translational elongation | GO:0006184 GTP catabolic process	GO:0005737 cytoplasm	GO:0003746 translation elongation factor activity | GO:0003924 GTPase activity | GO:0005525 GTP binding	7237|Drosophila pseudoobscura
TRINITY_DN350896_c0_g2_i19	10.6482	-6.91089	1.34754	-5.12854	2.91996e-07	1.15176e-05	4.93864	6669	EFX61299.1 hypothetical protein DAPPUDRAFT_69950, partial [Daphnia pulex]	564	gi|321448059|gb|EFX61299.1| hypothetical protein DAPPUDRAFT_69950, partial	GO:0006413 translational initiation | GO:0006452 translational frameshifting | GO:0008612 peptidyl-lysine modification to hypusine | GO:0045905 positive regulation of translational termination | GO:0045901 positive regulation of translational elongation	GO:0033009 nucleomorph	GO:0003743 translation initiation factor activity | GO:0003746 translation elongation factor activity | GO:0043022 ribosome binding	6669|Daphnia pulex
TRINITY_DN352130_c3_g6_i1	18.0511	-6.90972	1.15356	-5.9899	2.09976e-09	1.39601e-07	6.85511	6687	AEC33277.1 14-3-3 protein, partial [Penaeus monodon]	784	gi|330690205|gb|AEC33277.1| 14-3-3 protein	GO:0055114 oxidation-reduction process	-	GO:0004497 monooxygenase activity | GO:0019904 protein domain specific binding	6687|Penaeus monodon
TRINITY_DN22146_c0_g1_i1	14.7159	-6.90612	1.25427	-5.50609	3.66894e-08	1.82622e-06	5.73845	167815	ABW23230.1 ribosomal protein rpl31 [Eurythoe complanata]	510	gi|158187882|gb|ABW23230.1| ribosomal protein rpl31	GO:0006412 translation	GO:0005840 ribosome	GO:0003735 structural constituent of ribosome | GO:0016787 hydrolase activity	167815|Eurythoe complanata
TRINITY_DN233931_c0_g1_i1	20.8959	-6.90225	1.26683	-5.44844	5.08147e-08	2.47049e-06	5.60722	6412	XP_009025143.1 hypothetical protein HELRODRAFT_67827 [Helobdella robusta]	447	gi|675879169|ref|XP_009025143.1| hypothetical protein HELRODRAFT_67827	GO:0006412 translation	GO:0009506 plasmodesma | GO:0005774 vacuolar membrane | GO:0022625 cytosolic large ribosomal subunit | GO:0009507 chloroplast	GO:0003735 structural constituent of ribosome	6412|Helobdella robusta
TRINITY_DN369594_c0_g3_i4	17.5047	-6.86601	1.35169	-5.07958	3.78277e-07	1.44367e-05	4.84053	6412	XP_009024215.1 hypothetical protein HELRODRAFT_193192 [Helobdella robusta]	768	gi|675877310|ref|XP_009024215.1| hypothetical protein HELRODRAFT_193192	GO:0006030 chitin metabolic process	GO:0005581 collagen | GO:0005576 extracellular region	GO:0008061 chitin binding	6412|Helobdella robusta
TRINITY_DN303401_c0_g2_i1	14.9046	-6.86474	1.31251	-5.23025	1.6928e-07	7.10939e-06	5.14817	34621	ACF35542.1 ribosomal protein L12 [Dermacentor variabilis]	555	gi|241998774|ref|XP_002434030.1| ribosomal protein L12, putative	GO:0006412 translation	GO:0005840 ribosome	GO:0003735 structural constituent of ribosome	6945|Ixodes scapularis
TRINITY_DN196568_c0_g1_i1	12.978	-6.85698	1.30163	-5.26799	1.37928e-07	6.00721e-06	5.22133	6412	XP_009017694.1 hypothetical protein HELRODRAFT_157004 [Helobdella robusta]	477	gi|675864268|ref|XP_009017694.1| hypothetical protein HELRODRAFT_157004	GO:0006412 translation	GO:0005840 ribosome	GO:0003735 structural constituent of ribosome	6412|Helobdella robusta
TRINITY_DN359171_c0_g2_i1	73.5618	-6.8473	1.62828	-4.20523	2.60813e-05	0.000580048	3.23654	294128	XP_018013360.1 PREDICTED: uncharacterized protein LOC108670403 [Hyalella azteca]	1490	gi|817055365|ref|XP_012268495.1| PREDICTED: uncharacterized protein LOC105693258	-	-	-	37344|Athalia rosae
TRINITY_DN346905_c2_g1_i2	10.0391	-6.8057	1.17375	-5.79824	6.70149e-09	3.94027e-07	6.40447	158441	XP_021960015.1 60S ribosomal protein L3-like [Folsomia candida]	365	gi|678334143|emb|CDW77203.1| 60s ribosomal protein l3	GO:0006412 translation	GO:0022625 cytosolic large ribosomal subunit | GO:0016020 membrane	GO:0003735 structural constituent of ribosome	5949|Stylonychia lemnae
TRINITY_DN453956_c0_g1_i1	93.5818	-6.80439	0.852613	-7.98062	1.45596e-15	2.68567e-13	12.5709	1797137	AOR07139.1 ATP synthase subunit 6 (mitochondrion) [Mesenchytraeus hydrius]	693	gi|836614209|ref|YP_009144487.1| ATP synthase F0 subunit 6 (mitochondrion)	GO:0015986 ATP synthesis coupled proton transport	GO:0005743 mitochondrial inner membrane | GO:0045263 proton-transporting ATP synthase complex, coupling factor F(o)	GO:0015078 hydrogen ion transmembrane transporter activity	301145|Amynthas gracilis
TRINITY_DN320855_c0_g1_i1	12.4229	-6.75932	1.58319	-4.26944	1.95963e-05	0.000452953	3.34395	6412	XP_009025143.1 hypothetical protein HELRODRAFT_67827 [Helobdella robusta]	433	gi|675879169|ref|XP_009025143.1| hypothetical protein HELRODRAFT_67827	GO:0006508 proteolysis | GO:0006412 translation	GO:0009506 plasmodesma | GO:0005774 vacuolar membrane | GO:0022625 cytosolic large ribosomal subunit | GO:0009507 chloroplast	GO:0003735 structural constituent of ribosome | GO:0004190 aspartic-type endopeptidase activity	6412|Helobdella robusta
TRINITY_DN474142_c0_g1_i1	15.8863	-6.74477	1.13856	-5.92392	3.14353e-09	1.97811e-07	6.70375	669202	KII64693.1 60S ribosomal protein L12-3 [Thelohanellus kitauei]	317	gi|954193711|gb|KRX06453.1| Ribosomal protein L11, N-terminal	GO:0006412 translation	GO:0005840 ribosome	GO:0070180 LSU rRNA binding | GO:0003735 structural constituent of ribosome	266149|Pseudocohnilembus persalinus
TRINITY_DN379266_c3_g1_i3	21.7222	-6.70107	1.14104	-5.87278	4.28546e-09	2.58433e-07	6.58765	45351	XP_001618065.1 hypothetical protein NEMVEDRAFT_v1g67737 [Nematostella vectensis]	780	gi|156317932|ref|XP_001618065.1| hypothetical protein NEMVEDRAFT_v1g67737	GO:0006414 translational elongation | GO:0006184 GTP catabolic process | GO:0009409 response to cold	GO:0005774 vacuolar membrane | GO:0048046 apoplast | GO:0009507 chloroplast | GO:0005730 nucleolus | GO:0005829 cytosol | GO:0009506 plasmodesma | GO:0005886 plasma membrane	GO:0003746 translation elongation factor activity | GO:0005525 GTP binding | GO:0003924 GTPase activity | GO:0005507 copper ion binding	45351|Nematostella vectensis
TRINITY_DN342145_c2_g1_i10	10.0888	-6.67693	1.16464	-5.73302	9.86596e-09	5.49195e-07	6.26027	6669	EFX61346.1 effete protein/ubiquitin ligase-like protein, partial [Daphnia pulex]	368	gi|321448177|gb|EFX61346.1| effete protein/ubiquitin ligase-like protein, partial	GO:0016567 protein ubiquitination | GO:0006511 ubiquitin-dependent protein catabolic process	-	GO:0004842 ubiquitin-protein ligase activity	6669|Daphnia pulex
TRINITY_DN339028_c4_g2_i3	8.99467	-6.67585	1.22218	-5.46226	4.70106e-08	2.29742e-06	5.63876	7739	XP_002597423.1 hypothetical protein BRAFLDRAFT_122632 [Branchiostoma floridae]	314	-	-	-	-	-
TRINITY_DN324814_c0_g1_i1	10.8516	-6.66118	1.54615	-4.30823	1.6457e-05	0.000388505	3.4106	6446	ABW90366.1 putative ribosomal protein L35 [Sipunculus nudus]	424	gi|675886074|ref|XP_009028539.1| hypothetical protein HELRODRAFT_88883, partial	GO:0006412 translation	GO:0005840 ribosome	GO:0003735 structural constituent of ribosome	6412|Helobdella robusta
TRINITY_DN260195_c0_g1_i1	13.4011	-6.64647	1.26064	-5.2723	1.34728e-07	5.89513e-06	5.22951	9974	XP_017532565.1 PREDICTED: fatty acid-binding protein, adipocyte [Manis javanica]	630	gi|966669507|gb|KTG02888.1| hypothetical protein cypCar_00011810	GO:0050872 white fat cell differentiation | GO:0006469 negative regulation of protein kinase activity | GO:0050873 brown fat cell differentiation | GO:0032868 response to insulin stimulus | GO:0070542 response to fatty acid | GO:0055091 phospholipid homeostasis | GO:0008285 negative regulation of cell proliferation | GO:0001816 cytokine production | GO:0045892 negative regulation of transcription…	GO:0005829 cytosol | GO:0016528 sarcoplasm | GO:0070062 extracellular vesicular exosome	GO:0070538 oleic acid binding | GO:0005324 long-chain fatty acid transporter activity | GO:0050543 icosatetraenoic acid binding | GO:0008092 cytoskeletal protein binding	7962|Cyprinus carpio
TRINITY_DN351946_c2_g2_i7	11.5324	-6.64226	1.44819	-4.58661	4.505e-06	0.000127846	3.89331	294128	XP_018014438.1 PREDICTED: uncharacterized protein LOC108671401 [Hyalella azteca]	508	gi|936577626|ref|XP_014203631.1| PREDICTED: pro-resilin-like	-	-	GO:0042302 structural constituent of cuticle	29053|Copidosoma floridanum
TRINITY_DN358477_c1_g2_i13	8.70574	-6.63829	1.5693	-4.2301	2.33588e-05	0.000525713	3.27925	294128	XP_018016768.1 PREDICTED: oplophorus-luciferin 2-monooxygenase non-catalytic subunit-like [Hyalella azteca]	644	-	-	-	-	-
TRINITY_DN361027_c0_g1_i4	34.0782	-6.63323	1.22381	-5.42013	5.95548e-08	2.82248e-06	5.54937	294128	XP_018014487.1 PREDICTED: uncharacterized protein LOC108671450 [Hyalella azteca]	664	gi|84453196|dbj|BAE71195.1| hypothetical protein	-	-	-	57577|Trifolium pratense
TRINITY_DN253409_c0_g1_i1	15.0738	-6.62953	1.44214	-4.597	4.28614e-06	0.000122745	3.911	10224	XP_002741849.1 PREDICTED: heterogeneous nuclear ribonucleoprotein D-like isoform X1 [Saccoglossus kowalevskii]	745	gi|291243919|ref|XP_002741849.1| PREDICTED: heterogeneous nuclear ribonucleoprotein D-like isoform X1	-	GO:0019013 viral nucleocapsid | GO:0030529 ribonucleoprotein complex	GO:0003676 nucleic acid binding | GO:0000166 nucleotide binding	10224|Saccoglossus kowalevskii
TRINITY_DN341742_c0_g1_i2	13.0759	-6.61978	1.46842	-4.50811	6.54074e-06	0.000176057	3.75435	283909	ELU08552.1 hypothetical protein CAPTEDRAFT_162084 [Capitella teleta]	539	gi|443717538|gb|ELU08552.1| hypothetical protein CAPTEDRAFT_162084	GO:0006412 translation	GO:0015935 small ribosomal subunit	GO:0003735 structural constituent of ribosome | GO:0003723 RNA binding	283909|Capitella teleta
TRINITY_DN350272_c1_g2_i11	9.93423	-6.61123	1.28162	-5.15849	2.48945e-07	9.96573e-06	5.00149	6669	EFX61270.1 hypothetical protein DAPPUDRAFT_340306, partial [Daphnia pulex]	505	gi|321447988|gb|EFX61270.1| hypothetical protein DAPPUDRAFT_340306, partial	GO:0006412 translation | GO:0006355 regulation of transcription, DNA-dependent	GO:0015934 large ribosomal subunit	GO:0003723 RNA binding | GO:0003735 structural constituent of ribosome | GO:0043565 sequence-specific DNA binding | GO:0003700 sequence-specific DNA binding transcription factor activity	6669|Daphnia pulex
TRINITY_DN354266_c2_g1_i1	22.808	-6.60737	1.13533	-5.81976	5.89338e-09	3.52012e-07	6.45344	6396	AAN63944.1 myosin essential light chain [Eisenia fetida]	1074	gi|24637958|gb|AAN63944.1| myosin essential light chain	-	GO:0016459 myosin complex	GO:0005509 calcium ion binding	6396|Eisenia fetida
TRINITY_DN139145_c0_g1_i1	11.6857	-6.59297	1.41438	-4.66139	3.1408e-06	9.5932e-05	4.01804	6344	ABW23176.1 ribosomal protein rpl22 [Arenicola marina]	521	gi|158187774|gb|ABW23176.1| ribosomal protein rpl22	GO:0006412 translation	GO:0005840 ribosome	GO:0003735 structural constituent of ribosome	6344|Arenicola marina
TRINITY_DN353041_c5_g1_i1	10.9599	-6.58675	1.59389	-4.1325	3.58843e-05	0.000756062	3.12144	167815	ABW23236.1 ribosomal protein rpl40 [Eurythoe complanata]	407	gi|158187894|gb|ABW23236.1| ribosomal protein rpl40	GO:0006412 translation	GO:0005730 nucleolus | GO:0022625 cytosolic large ribosomal subunit	GO:0003735 structural constituent of ribosome	167815|Eurythoe complanata
TRINITY_DN173224_c0_g1_i1	10.4765	-6.56579	1.60446	-4.0922	4.27294e-05	0.000874813	3.05808	32264	XP_015794366.1 PREDICTED: 60S acidic ribosomal protein P2-like [Tetranychus urticae]	385	gi|675870022|ref|XP_009020571.1| hypothetical protein HELRODRAFT_185711	GO:0006414 translational elongation	GO:0005840 ribosome | GO:0005829 cytosol	GO:0003735 structural constituent of ribosome	6412|Helobdella robusta
TRINITY_DN359300_c0_g1_i1	114.042	-6.53622	0.54133	-12.0744	1.44265e-33	1.04398e-30	29.9813	294128	XP_018016337.1 PREDICTED: uncharacterized protein LOC108673070 [Hyalella azteca]	1066	gi|502687943|ref|WP_012923466.1| hypothetical protein	-	-	-	182640|Kribbella flavida
TRINITY_DN353489_c5_g1_i7	21.1984	-6.52164	1.10535	-5.90004	3.63409e-09	2.24198e-07	6.64937	6337	KRZ41538.1 Polyubiquitin-C [Trichinella pseudospiralis]	204	gi|749728958|gb|KII74048.1| Polyubiquitin	GO:0006412 translation | GO:0019082 viral protein processing | GO:0001172 transcription, RNA-dependent | GO:0006508 proteolysis | GO:0006200 ATP catabolic process	GO:0005840 ribosome	GO:0004197 cysteine-type endopeptidase activity | GO:0004252 serine-type endopeptidase activity | GO:0008026 ATP-dependent helicase activity | GO:0003968 RNA-directed RNA polymerase activity | GO:0033897 ribonuclease T2 activity | GO:0070008 serine-type exopeptidase activity | GO:0003735 structural constituent of ribosome | GO:0003723 RNA binding | GO:0005524 ATP binding	669202|Thelohanellus kitauei
TRINITY_DN362889_c0_g1_i1	9.35132	-6.52111	1.19781	-5.4442	5.20373e-08	2.50405e-06	5.60136	29031	ABV44722.1 40S ribosomal protein S12-like protein [Phlebotomus papatasi]	400	gi|901813186|gb|KMZ67677.1| 40S ribosomal protein S12	GO:0046686 response to cadmium ion | GO:0006412 translation | GO:0046677 response to antibiotic | GO:0009651 response to salt stress	GO:0022627 cytosolic small ribosomal subunit | GO:0009507 chloroplast | GO:0005634 nucleus	GO:0003735 structural constituent of ribosome | GO:0019843 rRNA binding	29655|Zostera marina
TRINITY_DN356992_c0_g2_i3	30.4772	-6.48646	1.30253	-4.97989	6.3622e-07	2.33799e-05	4.63116	294128	XP_018018376.1 PREDICTED: uncharacterized protein LOC108674908 [Hyalella azteca]	1055	-	-	-	-	-
TRINITY_DN349398_c0_g1_i1	19.0725	-6.47482	1.33626	-4.84547	1.26315e-06	4.27449e-05	4.36912	6412	XP_009012993.1 hypothetical protein HELRODRAFT_154543 [Helobdella robusta]	1381	gi|675854866|ref|XP_009012993.1| hypothetical protein HELRODRAFT_154543	-	GO:0005882 intermediate filament	GO:0005198 structural molecule activity	6412|Helobdella robusta
TRINITY_DN351213_c0_g2_i8	7.55053	-6.46562	1.24861	-5.17826	2.2397e-07	9.16086e-06	5.03806	127582	XP_012414147.1 PREDICTED: guanine nucleotide-binding protein subunit beta-2-like 1 isoform X2 [Trichechus manatus latirostris]	203	gi|494595462|ref|WP_007353721.1| MULTISPECIES: hypothetical protein	-	-	-	|
TRINITY_DN367439_c0_g2_i1	1333.69	-6.45528	1.34045	-4.81577	1.46636e-06	4.87001e-05	4.31247	294128	XP_018022695.1 PREDICTED: uncharacterized protein LOC108678738 [Hyalella azteca]	552	-	-	-	-	-
TRINITY_DN364624_c3_g4_i2	9.56697	-6.44512	1.29937	-4.9602	7.0422e-07	2.5728e-05	4.58959	282301	PAA71928.1 hypothetical protein BOX15_Mlig013587g1, partial [Macrostomum lignano]	403	gi|147904788|ref|NP_001080056.1| tubulin, alpha 1a	GO:0051258 protein polymerization | GO:0006184 GTP catabolic process | GO:0007017 microtubule-based process	GO:0005874 microtubule | GO:0005737 cytoplasm	GO:0003924 GTPase activity | GO:0005200 structural constituent of cytoskeleton | GO:0005525 GTP binding	8355|Xenopus laevis
TRINITY_DN352593_c0_g1_i2	132.898	-6.4365	0.534037	-12.0525	1.88077e-33	1.31062e-30	29.8825	294128	XP_018016340.1 PREDICTED: uncharacterized protein LOC108673073 [Hyalella azteca]	782	-	-	-	-	-
TRINITY_DN367796_c2_g1_i8	8.96988	-6.42201	1.42327	-4.51216	6.41695e-06	0.000173999	3.75945	6412	XP_009017608.1 hypothetical protein HELRODRAFT_172701 [Helobdella robusta]	410	-	-	-	-	-
TRINITY_DN352887_c11_g1_i2	451.363	-6.40695	0.725659	-8.82914	1.05481e-18	2.64616e-16	15.5774	294128	XP_018009766.1 PREDICTED: uncharacterized protein LOC108667270 [Hyalella azteca]	2664	-	-	-	-	-
TRINITY_DN359390_c0_g1_i4	138.94	-6.39911	0.606712	-10.5472	5.23361e-26	2.46176e-23	22.6088	294128	XP_018009853.1 PREDICTED: uncharacterized protein LOC108667347 [Hyalella azteca]	1301	-	-	-	-	-
TRINITY_DN240872_c0_g1_i1	17.449	-6.37611	1.23297	-5.17133	2.32435e-07	9.40487e-06	5.02665	6412	XP_009016110.1 hypothetical protein HELRODRAFT_111042 [Helobdella robusta]	710	gi|675861100|ref|XP_009016110.1| hypothetical protein HELRODRAFT_111042	GO:0006412 translation	GO:0005730 nucleolus | GO:0009506 plasmodesma | GO:0005886 plasma membrane | GO:0005774 vacuolar membrane | GO:0022627 cytosolic small ribosomal subunit | GO:0009507 chloroplast	GO:0003735 structural constituent of ribosome	6412|Helobdella robusta
TRINITY_DN309548_c0_g1_i1	9.84194	-6.37182	1.4227	-4.47869	7.51025e-06	0.000197907	3.70354	6412	XP_009014359.1 hypothetical protein HELRODRAFT_127118, partial [Helobdella robusta]	442	gi|675857598|ref|XP_009014359.1| hypothetical protein HELRODRAFT_127118, partial	GO:0006412 translation	GO:0005840 ribosome	GO:0003735 structural constituent of ribosome | GO:0000166 nucleotide binding	6412|Helobdella robusta
TRINITY_DN343959_c0_g1_i1	10.3722	-6.35336	1.54746	-4.10566	4.03156e-05	0.000836315	3.07763	6412	XP_009019273.1 hypothetical protein HELRODRAFT_188505 [Helobdella robusta]	495	gi|443691853|gb|ELT93603.1| hypothetical protein CAPTEDRAFT_227067	GO:0006810 transport	-	GO:0008289 lipid binding | GO:0005215 transporter activity	283909|Capitella teleta
TRINITY_DN311650_c0_g1_i1	7.92113	-6.33311	1.33054	-4.75982	1.93769e-06	6.23208e-05	4.20537	344056	ACO15154.1 Cathepsin K precursor [Caligus clemensi]	367	-	-	-	-	-
TRINITY_DN343182_c0_g1_i2	7.59472	-6.32783	1.22164	-5.17979	2.22141e-07	9.10586e-06	5.04068	57068	XP_009082707.1 PREDICTED: dynein light chain 1, cytoplasmic-like [Acanthisitta chloris]	355	gi|350535783|ref|NP_001232446.1| putative dynein cytoplasmic light peptide variant 2	GO:0042326 negative regulation of phosphorylation | GO:0007017 microtubule-based process	GO:0008180 signalosome | GO:0072686 mitotic spindle | GO:0005875 microtubule associated complex | GO:0000776 kinetochore | GO:0005813 centrosome | GO:0016020 membrane | GO:0005829 cytosol	GO:0019904 protein domain specific binding | GO:0008022 protein C-terminus binding	59729|Taeniopygia guttata
TRINITY_DN346251_c2_g6_i2	8.83475	-6.31613	1.48217	-4.2614	2.03149e-05	0.000466697	3.33096	6412	XP_009020351.1 hypothetical protein HELRODRAFT_157214 [Helobdella robusta]	387	gi|675869582|ref|XP_009020351.1| hypothetical protein HELRODRAFT_157214	GO:0006412 translation	GO:0005840 ribosome	GO:0003945 N-acetyllactosamine synthase activity | GO:0003735 structural constituent of ribosome | GO:0004461 lactose synthase activity | GO:0003831 beta-N-acetylglucosaminylglycopeptide beta-1,4-galactosyltransferase activity	6412|Helobdella robusta
TRINITY_DN265400_c0_g1_i1	8.20122	-6.30727	1.2978	-4.85996	1.17407e-06	4.03105e-05	4.39458	13164	XP_022161253.1 60S acidic ribosomal protein P2-like [Myzus persicae]	342	gi|285002191|ref|NP_001165434.1| ribosomal protein P2-like	GO:0006414 translational elongation	GO:0005840 ribosome	GO:0003735 structural constituent of ribosome	7029|Acyrthosiphon pisum
TRINITY_DN373094_c3_g1_i1	7.02177	-6.29633	1.21914	-5.16457	2.40989e-07	9.6885e-06	5.01374	9555	XP_021784467.1 LOW QUALITY PROTEIN: polyubiquitin-B [Papio anubis]	306	gi|571510554|ref|XP_006571763.1| PREDICTED: polyubiquitin-A-like	GO:0019307 mannose biosynthetic process | GO:0006412 translation	GO:0005840 ribosome	GO:0004615 phosphomannomutase activity | GO:0003735 structural constituent of ribosome	7460|Apis mellifera
TRINITY_DN330593_c0_g1_i1	14.1557	-6.29261	1.52097	-4.13724	3.51503e-05	0.000743928	3.12847	294128	XP_018010700.1 PREDICTED: uncharacterized protein LOC108668079 [Hyalella azteca]	507	-	-	-	-	-
TRINITY_DN342725_c2_g1_i2	7.06806	-6.28693	1.42512	-4.4115	1.02655e-05	0.000258215	3.58802	45351	XP_001618065.1 hypothetical protein NEMVEDRAFT_v1g67737 [Nematostella vectensis]	312	gi|156317932|ref|XP_001618065.1| hypothetical protein NEMVEDRAFT_v1g67737	GO:0006435 threonyl-tRNA aminoacylation | GO:0006414 translational elongation | GO:0006184 GTP catabolic process	GO:0005737 cytoplasm	GO:0003746 translation elongation factor activity | GO:0004829 threonine-tRNA ligase activity | GO:0005524 ATP binding | GO:0003924 GTPase activity | GO:0005525 GTP binding	45351|Nematostella vectensis
TRINITY_DN221254_c0_g1_i1	8.38136	-6.28527	1.23205	-5.10148	3.37003e-07	1.29933e-05	4.88628	232323	OQV19791.1 hypothetical protein BV898_06063 [Hypsibius dujardini]	446	gi|317134411|gb|ADV02768.1| putative low temperature and salt responsive protein isoform 1	-	GO:0016021 integral to membrane	-	4120|Ipomoea batatas
TRINITY_DN381097_c3_g1_i1	19.855	-6.27643	1.4278	-4.39586	1.10336e-05	0.000274962	3.56073	294128	XP_018010100.1 PREDICTED: collagen alpha-1(IV) chain-like [Hyalella azteca]	2175	-	-	-	-	-
TRINITY_DN381662_c6_g1_i5	44.1944	-6.25851	0.825949	-7.57735	3.52682e-14	5.39489e-12	11.268	7741	XP_019615109.1 PREDICTED: uncharacterized protein LOC109462922 [Branchiostoma belcheri]	3867	gi|662213540|ref|XP_008480563.1| PREDICTED: RNA-directed DNA polymerase from mobile element jockey-like	GO:0006629 lipid metabolic process | GO:0035556 intracellular signal transduction | GO:0090305 nucleic acid phosphodiester bond hydrolysis | GO:0006278 RNA-dependent DNA replication	-	GO:0004519 endonuclease activity | GO:0008081 phosphoric diester hydrolase activity | GO:0003964 RNA-directed DNA polymerase activity | GO:0003677 DNA binding | GO:0003723 RNA binding | GO:0005509 calcium ion binding	121845|Diaphorina citri
TRINITY_DN356183_c5_g5_i2	53.8524	-6.25239	0.678461	-9.21556	3.0967e-20	9.24832e-18	17.0339	7574	XP_013389094.1 PREDICTED: ubiquitin-40S ribosomal protein S27a [Lingula anatina]	641	gi|919008702|ref|XP_013389094.1| PREDICTED: ubiquitin-40S ribosomal protein S27a	GO:0006412 translation	GO:0022627 cytosolic small ribosomal subunit	GO:0003735 structural constituent of ribosome	7574|Lingula anatina
TRINITY_DN62712_c0_g1_i1	10.2643	-6.21806	1.43387	-4.33657	1.44724e-05	0.00034732	3.45927	6412	XP_009013228.1 hypothetical protein HELRODRAFT_92327 [Helobdella robusta]	632	gi|675855336|ref|XP_009013228.1| hypothetical protein HELRODRAFT_92327	GO:0009409 response to cold | GO:0006412 translation	GO:0005730 nucleolus | GO:0005886 plasma membrane | GO:0005774 vacuolar membrane | GO:0022625 cytosolic large ribosomal subunit | GO:0009507 chloroplast	GO:0003735 structural constituent of ribosome	6412|Helobdella robusta
TRINITY_DN355532_c3_g5_i1	10.5379	-6.20416	1.20754	-5.13785	2.77897e-07	1.10542e-05	4.95647	79923	ABK91809.1 cathepsin L-like proteinase precursor [Clonorchis sinensis]	217	gi|358255476|dbj|GAA57175.1| cathepsin L	GO:0006508 proteolysis	GO:0005829 cytosol	GO:0008234 cysteine-type peptidase activity	79923|Clonorchis sinensis
TRINITY_DN355894_c4_g1_i13	6.33685	-6.20357	1.29722	-4.78222	1.73368e-06	5.65325e-05	4.2477	6687	AEC33277.1 14-3-3 protein, partial [Penaeus monodon]	761	gi|330690205|gb|AEC33277.1| 14-3-3 protein	GO:0055114 oxidation-reduction process | GO:0009847 spore germination	GO:0005576 extracellular region | GO:0005622 intracellular	GO:0004497 monooxygenase activity | GO:0019904 protein domain specific binding	6687|Penaeus monodon
TRINITY_DN477090_c0_g1_i1	10.5536	-6.19959	1.32093	-4.69336	2.68751e-06	8.3304e-05	4.07933	6344	ABW23157.1 ribosomal protein rps30 [Arenicola marina]	636	gi|158187736|gb|ABW23157.1| ribosomal protein rps30	GO:0006886 intracellular protein transport | GO:0006412 translation	GO:0005840 ribosome | GO:0005634 nucleus	GO:0003735 structural constituent of ribosome | GO:0008536 Ran GTPase binding	6344|Arenicola marina
TRINITY_DN359509_c0_g1_i5	26.1103	-6.19769	1.25687	-4.93105	8.17909e-07	2.93682e-05	4.53212	294128	XP_018007029.1 PREDICTED: uncharacterized protein LOC108664847 [Hyalella azteca]	964	-	-	-	-	-
TRINITY_DN336031_c0_g1_i1	7.24847	-6.18564	1.36453	-4.53317	5.81054e-06	0.000159366	3.7976	6412	XP_009013960.1 hypothetical protein HELRODRAFT_75683 [Helobdella robusta]	357	gi|675856800|ref|XP_009013960.1| hypothetical protein HELRODRAFT_75683	-	GO:0005739 mitochondrion	GO:0004129 cytochrome-c oxidase activity	6412|Helobdella robusta
TRINITY_DN215373_c0_g1_i1	6.15728	-6.18163	1.25632	-4.92041	8.63626e-07	3.07748e-05	4.5118	7739	XP_002597423.1 hypothetical protein BRAFLDRAFT_122632 [Branchiostoma floridae]	264	-	-	-	-	-
TRINITY_DN357004_c11_g1_i6	16.8846	-6.17335	1.19985	-5.1451	2.6738e-07	1.06584e-05	4.97231	7739	XP_002597423.1 hypothetical protein BRAFLDRAFT_122632 [Branchiostoma floridae]	300	-	-	-	-	-
TRINITY_DN211235_c0_g1_i1	15.2381	-6.12258	1.11141	-5.50886	3.61162e-08	1.80246e-06	5.74413	6386	P18202.1 RecName: Full=Globin, extracellular monomeric	1095	gi|121275|sp|P18202.1|GLB_TUBTU RecName: Full=Globin, extracellular monomeric	GO:0015671 oxygen transport	GO:0005833 hemoglobin complex | GO:0005576 extracellular region	GO:0005344 oxygen transporter activity | GO:0005506 iron ion binding | GO:0020037 heme binding | GO:0019825 oxygen binding	6386|Tubifex tubifex
TRINITY_DN352477_c1_g1_i12	39.7059	-6.12186	1.12693	-5.43232	5.56261e-08	2.65636e-06	5.57571	294128	XP_018015408.1 PREDICTED: uncharacterized protein LOC108672278 [Hyalella azteca]	1521	-	-	-	-	-
TRINITY_DN336960_c0_g1_i1	21.9594	-6.09244	1.45593	-4.18457	2.857e-05	0.000630182	3.20053	6412	XP_009028941.1 hypothetical protein HELRODRAFT_185136 [Helobdella robusta]	678	gi|675886878|ref|XP_009028941.1| hypothetical protein HELRODRAFT_185136	GO:0006412 translation	GO:0005840 ribosome	GO:0003735 structural constituent of ribosome	6412|Helobdella robusta
TRINITY_DN372133_c2_g5_i2	16.4067	-6.08744	1.1875	-5.12628	2.95522e-07	1.16323e-05	4.93433	6500	XP_012944826.1 PREDICTED: ubiquitin-60S ribosomal protein L40 [Aplysia californica]	207	gi|149242629|pdb|2OJR|A Chain A, Structure Of Ubiquitin Solved By Sad Using The Lanthanide- Binding Tag	GO:0034162 toll-like receptor 9 signaling pathway | GO:0006281 DNA repair | GO:0019221 cytokine-mediated signaling pathway | GO:0042059 negative regulation of epidermal growth factor receptor signaling pathway | GO:0019068 virion assembly | GO:0032481 positive regulation of type I interferon production | GO:0007220 Notch receptor processing | GO:0030512 negative regulation of transforming growth …	GO:0030666 endocytic vesicle membrane | GO:0005773 vacuole | GO:0005886 plasma membrane | GO:0005654 nucleoplasm | GO:0010008 endosome membrane | GO:0005829 cytosol | GO:0005840 ribosome	GO:0004197 cysteine-type endopeptidase activity | GO:0002020 protease binding | GO:0003735 structural constituent of ribosome | GO:0070008 serine-type exopeptidase activity | GO:0033897 ribonuclease T2 activity | GO:0005524 ATP binding | GO:0004252 serine-type endopeptidase activity | GO:0008026 ATP-dependent helicase activity | GO:0003968 RNA-directed RNA polymerase activity	9606|Homo sapiens
TRINITY_DN348315_c3_g1_i6	17.1521	-6.06791	1.08051	-5.6158	1.95655e-08	1.02257e-06	5.99031	2018661	PAV57244.1 hypothetical protein WR25_07744 [Diploscapter pachys]	359	gi|17531725|ref|NP_496375.1| 60S ribosomal protein L44	GO:0006412 translation	GO:0005840 ribosome	GO:0003735 structural constituent of ribosome	6239|Caenorhabditis elegans
TRINITY_DN341591_c0_g1_i4	24.2789	-6.0611	1.04581	-5.79561	6.80713e-09	3.98991e-07	6.39904	294128	XP_018026781.1 PREDICTED: peptidyl-prolyl cis-trans isomerase FKBP1B-like [Hyalella azteca]	361	gi|675856844|ref|XP_009013982.1| hypothetical protein HELRODRAFT_185427	GO:0035690 cellular response to drug | GO:0006457 protein folding | GO:0000413 protein peptidyl-prolyl isomerization	GO:0016020 membrane | GO:0005783 endoplasmic reticulum	GO:0005528 FK506 binding | GO:0003755 peptidyl-prolyl cis-trans isomerase activity	6412|Helobdella robusta
TRINITY_DN362305_c4_g1_i1	6.49547	-6.05975	1.34561	-4.50334	6.68922e-06	0.000179797	3.74522	294128	XP_018025907.1 PREDICTED: mucin-12-like isoform X2 [Hyalella azteca]	746	gi|674951071|emb|CDX82381.1| BnaA03g34400D	-	-	-	3708|Brassica napus
TRINITY_DN316217_c0_g1_i1	10.1307	-6.04861	1.149	-5.26422	1.40787e-07	6.11758e-06	5.21342	72036	ADD38659.1 40S ribosomal protein S7-1 [Lepeophtheirus salmonis]	816	gi|954193819|gb|KRX06560.1| hypothetical protein PPERSA_10418	-	-	-	266149|Pseudocohnilembus persalinus
TRINITY_DN367572_c0_g2_i1	14.9993	-6.04812	1.32451	-4.5663	4.96402e-06	0.000139074	3.85675	294128	XP_018010165.1 PREDICTED: cuticle protein 19-like [Hyalella azteca]	305	gi|939259946|ref|XP_014249810.1| PREDICTED: pro-resilin-like	-	-	GO:0042302 structural constituent of cuticle	79782|Cimex lectularius
TRINITY_DN381967_c5_g1_i4	22.2287	-6.03408	1.03794	-5.81349	6.11822e-09	3.63137e-07	6.43993	215358	KKF28667.1 RNA-directed DNA polymerase from mobile element jockey [Larimichthys crocea]	3834	gi|808880956|gb|KKF28667.1| RNA-directed DNA polymerase from mobile element jockey	GO:0006278 RNA-dependent DNA replication	-	GO:0003964 RNA-directed DNA polymerase activity | GO:0003723 RNA binding	215358|Larimichthys crocea
TRINITY_DN356252_c3_g3_i4	22.3399	-6.02709	0.955618	-6.30701	2.84477e-10	2.34756e-08	7.62938	6687	AEC33277.1 14-3-3 protein, partial [Penaeus monodon]	204	gi|330690205|gb|AEC33277.1| 14-3-3 protein	GO:0055114 oxidation-reduction process	-	GO:0004497 monooxygenase activity | GO:0019904 protein domain specific binding	6687|Penaeus monodon
TRINITY_DN381705_c2_g2_i2	88.1247	-6.02047	0.718045	-8.38453	5.09282e-17	1.06468e-14	13.9728	294128	XP_018027720.1 PREDICTED: uncharacterized protein LOC108682963 [Hyalella azteca]	1561	-	-	-	-	-
TRINITY_DN348671_c1_g2_i1	5.51139	-6.01781	1.31042	-4.59228	4.38425e-06	0.000125174	3.90249	6669	EFX59933.1 hypothetical protein DAPPUDRAFT_346316 [Daphnia pulex]	270	gi|321442921|gb|EFX59933.1| hypothetical protein DAPPUDRAFT_346316	GO:0006412 translation	GO:0009506 plasmodesma | GO:0005618 cell wall | GO:0022627 cytosolic small ribosomal subunit | GO:0009507 chloroplast | GO:0016020 membrane	GO:0003735 structural constituent of ribosome | GO:0019843 rRNA binding	6669|Daphnia pulex
TRINITY_DN344921_c2_g3_i2	10.3893	-6.01613	1.19531	-5.03313	4.82536e-07	1.81216e-05	4.7418	6669	EFX61420.1 hypothetical protein DAPPUDRAFT_339680 [Daphnia pulex]	364	gi|321448370|gb|EFX61420.1| hypothetical protein DAPPUDRAFT_339680	-	-	GO:0005509 calcium ion binding	6669|Daphnia pulex
TRINITY_DN272593_c0_g1_i1	8.89085	-6.00399	1.34474	-4.46481	8.0141e-06	0.000209133	3.67958	6412	XP_009028051.1 hypothetical protein HELRODRAFT_103188 [Helobdella robusta]	619	gi|675885098|ref|XP_009028051.1| hypothetical protein HELRODRAFT_103188	GO:0006412 translation	GO:0022625 cytosolic large ribosomal subunit	GO:0003735 structural constituent of ribosome	6412|Helobdella robusta
TRINITY_DN361859_c2_g1_i3	6.42261	-6.00209	1.25906	-4.7671	1.86896e-06	6.042e-05	4.21882	50429	PFX28186.1 40S ribosomal protein S8 [Stylophora pistillata]	368	gi|166952355|gb|ABZ04260.1| ribosomal protein rps8	GO:0000462 maturation of SSU-rRNA from tricistronic rRNA transcript (SSU-rRNA, 5.8S rRNA, LSU-rRNA) | GO:0006414 translational elongation	GO:0005618 cell wall | GO:0005730 nucleolus | GO:0009506 plasmodesma | GO:0022627 cytosolic small ribosomal subunit | GO:0009507 chloroplast | GO:0005886 plasma membrane	GO:0019843 rRNA binding | GO:0003735 structural constituent of ribosome	56195|Lineus viridis
TRINITY_DN386916_c0_g1_i1	13.2862	-5.95326	1.21547	-4.89792	9.68587e-07	3.40061e-05	4.46844	6412	XP_009024124.1 hypothetical protein HELRODRAFT_185887 [Helobdella robusta]	927	gi|675877128|ref|XP_009024124.1| hypothetical protein HELRODRAFT_185887	GO:0009790 embryo development | GO:0006412 translation	GO:0022627 cytosolic small ribosomal subunit	GO:0003735 structural constituent of ribosome | GO:0016787 hydrolase activity	6412|Helobdella robusta
TRINITY_DN345823_c0_g2_i1	13.0136	-5.94996	1.16503	-5.10712	3.27113e-07	1.26379e-05	4.89833	6412	XP_009026500.1 hypothetical protein HELRODRAFT_193555 [Helobdella robusta]	778	gi|675881996|ref|XP_009026500.1| hypothetical protein HELRODRAFT_193555	GO:0006412 translation	GO:0005840 ribosome	GO:0003735 structural constituent of ribosome	6412|Helobdella robusta
TRINITY_DN215373_c0_g1_i2	5.26247	-5.9465	1.30457	-4.5582	5.1593e-06	0.000144024	3.84157	7739	XP_002597423.1 hypothetical protein BRAFLDRAFT_122632 [Branchiostoma floridae]	264	-	-	-	-	-
TRINITY_DN349729_c1_g2_i2	21.7727	-5.94472	0.994576	-5.97714	2.27085e-09	1.49916e-07	6.82415	6573	XP_021339554.1 40S ribosomal protein S1-like [Mizuhopecten yessoensis]	206	gi|401624583|gb|EJS42639.1| rps1ap	GO:0006412 translation	GO:0022627 cytosolic small ribosomal subunit	GO:0003735 structural constituent of ribosome	706196|Saccharomyces arboricola
TRINITY_DN379054_c4_g4_i2	60.6343	-5.92387	0.75561	-7.83985	4.51098e-15	7.78662e-13	12.1087	7029	XP_016664379.1 PREDICTED: uncharacterized protein LOC107885285, partial [Acyrthosiphon pisum]	705	gi|270002686|gb|EEZ99133.1| hypothetical protein TcasGA2_TC012914	GO:0006278 RNA-dependent DNA replication | GO:0055085 transmembrane transport	GO:0016021 integral to membrane	GO:0003964 RNA-directed DNA polymerase activity | GO:0003723 RNA binding	7070|Tribolium castaneum
TRINITY_DN344335_c0_g1_i4	9.49645	-5.91937	1.24327	-4.76113	1.9251e-06	6.21284e-05	4.20671	9597	XP_014202705.1 PREDICTED: ovochymase-1 [Pan paniscus]	875	gi|641700713|ref|XP_008138913.1| PREDICTED: chymotrypsin-like elastase family member 1	GO:0006508 proteolysis	GO:0016021 integral to membrane	GO:0004252 serine-type endopeptidase activity	29078|Eptesicus fuscus
TRINITY_DN357261_c0_g3_i1	34.1297	-5.91093	0.79725	-7.41415	1.2241e-13	1.70603e-11	10.768	294128	XP_018023484.1 PREDICTED: uncharacterized protein LOC108679376 [Hyalella azteca]	872	-	-	-	-	-
TRINITY_DN354081_c0_g1_i2	25.8441	-5.90116	1.18432	-4.98275	6.26874e-07	2.31267e-05	4.63589	294128	XP_018012495.1 PREDICTED: flocculation protein FLO11-like [Hyalella azteca]	1806	gi|919018065|ref|XP_013393291.1| PREDICTED: mucin-2-like	-	-	-	7574|Lingula anatina
TRINITY_DN355846_c5_g3_i1	12.8832	-5.90058	1.28542	-4.59039	4.42422e-06	0.000126124	3.8992	310567	AOR07117.1 elongation factor 1-alpha [Mesenchytraeus gelidus]	1501	gi|675867118|ref|XP_009019119.1| hypothetical protein HELRODRAFT_100373	GO:0008340 determination of adult lifespan | GO:0040007 growth | GO:0000003 reproduction | GO:0006414 translational elongation | GO:0006184 GTP catabolic process | GO:0002119 nematode larval development | GO:0040011 locomotion | GO:0009792 embryo development ending in birth or egg hatching	GO:0005737 cytoplasm	GO:0003746 translation elongation factor activity | GO:0003924 GTPase activity | GO:0005525 GTP binding	6412|Helobdella robusta
TRINITY_DN380460_c3_g4_i1	45.5384	-5.88906	0.856766	-6.87359	6.26039e-12	6.61737e-10	9.17931	294128	XP_018026266.1 PREDICTED: uncharacterized protein LOC108681715, partial [Hyalella azteca]	1264	gi|321473740|gb|EFX84707.1| hypothetical protein DAPPUDRAFT_209471	GO:0005975 carbohydrate metabolic process | GO:0006030 chitin metabolic process	GO:0005576 extracellular region	GO:0008061 chitin binding | GO:0016810 hydrolase activity, acting on carbon-nitrogen (but not peptide) bonds	6669|Daphnia pulex
TRINITY_DN346730_c0_g1_i1	15.611	-5.8738	1.42497	-4.12206	3.75504e-05	0.000785885	3.10464	6412	XP_009012591.1 hypothetical protein HELRODRAFT_156470 [Helobdella robusta]	588	gi|675854062|ref|XP_009012591.1| hypothetical protein HELRODRAFT_156470	GO:0006412 translation	GO:0005840 ribosome	GO:0003735 structural constituent of ribosome	6412|Helobdella robusta
TRINITY_DN349252_c4_g3_i1	25.6533	-5.85657	0.994108	-5.89129	3.83199e-09	2.3485e-07	6.62921	6412	XP_009029445.1 hypothetical protein HELRODRAFT_186139 [Helobdella robusta]	1821	gi|675856554|ref|XP_009013837.1| hypothetical protein HELRODRAFT_186840	GO:0006950 response to stress	-	GO:0005524 ATP binding	6412|Helobdella robusta
TRINITY_DN364624_c2_g1_i2	4.90796	-5.84401	1.40902	-4.14758	3.36005e-05	0.000720681	3.14226	6573	OWF37411.1 Tubulin alpha chain, testis-specific [Mizuhopecten yessoensis]	228	gi|558172415|ref|XP_006099372.1| PREDICTED: tubulin alpha-1A chain-like	GO:0051258 protein polymerization | GO:0006184 GTP catabolic process | GO:0007017 microtubule-based process	GO:0005881 cytoplasmic microtubule	GO:0003924 GTPase activity | GO:0005200 structural constituent of cytoskeleton | GO:0005525 GTP binding	59463|Myotis lucifugus
TRINITY_DN404302_c0_g1_i1	8.07633	-5.83019	1.36488	-4.27157	1.941e-05	0.000450308	3.34649	283909	ELU08552.1 hypothetical protein CAPTEDRAFT_162084 [Capitella teleta]	625	gi|443717538|gb|ELU08552.1| hypothetical protein CAPTEDRAFT_162084	GO:0006412 translation	GO:0005730 nucleolus | GO:0009506 plasmodesma | GO:0005886 plasma membrane | GO:0005774 vacuolar membrane | GO:0022627 cytosolic small ribosomal subunit	GO:0003735 structural constituent of ribosome | GO:0003723 RNA binding	283909|Capitella teleta
TRINITY_DN369959_c0_g1_i3	11.2317	-5.80144	1.1053	-5.24875	1.53135e-07	6.55352e-06	5.18353	294128	XP_018009685.1 PREDICTED: uncharacterized protein LOC108667202 isoform X1 [Hyalella azteca]	714	-	-	-	-	-
TRINITY_DN296226_c0_g1_i1	20.105	-5.78409	1.0822	-5.34473	9.05522e-08	4.09553e-06	5.38769	30023	XP_017122519.1 PREDICTED: nucleoside diphosphate kinase [Drosophila elegans]	698	gi|557771353|ref|XP_005185338.1| PREDICTED: nucleoside diphosphate kinase	GO:0006308 DNA catabolic process | GO:0006241 CTP biosynthetic process | GO:0007229 integrin-mediated signaling pathway | GO:0006165 nucleoside diphosphate phosphorylation | GO:0006183 GTP biosynthetic process | GO:0006228 UTP biosynthetic process | GO:0050679 positive regulation of epithelial cell proliferation | GO:0045944 positive regulation of transcription from RNA polymerase II promoter | G…	GO:0005925 focal adhesion | GO:0030027 lamellipodium | GO:0032587 ruffle membrane | GO:0005737 cytoplasm	GO:0004673 protein histidine kinase activity | GO:0004550 nucleoside diphosphate kinase activity | GO:0043024 ribosomal small subunit binding | GO:0005525 GTP binding | GO:0042802 identical protein binding | GO:0000287 magnesium ion binding | GO:0004536 deoxyribonuclease activity | GO:0005524 ATP binding	7370|Musca domestica
TRINITY_DN379257_c1_g1_i7	74.1255	-5.77782	0.898941	-6.42737	1.29833e-10	1.12874e-08	7.94741	294128	XP_018010162.1 PREDICTED: cuticle protein 18.6-like [Hyalella azteca]	864	gi|321476876|gb|EFX87836.1| hypothetical protein DAPPUDRAFT_235068	-	-	GO:0042302 structural constituent of cuticle	6669|Daphnia pulex
TRINITY_DN352130_c3_g3_i2	5.02144	-5.77578	1.41404	-4.08459	4.41545e-05	0.000897156	3.04713	6687	AEC33277.1 14-3-3 protein, partial [Penaeus monodon]	304	gi|330690205|gb|AEC33277.1| 14-3-3 protein	GO:0055114 oxidation-reduction process	-	GO:0004497 monooxygenase activity | GO:0019904 protein domain specific binding	6687|Penaeus monodon
TRINITY_DN374474_c0_g4_i2	19.3463	-5.76244	1.26523	-4.55447	5.25177e-06	0.000146172	3.83514	294128	XP_018009853.1 PREDICTED: uncharacterized protein LOC108667347 [Hyalella azteca]	727	-	-	-	-	-
TRINITY_DN355104_c1_g2_i2	10.7303	-5.76202	1.12597	-5.11737	3.09822e-07	1.2094e-05	4.91743	6669	EFX61290.1 hypothetical protein DAPPUDRAFT_69961 [Daphnia pulex]	612	gi|321448042|gb|EFX61290.1| hypothetical protein DAPPUDRAFT_69961	GO:0006412 translation	GO:0005840 ribosome	GO:0003735 structural constituent of ribosome	6669|Daphnia pulex
TRINITY_DN345839_c1_g3_i1	7.7396	-5.75863	1.32639	-4.34157	1.4147e-05	0.000340815	3.46748	43700	XP_020459414.1 ubiquitin-like protein fubi and ribosomal protein S30 [Monopterus albus]	261	gi|91076454|ref|XP_971838.1| PREDICTED: ubiquitin-like protein FUBI	GO:0006412 translation	GO:0005840 ribosome	GO:0003735 structural constituent of ribosome	7070|Tribolium castaneum
TRINITY_DN13788_c0_g1_i1	11.0377	-5.75812	1.3063	-4.40796	1.04347e-05	0.000261773	3.58208	6412	XP_009013559.1 hypothetical protein HELRODRAFT_110162 [Helobdella robusta]	614	gi|675855998|ref|XP_009013559.1| hypothetical protein HELRODRAFT_110162	GO:0006412 translation	GO:0005840 ribosome	GO:0003735 structural constituent of ribosome	6412|Helobdella robusta
TRINITY_DN160301_c0_g1_i2	5.49023	-5.75411	1.37125	-4.19625	2.71367e-05	0.000601386	3.22085	282301	PAA46629.1 hypothetical protein BOX15_Mlig034106g1, partial [Macrostomum lignano]	327	gi|966646195|gb|KTF81107.1| hypothetical protein cypCar_00036252	-	-	-	7962|Cyprinus carpio
TRINITY_DN377398_c1_g1_i1	71.9741	-5.72696	0.817521	-7.00527	2.46508e-12	2.72826e-10	9.56411	294128	XP_018026782.1 PREDICTED: uncharacterized protein LOC108682169 [Hyalella azteca]	1734	gi|918316778|gb|KOF86026.1| hypothetical protein OCBIM_22019336mg, partial	-	-	-	37653|Octopus bimaculoides
TRINITY_DN192131_c0_g1_i1	7.79464	-5.70672	1.23423	-4.62371	3.76931e-06	0.000110639	3.95609	110193	XP_017768805.1 PREDICTED: four-domain proteases inhibitor-like [Nicrophorus vespilloides]	320	-	-	-	-	-
TRINITY_DN378697_c1_g2_i1	2283.5	-5.70538	0.631863	-9.02947	1.72512e-19	4.63688e-17	16.3338	294128	XP_018016079.1 PREDICTED: mediator of RNA polymerase II transcription subunit 15-like [Hyalella azteca]	1689	gi|512900875|ref|XP_004924998.1| PREDICTED: uncharacterized protein LOC101740538	GO:0006030 chitin metabolic process	GO:0005576 extracellular region	GO:0008061 chitin binding	7091|Bombyx mori
TRINITY_DN216624_c0_g1_i1	7.52865	-5.70228	1.34672	-4.23419	2.29373e-05	0.000518708	3.28508	6412	XP_009011694.1 hypothetical protein HELRODRAFT_156361 [Helobdella robusta]	669	gi|675852268|ref|XP_009011694.1| hypothetical protein HELRODRAFT_156361	GO:0006412 translation	GO:0005840 ribosome	GO:0003735 structural constituent of ribosome	6412|Helobdella robusta
TRINITY_DN375392_c0_g2_i1	68.4363	-5.68925	0.859854	-6.61653	3.67721e-11	3.47672e-09	8.45883	294128	XP_018015718.1 PREDICTED: uncharacterized protein LOC108672540 isoform X1 [Hyalella azteca]	3277	-	-	-	-	-
TRINITY_DN375379_c0_g2_i1	57.0082	-5.64911	0.805304	-7.01488	2.30149e-12	2.57753e-10	9.5888	294128	XP_018011291.1 PREDICTED: uncharacterized protein LOC108668562 [Hyalella azteca]	3561	-	-	-	-	-
TRINITY_DN44225_c0_g1_i1	6.69904	-5.63641	1.29493	-4.35269	1.34476e-05	0.000326895	3.48559	341668	AIU94803.1 40S ribosomal protein [Phragmatopoma lapidosa]	602	gi|675885168|ref|XP_009028086.1| hypothetical protein HELRODRAFT_186065	GO:0006412 translation	GO:0022627 cytosolic small ribosomal subunit	GO:0003735 structural constituent of ribosome	6412|Helobdella robusta
TRINITY_DN218261_c0_g1_i1	7.31292	-5.61871	1.20585	-4.65953	3.16929e-06	9.66454e-05	4.01482	133434	XP_022091494.1 40S ribosomal protein S3a-like [Acanthaster planci]	772	gi|697891946|ref|XP_009691213.1| 40S ribosomal protein S3a	GO:0006412 translation	GO:0022627 cytosolic small ribosomal subunit	GO:0003735 structural constituent of ribosome	68886|Theileria orientalis
TRINITY_DN373971_c3_g1_i2	11.8355	-5.61807	1.17034	-4.80039	1.58357e-06	5.19981e-05	4.28401	6412	XP_009024567.1 hypothetical protein HELRODRAFT_114251 [Helobdella robusta]	1347	gi|675878014|ref|XP_009024567.1| hypothetical protein HELRODRAFT_114251	GO:0006412 translation | GO:0071353 cellular response to interleukin-4 | GO:0031017 exocrine pancreas development	GO:0005730 nucleolus | GO:0022625 cytosolic large ribosomal subunit	GO:0003735 structural constituent of ribosome | GO:0016787 hydrolase activity	6412|Helobdella robusta
TRINITY_DN350197_c6_g2_i1	8.91572	-5.61255	1.17381	-4.78148	1.74006e-06	5.66423e-05	4.24686	6526	XP_013067610.1 PREDICTED: actin-3-like [Biomphalaria glabrata]	1161	gi|471222387|ref|XP_004029994.1| hypothetical protein IMG5_169550	-	GO:0005856 cytoskeleton | GO:0005737 cytoplasm	GO:0005524 ATP binding	5932|Ichthyophthirius multifiliis
TRINITY_DN381946_c0_g1_i1	17.2674	-5.57845	1.19402	-4.67201	2.98264e-06	9.16967e-05	4.03765	283909	ELU06642.1 hypothetical protein CAPTEDRAFT_168697 [Capitella teleta]	697	gi|675848756|ref|XP_009009938.1| hypothetical protein HELRODRAFT_188163	-	GO:0005861 troponin complex	-	6412|Helobdella robusta
TRINITY_DN274007_c0_g1_i1	4.66258	-5.57526	1.3242	-4.21028	2.5505e-05	0.000570603	3.24367	1034858	AGH70205.1 40S ribosomal protein S20 [Placozoa sp. H4]	360	gi|66363366|ref|XP_628649.1| 40S ribosomal protein S20	GO:0006412 translation	GO:0015935 small ribosomal subunit	GO:0003735 structural constituent of ribosome | GO:0003723 RNA binding	5807|Cryptosporidium parvum
TRINITY_DN381325_c3_g8_i1	57.883	-5.55576	0.755709	-7.35172	1.95668e-13	2.62891e-11	10.5802	6211	CDS38255.1 cytoplasmic antigen 1 [Echinococcus multilocularis]	325	gi|405948424|gb|EKC17946.1| hypothetical protein CGI_10000014	-	-	-	29159|Crassostrea gigas
TRINITY_DN352951_c7_g5_i1	5.20087	-5.55143	1.29037	-4.30221	1.69104e-05	0.00039771	3.40043	283909	ELU12655.1 hypothetical protein CAPTEDRAFT_218947 [Capitella teleta]	392	gi|443724802|gb|ELU12655.1| hypothetical protein CAPTEDRAFT_218947	GO:0001510 RNA methylation | GO:0000462 maturation of SSU-rRNA from tricistronic rRNA transcript (SSU-rRNA, 5.8S rRNA, LSU-rRNA) | GO:0006414 translational elongation	GO:0005618 cell wall | GO:0005730 nucleolus | GO:0009506 plasmodesma | GO:0022627 cytosolic small ribosomal subunit | GO:0009507 chloroplast | GO:0005794 Golgi apparatus | GO:0005886 plasma membrane	GO:0003735 structural constituent of ribosome	283909|Capitella teleta
TRINITY_DN345811_c2_g1_i5	4.34586	-5.54814	1.33846	-4.14517	3.39559e-05	0.000724353	3.14005	743375	XP_015172563.1 PREDICTED: acyl-CoA-binding protein homolog [Polistes dominula]	348	gi|759058732|ref|XP_011338613.1| PREDICTED: acyl-CoA-binding protein homolog isoform X3	-	-	GO:0000062 fatty-acyl-CoA binding	443821|Cerapachys biroi
TRINITY_DN286532_c1_g1_i1	6.29329	-5.53218	1.35475	-4.08354	4.43551e-05	0.00090026	3.04563	244447	XP_008327874.1 PREDICTED: parvalbumin beta-like [Cynoglossus semilaevis]	640	-	-	-	-	-
TRINITY_DN311412_c0_g1_i1	7.80078	-5.53084	1.2569	-4.40038	1.08063e-05	0.000270733	3.56746	66420	KPI92989.1 Cathepsin B [Papilio xuthus]	1008	gi|524902931|ref|XP_005107685.1| PREDICTED: cathepsin B	GO:0031101 fin regeneration | GO:0050790 regulation of catalytic activity | GO:0006508 proteolysis	-	GO:0004197 cysteine-type endopeptidase activity	6500|Aplysia californica
TRINITY_DN328195_c0_g1_i3	16.7179	-5.52185	0.996067	-5.54366	2.96219e-08	1.50632e-06	5.82208	105023	XP_015822392.1 PREDICTED: acyl-CoA-binding protein [Nothobranchius furzeri]	282	gi|470361589|ref|XP_004365143.1| hypothetical protein CAOG_00272	GO:0006641 triglyceride metabolic process | GO:0001942 hair follicle development	GO:0005739 mitochondrion	GO:0000062 fatty-acyl-CoA binding	192875|Capsaspora owczarzaki
TRINITY_DN334263_c0_g1_i1	4.15385	-5.50926	1.3526	-4.0731	4.63906e-05	0.000933517	3.02988	7574	XP_013387554.1 PREDICTED: serine protease hepsin-like [Lingula anatina]	326	gi|289541376|gb|ADD09811.1| trypsinogen	GO:0006909 phagocytosis | GO:0032496 response to lipopolysaccharide | GO:0000122 negative regulation of transcription from RNA polymerase II promoter | GO:0001878 response to yeast | GO:0050778 positive regulation of immune response | GO:0044130 negative regulation of growth of symbiont in host | GO:0042742 defense response to bacterium | GO:0050900 leukocyte migration | GO:0009411 response to UV…	GO:0030141 secretory granule | GO:0017053 transcriptional repressor complex | GO:0009986 cell surface | GO:0070062 extracellular vesicular exosome	GO:0004252 serine-type endopeptidase activity | GO:0008201 heparin binding | GO:0019955 cytokine binding | GO:0002020 protease binding | GO:0001106 RNA polymerase II transcription corepressor activity	7741|Branchiostoma belcheri
TRINITY_DN355532_c3_g1_i3	6.64618	-5.50832	1.24318	-4.43082	9.38734e-06	0.000239375	3.62092	6087	XP_002155462.2 PREDICTED: cathepsin L1-like [Hydra vulgaris]	1083	gi|156399477|ref|XP_001638528.1| predicted protein	GO:0006508 proteolysis	-	GO:0030246 carbohydrate binding | GO:0008234 cysteine-type peptidase activity	45351|Nematostella vectensis
TRINITY_DN348671_c0_g1_i1	4.30806	-5.50756	1.35035	-4.0786	4.53072e-05	0.000916618	3.03781	6669	EFX59933.1 hypothetical protein DAPPUDRAFT_346316 [Daphnia pulex]	305	gi|321442921|gb|EFX59933.1| hypothetical protein DAPPUDRAFT_346316	GO:0006412 translation	GO:0009506 plasmodesma | GO:0005618 cell wall | GO:0022627 cytosolic small ribosomal subunit | GO:0016020 membrane | GO:0009536 plastid	GO:0003735 structural constituent of ribosome | GO:0019843 rRNA binding	6669|Daphnia pulex
TRINITY_DN145213_c0_g1_i1	12.6606	-5.50433	1.05497	-5.21751	1.81348e-07	7.58237e-06	5.12019	37623	AFJ91756.1 ribosomal protein S6 [Ostrea edulis]	890	gi|675880394|ref|XP_009025699.1| hypothetical protein HELRODRAFT_107583	GO:0006412 translation	GO:0005840 ribosome	GO:0003735 structural constituent of ribosome	6412|Helobdella robusta
TRINITY_DN50282_c0_g1_i1	7.80263	-5.49463	1.33471	-4.11673	3.84294e-05	0.000803388	3.09507	6344	ABW23138.1 ribosomal protein rps4, partial [Arenicola marina]	923	gi|158187698|gb|ABW23138.1| ribosomal protein rps4	GO:0000184 nuclear-transcribed mRNA catabolic process, nonsense-mediated decay | GO:0006415 translational termination | GO:0006413 translational initiation | GO:0006414 translational elongation | GO:0007420 brain development | GO:0009790 embryo development | GO:0019083 viral transcription | GO:0006614 SRP-dependent cotranslational protein targeting to membrane	GO:0005844 polysome | GO:0005634 nucleus | GO:0022627 cytosolic small ribosomal subunit	GO:0003735 structural constituent of ribosome | GO:0019843 rRNA binding	6344|Arenicola marina
TRINITY_DN370778_c1_g2_i1	473.812	-5.48921	0.707738	-7.75599	8.76561e-15	1.43413e-12	11.8434	294128	XP_018016855.1 PREDICTED: uncharacterized protein LOC108673521 [Hyalella azteca]	4558	gi|586616543|gb|AHJ78589.1| dLp/HDL-BGBP precursor	GO:0006869 lipid transport	-	GO:0005319 lipid transporter activity	6717|Astacus leptodactylus
TRINITY_DN349497_c6_g1_i1	8.91121	-5.48372	1.29636	-4.23011	2.33581e-05	0.000525713	3.27925	6669	EFX60049.1 hypothetical protein DAPPUDRAFT_72936 [Daphnia pulex]	597	gi|321443307|gb|EFX60049.1| hypothetical protein DAPPUDRAFT_72936	GO:0006412 translation	GO:0005840 ribosome	GO:0003735 structural constituent of ribosome | GO:0019843 rRNA binding	6669|Daphnia pulex
TRINITY_DN374064_c0_g2_i3	307.739	-5.47648	0.518746	-10.5572	4.70717e-26	2.27091e-23	22.6438	294128	XP_018013982.1 PREDICTED: uncharacterized protein LOC108671008 isoform X1 [Hyalella azteca]	2306	gi|321465478|gb|EFX76479.1| hypothetical protein DAPPUDRAFT_322382	GO:0006030 chitin metabolic process	GO:0005576 extracellular region	GO:0008061 chitin binding	6669|Daphnia pulex
TRINITY_DN365581_c6_g3_i1	8.54771	-5.45696	1.32803	-4.10907	3.97259e-05	0.000826816	3.08259	7574	XP_013387289.1 PREDICTED: 60S ribosomal protein L5-like [Lingula anatina]	1221	gi|132983|sp|P15125.2|RL5A_XENLA RecName: Full=60S ribosomal protein L5-A	GO:0006412 translation | GO:0006298 mismatch repair	GO:0022625 cytosolic large ribosomal subunit	GO:0030983 mismatched DNA binding | GO:0003735 structural constituent of ribosome | GO:0005524 ATP binding | GO:0005515 protein binding | GO:0008097 5S rRNA binding	8355|Xenopus laevis
TRINITY_DN273486_c0_g1_i1	8.30009	-5.45692	1.20236	-4.53852	5.66511e-06	0.000156076	3.80666	7868	NP_001279708.1 ribosomal protein L23 [Callorhinchus milii]	502	gi|544217502|ref|XP_005538895.1| 60S ribosomal protein L23	GO:0006412 translation	GO:0005730 nucleolus | GO:0033009 nucleomorph | GO:0022625 cytosolic large ribosomal subunit | GO:0009507 chloroplast	GO:0003735 structural constituent of ribosome | GO:0019843 rRNA binding | GO:0000166 nucleotide binding	45157|Cyanidioschyzon merolae
TRINITY_DN276353_c0_g2_i1	5.49409	-5.42757	1.30582	-4.15644	3.23251e-05	0.000698273	3.15597	6182	AAW24762.1 SJCHGC04453 protein [Schistosoma japonicum]	541	gi|56753105|gb|AAW24762.1| SJCHGC04453 protein	-	-	-	6182|Schistosoma japonicum
TRINITY_DN308820_c1_g1_i1	6.40371	-5.4263	1.26701	-4.28275	1.846e-05	0.000429857	3.36668	6161	ARD69553.1 14-3-3 alpha protein [Dugesia japonica]	775	gi|663288486|ref|XP_008500890.1| PREDICTED: 14-3-3 protein zeta/delta	GO:0055114 oxidation-reduction process	-	GO:0004497 monooxygenase activity | GO:0019904 protein domain specific binding	9244|Calypte anna
TRINITY_DN277869_c0_g1_i1	7.5624	-5.4174	1.32628	-4.08465	4.41431e-05	0.000897156	3.04713	110193	XP_017772398.1 PREDICTED: 40S ribosomal protein S5 [Nicrophorus vespilloides]	1099	gi|700589082|gb|AIU94802.1| 40S ribosomal protein	GO:0006412 translation	GO:0009506 plasmodesma | GO:0005886 plasma membrane | GO:0005618 cell wall | GO:0005774 vacuolar membrane | GO:0022627 cytosolic small ribosomal subunit | GO:0009507 chloroplast	GO:0003735 structural constituent of ribosome | GO:0003723 RNA binding	341668|Phragmatopoma lapidosa
TRINITY_DN343786_c2_g1_i5	4.76728	-5.41708	1.32088	-4.10112	4.11162e-05	0.000848247	3.07148	6669	EFX60049.1 hypothetical protein DAPPUDRAFT_72936 [Daphnia pulex]	468	gi|321443307|gb|EFX60049.1| hypothetical protein DAPPUDRAFT_72936	GO:0006412 translation	GO:0005840 ribosome	GO:0003735 structural constituent of ribosome | GO:0019843 rRNA binding	6669|Daphnia pulex
TRINITY_DN375643_c0_g1_i3	393.148	-5.41697	0.466824	-11.6039	3.93828e-31	2.24541e-28	27.6487	294128	XP_018012823.1 PREDICTED: uncharacterized protein LOC108669901 [Hyalella azteca]	2465	gi|321464620|gb|EFX75627.1| hypothetical protein DAPPUDRAFT_306723	-	-	-	6669|Daphnia pulex
TRINITY_DN365887_c0_g1_i3	7.21928	-5.41532	1.16437	-4.65087	3.30537e-06	9.96642e-05	4.00146	8022	XP_021432309.1 cAMP and cAMP-inhibited cGMP 3',5'-cyclic phosphodiesterase 10A-like, partial [Oncorhynchus mykiss]	1568	-	-	-	-	-
TRINITY_DN342348_c0_g1_i2	7.10674	-5.41134	1.21262	-4.46253	8.09965e-06	0.000211073	3.67557	1720309	XP_020893503.1 uncharacterized protein LOC110232626 [Exaiptasia pallida]	979	-	-	-	-	-
TRINITY_DN332042_c0_g1_i1	4.456	-5.40637	1.33029	-4.06406	4.82259e-05	0.000964261	3.01581	133434	XP_022097459.1 40S ribosomal protein S15-like [Acanthaster planci]	463	gi|514699109|ref|XP_004997123.1| ribosomal protein S15	GO:0006412 translation	GO:0015935 small ribosomal subunit	GO:0003735 structural constituent of ribosome | GO:0019843 rRNA binding | GO:0003824 catalytic activity	946362|Salpingoeca rosetta
TRINITY_DN276353_c0_g3_i1	5.74292	-5.40023	1.31454	-4.10807	3.98983e-05	0.000828573	3.08167	6182	AAW24762.1 SJCHGC04453 protein [Schistosoma japonicum]	569	gi|56753105|gb|AAW24762.1| SJCHGC04453 protein	-	-	-	6182|Schistosoma japonicum
TRINITY_DN355894_c4_g2_i3	4.41629	-5.39648	1.31887	-4.09174	4.28154e-05	0.000875622	3.05768	6687	AEC33277.1 14-3-3 protein, partial [Penaeus monodon]	433	gi|330690205|gb|AEC33277.1| 14-3-3 protein	GO:0055114 oxidation-reduction process	-	GO:0004497 monooxygenase activity | GO:0019904 protein domain specific binding	6687|Penaeus monodon
TRINITY_DN442995_c0_g1_i1	8.37737	-5.39475	1.3234	-4.07642	4.57344e-05	0.000921298	3.0356	341668	AIU94820.1 60S ribosomal protein [Phragmatopoma lapidosa]	662	gi|700589118|gb|AIU94820.1| 60S ribosomal protein	GO:0006412 translation	GO:0005840 ribosome	GO:0003735 structural constituent of ribosome	341668|Phragmatopoma lapidosa
TRINITY_DN351721_c0_g1_i1	25.0903	-5.3838	0.843572	-6.38215	1.74621e-10	1.48665e-08	7.82779	294128	XP_018009020.1 PREDICTED: uncharacterized protein LOC108666620 isoform X1 [Hyalella azteca]	1391	-	-	-	-	-
TRINITY_DN377225_c1_g1_i5	793.536	-5.36444	0.562701	-9.53339	1.52236e-21	5.40439e-19	18.2673	294128	XP_018011733.1 PREDICTED: protein transport protein SEC31-like [Hyalella azteca]	759	-	-	-	-	-
TRINITY_DN459251_c0_g1_i1	6.97086	-5.35926	1.29259	-4.14613	3.38145e-05	0.000722156	3.14137	50426	AAV73912.1 calmodulin-like protein [Pinctada fucata]	435	gi|342186071|emb|CCC95556.1| unnamed protein product	GO:0009789 positive regulation of abscisic acid mediated signaling pathway | GO:0046777 protein autophosphorylation | GO:0080092 regulation of pollen tube growth | GO:0019722 calcium-mediated signaling	GO:0005829 cytosol | GO:0005886 plasma membrane	GO:0004683 calmodulin-dependent protein kinase activity | GO:0005509 calcium ion binding | GO:0005524 ATP binding	5692|Trypanosoma congolense
TRINITY_DN343786_c0_g2_i1	4.81978	-5.35492	1.31728	-4.06513	4.80063e-05	0.000960892	3.01733	6669	EFX60049.1 hypothetical protein DAPPUDRAFT_72936 [Daphnia pulex]	431	gi|321443307|gb|EFX60049.1| hypothetical protein DAPPUDRAFT_72936	GO:0032774 RNA biosynthetic process | GO:0006412 translation	GO:0005840 ribosome | GO:0033009 nucleomorph	GO:0003899 DNA-directed RNA polymerase activity | GO:0003735 structural constituent of ribosome | GO:0019843 rRNA binding	6669|Daphnia pulex
TRINITY_DN255735_c0_g1_i1	8.68631	-5.34478	1.28068	-4.1734	3.00089e-05	0.000652174	3.18564	6941	AAQ54710.1 ferritin [Rhipicephalus microplus]	915	gi|402770495|gb|AFQ98382.1| ferritin, partial	GO:0006879 cellular iron ion homeostasis | GO:0008285 negative regulation of cell proliferation | GO:0006826 iron ion transport | GO:0006955 immune response | GO:0055114 oxidation-reduction process	GO:0008043 intracellular ferritin complex	GO:0042802 identical protein binding | GO:0008199 ferric iron binding | GO:0004322 ferroxidase activity	6941|Rhipicephalus microplus
TRINITY_DN364950_c5_g1_i18	24.8671	-5.34178	0.762398	-7.00655	2.44267e-12	2.71946e-10	9.56552	7668	XP_787947.3 PREDICTED: cathepsin B [Strongylocentrotus purpuratus]	443	gi|50657025|emb|CAH04630.1| cathepsin B	GO:0031101 fin regeneration | GO:0050790 regulation of catalytic activity | GO:0006508 proteolysis	-	GO:0004197 cysteine-type endopeptidase activity	55567|Suberites domuncula
TRINITY_DN356349_c1_g1_i4	7.14408	-5.32275	1.20325	-4.42365	9.7045e-06	0.000247077	3.60717	6669	EFX61295.1 hypothetical protein DAPPUDRAFT_274173, partial [Daphnia pulex]	429	gi|321448051|gb|EFX61295.1| hypothetical protein DAPPUDRAFT_274173, partial	-	-	-	6669|Daphnia pulex
TRINITY_DN358584_c0_g2_i1	5.03968	-5.32134	1.28054	-4.15553	3.24536e-05	0.000699443	3.15525	6669	EFX61290.1 hypothetical protein DAPPUDRAFT_69961 [Daphnia pulex]	547	gi|321448042|gb|EFX61290.1| hypothetical protein DAPPUDRAFT_69961	GO:0006412 translation	GO:0005730 nucleolus | GO:0009506 plasmodesma | GO:0005886 plasma membrane | GO:0022625 cytosolic large ribosomal subunit	GO:0003735 structural constituent of ribosome	6669|Daphnia pulex
TRINITY_DN379645_c0_g1_i2	29.652	-5.31847	0.844234	-6.29976	2.98101e-10	2.4386e-08	7.61286	294128	XP_018027640.1 PREDICTED: carbohydrate sulfotransferase 11-like [Hyalella azteca]	1873	gi|939650156|ref|XP_014296279.1| PREDICTED: uncharacterized protein LOC103580991	GO:0016051 carbohydrate biosynthetic process	GO:0016021 integral to membrane	GO:0008146 sulfotransferase activity	69319|Microplitis demolitor
TRINITY_DN357004_c11_g1_i3	512.457	-5.31215	0.568993	-9.33606	9.99887e-21	3.08408e-18	17.5109	7668	XP_003730365.1 PREDICTED: calretinin isoform X4 [Strongylocentrotus purpuratus]	288	-	-	-	-	-
TRINITY_DN354585_c2_g2_i3	20.5002	-5.30602	0.886347	-5.98638	2.14558e-09	1.42145e-07	6.84727	116153	XP_019871022.1 PREDICTED: cathepsin L1-like [Aethina tumida]	577	gi|118429523|gb|ABK91809.1| cathepsin L-like proteinase precursor	GO:0050832 defense response to fungus | GO:0007568 aging | GO:0006508 proteolysis | GO:0009651 response to salt stress	GO:0005773 vacuole | GO:0009506 plasmodesma | GO:0009507 chloroplast | GO:0005829 cytosol | GO:0048046 apoplast | GO:0005783 endoplasmic reticulum	GO:0008234 cysteine-type peptidase activity	79923|Clonorchis sinensis
TRINITY_DN348207_c0_g1_i1	19.9322	-5.30495	1.0757	-4.9316	8.1557e-07	2.93403e-05	4.53254	294128	XP_018012857.1 PREDICTED: chorion peroxidase-like [Hyalella azteca]	1305	gi|926619416|ref|XP_013774957.1| PREDICTED: chorion peroxidase-like	GO:0055114 oxidation-reduction process | GO:0006979 response to oxidative stress	-	GO:0020037 heme binding | GO:0004601 peroxidase activity	6850|Limulus polyphemus
TRINITY_DN359278_c0_g1_i1	6.75366	-5.29975	1.24764	-4.2478	2.15877e-05	0.000492927	3.30722	6669	EFX60049.1 hypothetical protein DAPPUDRAFT_72936 [Daphnia pulex]	417	gi|321443307|gb|EFX60049.1| hypothetical protein DAPPUDRAFT_72936	GO:0032774 RNA biosynthetic process | GO:0006412 translation	GO:0005840 ribosome | GO:0033009 nucleomorph	GO:0003899 DNA-directed RNA polymerase activity | GO:0003735 structural constituent of ribosome | GO:0019843 rRNA binding	6669|Daphnia pulex
TRINITY_DN372739_c0_g3_i4	132.72	-5.28949	0.898922	-5.88425	3.99852e-09	2.4347e-07	6.61355	294128	XP_018012114.1 PREDICTED: uncharacterized protein LOC108669321 [Hyalella azteca]	3325	gi|507706777|ref|XP_004646034.1| PREDICTED: collagen alpha-2(IX) chain	GO:0031101 fin regeneration | GO:0033334 fin morphogenesis | GO:0001894 tissue homeostasis | GO:0030278 regulation of ossification | GO:0033339 pectoral fin development | GO:0003417 growth plate cartilage development	GO:0005737 cytoplasm | GO:0005594 collagen type IX | GO:0005618 cell wall	GO:0005201 extracellular matrix structural constituent	10160|Octodon degus
TRINITY_DN374778_c1_g2_i1	296.565	-5.26196	0.630002	-8.35229	6.69537e-17	1.38432e-14	13.8588	294128	XP_018027988.1 PREDICTED: uncharacterized protein LOC108683205 [Hyalella azteca]	1700	-	-	-	-	-
TRINITY_DN331044_c0_g1_i5	11.1201	-5.25841	1.18556	-4.43537	9.19155e-06	0.000235933	3.62721	6398	CAD29317.1 SCBP3 protein [Lumbricus terrestris]	906	gi|19848246|emb|CAD29317.1| SCBP3 protein	-	-	GO:0005509 calcium ion binding	6398|Lumbricus terrestris
TRINITY_DN379266_c3_g1_i1	28.7033	-5.2239	0.850461	-6.14244	8.12646e-10	5.99605e-08	7.22213	45351	XP_001618065.1 hypothetical protein NEMVEDRAFT_v1g67737 [Nematostella vectensis]	747	gi|156317932|ref|XP_001618065.1| hypothetical protein NEMVEDRAFT_v1g67737	GO:0006435 threonyl-tRNA aminoacylation | GO:0006414 translational elongation | GO:0006184 GTP catabolic process	GO:0005737 cytoplasm	GO:0003746 translation elongation factor activity | GO:0004829 threonine-tRNA ligase activity | GO:0005524 ATP binding | GO:0003924 GTPase activity | GO:0005525 GTP binding	45351|Nematostella vectensis
TRINITY_DN298574_c0_g1_i1	21.7184	-5.22137	0.779096	-6.70183	2.0583e-11	2.027e-09	8.69315	72036	ADD38157.1 40S ribosomal protein S4 [Lepeophtheirus salmonis]	820	gi|290561513|gb|ADD38157.1| 40S ribosomal protein S4	GO:0007275 multicellular organismal development | GO:0006412 translation	GO:0005730 nucleolus | GO:0005844 polysome | GO:0022627 cytosolic small ribosomal subunit	GO:0003735 structural constituent of ribosome | GO:0019843 rRNA binding	72036|Lepeophtheirus salmonis
TRINITY_DN355519_c7_g3_i2	8.51996	-5.21747	1.1326	-4.60665	4.09204e-06	0.000117926	3.92839	6087	XP_002161016.1 PREDICTED: 40S ribosomal protein S27-like [Hydra vulgaris]	261	gi|302753818|ref|XP_002960333.1| hypothetical protein SELMODRAFT_163947	GO:0006412 translation | GO:0008340 determination of adult lifespan | GO:0000003 reproduction | GO:0002119 nematode larval development | GO:0009792 embryo development ending in birth or egg hatching	GO:0005618 cell wall | GO:0005730 nucleolus | GO:0009506 plasmodesma | GO:0022627 cytosolic small ribosomal subunit | GO:0005886 plasma membrane	GO:0046872 metal ion binding | GO:0003735 structural constituent of ribosome	88036|Selaginella moellendorffii
TRINITY_DN368774_c3_g1_i2	5.87528	-5.20442	1.26862	-4.10243	4.08842e-05	0.000844387	3.07346	6421	ABC60435.1 cytoplasmic actin [Hirudo medicinalis]	336	gi|675878356|ref|XP_009024738.1| hypothetical protein HELRODRAFT_155129	-	GO:0005856 cytoskeleton | GO:0005737 cytoplasm	GO:0005524 ATP binding	6412|Helobdella robusta
TRINITY_DN378389_c1_g1_i1	99.1827	-5.20235	0.75761	-6.86679	6.56637e-12	6.82576e-10	9.16585	294128	XP_018018192.1 PREDICTED: uncharacterized protein LOC108674737 [Hyalella azteca]	3531	-	-	-	-	-
TRINITY_DN354856_c1_g3_i1	17.4203	-5.19162	0.905316	-5.73459	9.77475e-09	5.47357e-07	6.26173	6669	EFX61346.1 effete protein/ubiquitin ligase-like protein, partial [Daphnia pulex]	417	gi|321448177|gb|EFX61346.1| effete protein/ubiquitin ligase-like protein, partial	GO:0016567 protein ubiquitination | GO:0006511 ubiquitin-dependent protein catabolic process	GO:0005886 plasma membrane	GO:0031625 ubiquitin protein ligase binding | GO:0004842 ubiquitin-protein ligase activity	6669|Daphnia pulex
TRINITY_DN455052_c0_g1_i1	7.47612	-5.18889	1.19719	-4.33424	1.46265e-05	0.000350123	3.45578	283909	ELU14393.1 hypothetical protein CAPTEDRAFT_176878 [Capitella teleta]	714	gi|675870550|ref|XP_009020835.1| hypothetical protein HELRODRAFT_157283	GO:0006412 translation	GO:0015934 large ribosomal subunit	GO:0003735 structural constituent of ribosome	6412|Helobdella robusta
TRINITY_DN373494_c0_g4_i2	20.4285	-5.17214	1.13037	-4.5756	4.7486e-06	0.000134152	3.8724	294128	XP_018016355.1 PREDICTED: uncharacterized protein LOC108673083 [Hyalella azteca]	900	-	-	-	-	-
TRINITY_DN359450_c0_g1_i7	10.9062	-5.16953	1.20808	-4.27914	1.8762e-05	0.000436351	3.36016	294128	XP_018020146.1 PREDICTED: uncharacterized protein LOC108676568 [Hyalella azteca]	1626	gi|817051382|ref|XP_012250668.1| PREDICTED: trypsin-1-like	GO:0007596 blood coagulation | GO:0006508 proteolysis | GO:0007586 digestion	GO:0005727 extrachromosomal circular DNA | GO:0016021 integral to membrane | GO:0005576 extracellular region	GO:0004252 serine-type endopeptidase activity | GO:0005509 calcium ion binding	37344|Athalia rosae
TRINITY_DN357589_c0_g2_i1	24.4866	-5.12637	0.927451	-5.52737	3.25066e-08	1.63971e-06	5.78523	294128	XP_018008258.1 PREDICTED: uncharacterized protein LOC108665959 [Hyalella azteca]	3201	-	-	-	-	-
TRINITY_DN360280_c2_g2_i1	22.4283	-5.10114	0.742601	-6.86929	6.45232e-12	6.74446e-10	9.17105	282301	PAA70455.1 hypothetical protein BOX15_Mlig017901g1 [Macrostomum lignano]	1508	gi|307777580|emb|CBW31641.1| elongation factor 1 alpha	GO:0006414 translational elongation | GO:0006184 GTP catabolic process	GO:0005737 cytoplasm	GO:0003746 translation elongation factor activity | GO:0003924 GTPase activity | GO:0005525 GTP binding	282301|Macrostomum lignano
TRINITY_DN377158_c0_g2_i2	10.2889	-5.09652	1.12287	-4.53883	5.65684e-06	0.000156076	3.80666	294128	XP_018013928.1 PREDICTED: uncharacterized protein LOC108670949 isoform X1 [Hyalella azteca]	1291	-	-	-	-	-
TRINITY_DN354330_c3_g1_i3	10.0855	-5.09602	1.22096	-4.17379	2.99571e-05	0.000652174	3.18564	6669	EFX61290.1 hypothetical protein DAPPUDRAFT_69961 [Daphnia pulex]	447	gi|321448042|gb|EFX61290.1| hypothetical protein DAPPUDRAFT_69961	GO:0006412 translation	GO:0005730 nucleolus | GO:0009506 plasmodesma | GO:0005886 plasma membrane | GO:0022625 cytosolic large ribosomal subunit	GO:0003735 structural constituent of ribosome	6669|Daphnia pulex
TRINITY_DN370995_c3_g1_i2	16.5894	-5.08117	1.25268	-4.05623	4.98718e-05	0.000989518	3.00458	54380	KFP56705.1 hypothetical protein N322_05908, partial [Cariama cristata]	303	gi|302393730|sp|P33190.2|RL40_TETPY RecName: Full=Ubiquitin-60S ribosomal protein L40; Contains: RecName: Full=Ubiquitin; Contains: RecName: Full=60S ribosomal protein L40; AltName: Full=CEP52; AltName: Full=CEP53; Flags: Precursor	GO:0006412 translation | GO:0006184 GTP catabolic process	GO:0005840 ribosome | GO:0019867 outer membrane | GO:0005634 nucleus	GO:0003735 structural constituent of ribosome | GO:0003924 GTPase activity | GO:0005525 GTP binding	5908|Tetrahymena pyriformis
TRINITY_DN229431_c0_g1_i1	8.22197	-5.07674	1.18885	-4.27029	1.9522e-05	0.000452348	3.34453	79923	GAA37733.2 F-type H+-transporting ATPase subunit e [Clonorchis sinensis]	319	gi|871272619|ref|XP_005111654.2| PREDICTED: ATP synthase subunit e, mitochondrial-like	-	-	-	6500|Aplysia californica
TRINITY_DN377648_c0_g1_i2	72.1669	-5.07114	0.931382	-5.44474	5.18798e-08	2.50287e-06	5.60156	294128	XP_018011888.1 PREDICTED: uncharacterized protein LOC108669110 [Hyalella azteca]	1021	-	-	-	-	-
TRINITY_DN347788_c0_g1_i1	88.0048	-5.01166	0.587146	-8.53563	1.3939e-17	3.12217e-15	14.5055	294128	XP_018009021.1 PREDICTED: uncharacterized protein LOC108666620 isoform X2 [Hyalella azteca]	1023	gi|470238036|ref|XP_004350976.1| ENTH domain-containing protein	-	-	-	261658|Dictyostelium fasciculatum
TRINITY_DN371780_c0_g1_i1	17.2458	-4.98304	1.1046	-4.51118	6.44686e-06	0.000174278	3.75876	294128	XP_018020146.1 PREDICTED: uncharacterized protein LOC108676568 [Hyalella azteca]	3007	-	-	-	-	-
TRINITY_DN368931_c0_g1_i1	37.0922	-4.93312	1.1897	-4.14652	3.37571e-05	0.000722156	3.14137	294128	XP_018017463.1 PREDICTED: uncharacterized protein LOC108674075 isoform X2 [Hyalella azteca]	1079	gi|321465964|gb|EFX76962.1| hypothetical protein DAPPUDRAFT_321838	GO:0006030 chitin metabolic process	GO:0005576 extracellular region	GO:0008061 chitin binding	6669|Daphnia pulex
TRINITY_DN371946_c3_g1_i15	39.2106	-4.90529	0.579387	-8.46635	2.53206e-17	5.47593e-15	14.2615	6687	AEC33277.1 14-3-3 protein, partial [Penaeus monodon]	642	gi|330690205|gb|AEC33277.1| 14-3-3 protein	GO:0055114 oxidation-reduction process | GO:0009742 brassinosteroid mediated signaling pathway | GO:0009737 response to abscisic acid stimulus	GO:0005829 cytosol | GO:0005739 mitochondrion | GO:0009506 plasmodesma | GO:0005886 plasma membrane	GO:0004497 monooxygenase activity | GO:0005524 ATP binding | GO:0019904 protein domain specific binding	6687|Penaeus monodon
TRINITY_DN354330_c3_g1_i1	14.7741	-4.89585	1.00598	-4.86674	1.13454e-06	3.91676e-05	4.40707	6669	EFX61290.1 hypothetical protein DAPPUDRAFT_69961 [Daphnia pulex]	536	gi|321448042|gb|EFX61290.1| hypothetical protein DAPPUDRAFT_69961	GO:0006412 translation	GO:0005730 nucleolus | GO:0009506 plasmodesma | GO:0005886 plasma membrane | GO:0022625 cytosolic large ribosomal subunit	GO:0003735 structural constituent of ribosome	6669|Daphnia pulex
TRINITY_DN352625_c0_g1_i1	10.5582	-4.85033	0.981093	-4.9438	7.66141e-07	2.76678e-05	4.55802	7038	XP_018910163.1 PREDICTED: 60S ribosomal protein L27a [Bemisia tabaci]	500	gi|676581929|gb|KFO71838.1| 60S ribosomal protein L27a, partial	GO:0006412 translation | GO:0009908 flower development | GO:0010229 inflorescence development	GO:0005730 nucleolus | GO:0009506 plasmodesma | GO:0016020 membrane | GO:0022625 cytosolic large ribosomal subunit	GO:0003735 structural constituent of ribosome | GO:0016787 hydrolase activity	55661|Cuculus canorus
TRINITY_DN373694_c0_g2_i1	82.7814	-4.82676	0.743933	-6.48816	8.68914e-11	7.78506e-09	8.10874	294128	XP_018013576.1 PREDICTED: uncharacterized protein LOC108670617 [Hyalella azteca]	960	gi|313212444|emb|CBY36422.1| unnamed protein product	-	-	-	34765|Oikopleura dioica
TRINITY_DN344382_c0_g1_i3	11.1198	-4.78972	1.051	-4.55728	5.18204e-06	0.000144445	3.8403	69319	XP_008557858.1 PREDICTED: 60S ribosomal protein L23 [Microplitis demolitor]	408	gi|544217502|ref|XP_005538895.1| 60S ribosomal protein L23	GO:0006412 translation	GO:0005730 nucleolus | GO:0033009 nucleomorph | GO:0022625 cytosolic large ribosomal subunit | GO:0009507 chloroplast	GO:0003735 structural constituent of ribosome | GO:0019843 rRNA binding | GO:0000166 nucleotide binding	45157|Cyanidioschyzon merolae
TRINITY_DN355382_c2_g1_i1	16.478	-4.76168	0.862426	-5.52126	3.36585e-08	1.69328e-06	5.77127	45351	XP_001617568.1 hypothetical protein NEMVEDRAFT_v1g69974 [Nematostella vectensis]	289	gi|326517276|dbj|BAK00005.1| predicted protein	GO:0006810 transport | GO:0006334 nucleosome assembly	GO:0016021 integral to membrane | GO:0000786 nucleosome | GO:0005634 nucleus	GO:0003677 DNA binding | GO:0046982 protein heterodimerization activity	4513|Hordeum vulgare
TRINITY_DN381487_c0_g1_i1	249.011	-4.7389	0.688871	-6.87923	6.01779e-12	6.39688e-10	9.19403	294128	XP_018013514.1 PREDICTED: uncharacterized protein LOC108670558 [Hyalella azteca]	4327	gi|917958097|ref|NP_001299716.1| uncharacterized protein LOC106126826 precursor	GO:0006508 proteolysis	-	GO:0004181 metallocarboxypeptidase activity | GO:0008270 zinc ion binding	66420|Papilio xuthus
TRINITY_DN351203_c0_g1_i2	18.3925	-4.72846	1.02261	-4.6239	3.76594e-06	0.000110639	3.95609	294128	XP_018018186.1 PREDICTED: carbohydrate sulfotransferase 11-like [Hyalella azteca]	1835	gi|607356406|gb|EZA50928.1| Carbohydrate sulfotransferase	GO:0016051 carbohydrate biosynthetic process	GO:0016021 integral to membrane	GO:0008146 sulfotransferase activity	443821|Cerapachys biroi
TRINITY_DN174474_c0_g1_i1	7.4225	-4.68938	1.04398	-4.49184	7.06113e-06	0.00018818	3.72543	6398	ABB71123.1 extracellular hemoglobin linker L3 subunit precursor [Lumbricus terrestris]	1576	gi|34330149|dbj|BAC82449.1| hemoglobin, linker chain 1	-	-	-	6405|Macrobdella decora
TRINITY_DN378428_c0_g2_i2	28.5926	-4.68907	0.774078	-6.05762	1.38151e-09	9.59154e-08	7.01811	294128	XP_018009698.1 PREDICTED: agrin-like [Hyalella azteca]	1757	gi|193683435|ref|XP_001945453.1| PREDICTED: serine protease inhibitor dipetalogastin	-	-	-	7029|Acyrthosiphon pisum
TRINITY_DN381179_c0_g1_i2	446.27	-4.63479	0.602766	-7.68919	1.48069e-14	2.36094e-12	11.6269	294128	XP_018019808.1 PREDICTED: puromycin-sensitive aminopeptidase-like protein, partial [Hyalella azteca]	484	gi|943979086|ref|XP_014370444.1| PREDICTED: aminopeptidase N	-	-	-	76193|Papilio machaon
TRINITY_DN341034_c0_g4_i6	23.8575	-4.60957	0.956323	-4.8201	1.43488e-06	4.80378e-05	4.31842	6958	OTF78049.1 60S ribosomal protein L37-A-like protein [Euroglyphus maynei]	272	gi|290462013|gb|ADD24054.1| Probable 60S ribosomal protein L37-A	GO:0006412 translation	GO:0022625 cytosolic large ribosomal subunit	GO:0046872 metal ion binding | GO:0003735 structural constituent of ribosome | GO:0019843 rRNA binding	72036|Lepeophtheirus salmonis
TRINITY_DN364398_c3_g1_i4	49.6962	-4.6021	0.488016	-9.43022	4.09238e-21	1.35085e-18	17.8694	31033	XP_011619158.1 PREDICTED: tubulin alpha chain-like, partial [Takifugu rubripes]	366	gi|131573104|gb|ABO33165.1| alpha tubulin a1	GO:0051258 protein polymerization | GO:0006184 GTP catabolic process | GO:0007017 microtubule-based process	GO:0005874 microtubule | GO:0005737 cytoplasm	GO:0003924 GTPase activity | GO:0005200 structural constituent of cytoskeleton | GO:0005525 GTP binding	223748|Mesenchytraeus solifugus
TRINITY_DN331924_c0_g1_i1	7.55327	-4.57256	1.09361	-4.18116	2.90023e-05	0.000637097	3.19579	61180	KHJ99394.1 papain family cysteine protease [Oesophagostomum dentatum]	981	gi|637339187|ref|XP_008116128.1| PREDICTED: cathepsin B	GO:0006508 proteolysis | GO:0050790 regulation of catalytic activity	-	GO:0004197 cysteine-type endopeptidase activity	28377|Anolis carolinensis
TRINITY_DN249281_c1_g1_i1	18.7356	-4.56869	0.940884	-4.85574	1.19936e-06	4.10716e-05	4.38646	294128	XP_018026266.1 PREDICTED: uncharacterized protein LOC108681715, partial [Hyalella azteca]	236	gi|321473740|gb|EFX84707.1| hypothetical protein DAPPUDRAFT_209471	GO:0005975 carbohydrate metabolic process | GO:0006030 chitin metabolic process	GO:0005576 extracellular region	GO:0008061 chitin binding | GO:0016810 hydrolase activity, acting on carbon-nitrogen (but not peptide) bonds	6669|Daphnia pulex
TRINITY_DN381179_c0_g4_i1	591.688	-4.56338	0.468834	-9.73345	2.17101e-22	8.16952e-20	19.0878	294128	XP_018019807.1 PREDICTED: aminopeptidase N-like [Hyalella azteca]	908	gi|345482582|ref|XP_001608209.2| PREDICTED: aminopeptidase N-like	GO:0006508 proteolysis	-	GO:0008237 metallopeptidase activity | GO:0008270 zinc ion binding | GO:0004177 aminopeptidase activity	7425|Nasonia vitripennis
TRINITY_DN328115_c0_g1_i2	20.0819	-4.4916	0.690043	-6.50916	7.55737e-11	6.80344e-09	8.16727	7739	XP_002597423.1 hypothetical protein BRAFLDRAFT_122632 [Branchiostoma floridae]	402	gi|145487392|ref|XP_001429701.1| hypothetical protein	-	-	-	5888|Paramecium tetraurelia
TRINITY_DN373352_c1_g1_i1	249.856	-4.4639	0.710506	-6.28271	3.32723e-10	2.67529e-08	7.57263	32264	XP_015794389.1 PREDICTED: cathepsin L1-like [Tetranychus urticae]	302	gi|698572262|ref|XP_009775102.1| PREDICTED: low-temperature-induced cysteine proteinase-like	GO:0006508 proteolysis	-	GO:0008234 cysteine-type peptidase activity	4096|Nicotiana sylvestris
TRINITY_DN356106_c0_g1_i1	23.8109	-4.42864	0.852985	-5.19193	2.08125e-07	8.62526e-06	5.06423	294128	XP_018014946.1 PREDICTED: uncharacterized protein LOC108671863 [Hyalella azteca]	1643	gi|929319954|ref|XP_014039217.1| PREDICTED: mucin-2-like, partial	-	-	-	8030|Salmo salar
TRINITY_DN378235_c0_g2_i3	26.9126	-4.42323	0.847099	-5.22161	1.7737e-07	7.43257e-06	5.12886	294128	XP_018007431.1 PREDICTED: carbohydrate sulfotransferase 13-like, partial [Hyalella azteca]	1521	gi|646720185|gb|KDR22013.1| Carbohydrate sulfotransferase 11	-	-	-	136037|Zootermopsis nevadensis
TRINITY_DN381706_c1_g2_i1	111.054	-4.40952	0.652013	-6.76294	1.35221e-11	1.35328e-09	8.86861	294128	XP_018012627.1 PREDICTED: uncharacterized protein LOC108669733, partial [Hyalella azteca]	3347	gi|926632340|ref|XP_013781932.1| PREDICTED: uncharacterized protein LOC106466227	-	-	-	6850|Limulus polyphemus
TRINITY_DN336956_c0_g1_i1	19.8964	-4.36897	0.879899	-4.96531	6.85914e-07	2.51569e-05	4.59934	7375	KNC31088.1 hypothetical protein FF38_03551, partial [Lucilia cuprina]	1329	gi|242015191|ref|XP_002428257.1| Sequestosome-1, putative	-	-	GO:0008270 zinc ion binding	121225|Pediculus humanus
TRINITY_DN348353_c2_g3_i3	10.8501	-4.36025	1.01974	-4.27586	1.90401e-05	0.000442272	3.35431	6669	EFX59933.1 hypothetical protein DAPPUDRAFT_346316 [Daphnia pulex]	462	gi|321442921|gb|EFX59933.1| hypothetical protein DAPPUDRAFT_346316	GO:0006412 translation	GO:0005840 ribosome | GO:0009536 plastid	GO:0003735 structural constituent of ribosome | GO:0019843 rRNA binding	6669|Daphnia pulex
TRINITY_DN341091_c0_g1_i1	22.6787	-4.34212	0.763733	-5.68539	1.30511e-08	7.09702e-07	6.14892	7868	XP_007886497.1 PREDICTED: TNF receptor-associated factor 3 isoform X1 [Callorhinchus milii]	1127	gi|145489000|ref|XP_001430503.1| hypothetical protein	GO:0042981 regulation of apoptotic process | GO:0016567 protein ubiquitination | GO:0007165 signal transduction	-	GO:0004842 ubiquitin-protein ligase activity | GO:0008270 zinc ion binding	5888|Paramecium tetraurelia
TRINITY_DN365358_c0_g2_i3	143.942	-4.33566	0.565007	-7.67364	1.67185e-14	2.62133e-12	11.5815	294128	XP_018011733.1 PREDICTED: protein transport protein SEC31-like [Hyalella azteca]	662	gi|702329689|ref|XP_010054173.1| PREDICTED: uncharacterized protein DDB_G0271670-like	-	-	-	71139|Eucalyptus grandis
TRINITY_DN356156_c0_g2_i13	21.3557	-4.33406	1.04575	-4.14445	3.40625e-05	0.000724984	3.13967	121845	XP_017304076.1 PREDICTED: acyl-CoA-binding protein homolog 1 isoform X4 [Diaphorina citri]	345	gi|927374241|ref|XP_013932971.1| hypothetical protein HPODL_03162	-	-	GO:0000062 fatty-acyl-CoA binding	1005962|Ogataea parapolymorpha
TRINITY_DN381583_c0_g1_i2	651.389	-4.31292	0.470741	-9.16199	5.09492e-20	1.47478e-17	16.8313	294128	XP_018019807.1 PREDICTED: aminopeptidase N-like [Hyalella azteca]	1377	gi|805813938|ref|XP_012148075.1| PREDICTED: aminopeptidase N isoform X2	GO:0006508 proteolysis	-	GO:0008237 metallopeptidase activity | GO:0008270 zinc ion binding | GO:0004177 aminopeptidase activity	143995|Megachile rotundata
TRINITY_DN359278_c0_g1_i13	45.471	-4.30493	0.755582	-5.69751	1.21571e-08	6.68817e-07	6.17469	6669	EFX60049.1 hypothetical protein DAPPUDRAFT_72936 [Daphnia pulex]	376	gi|321443307|gb|EFX60049.1| hypothetical protein DAPPUDRAFT_72936	GO:0006412 translation	GO:0015934 large ribosomal subunit	GO:0003735 structural constituent of ribosome | GO:0019843 rRNA binding	6669|Daphnia pulex
TRINITY_DN376556_c1_g1_i3	9.08173	-4.29371	0.919823	-4.66798	3.04178e-06	9.33622e-05	4.02983	219809	XP_020290108.1 alpha-(1,3)-fucosyltransferase C-like isoform X1 [Pseudomyrmex gracilis]	1943	gi|815793978|ref|XP_012217622.1| PREDICTED: alpha-(1,3)-fucosyltransferase C-like	GO:0006486 protein glycosylation	GO:0032580 Golgi cisterna membrane | GO:0016021 integral to membrane	GO:0008417 fucosyltransferase activity	83485|Linepithema humile
TRINITY_DN351322_c0_g1_i1	18.1605	-4.27942	0.794906	-5.38356	7.30271e-08	3.37594e-06	5.47161	10228	XP_002108712.1 L27a [Trichoplax adhaerens]	482	gi|402588535|gb|EJW82468.1| 60S ribosomal protein L27a	GO:0006412 translation | GO:0009908 flower development | GO:0010229 inflorescence development	GO:0005730 nucleolus | GO:0009506 plasmodesma | GO:0016020 membrane | GO:0022625 cytosolic large ribosomal subunit	GO:0003735 structural constituent of ribosome	6293|Wuchereria bancrofti
TRINITY_DN380482_c1_g1_i6	63.5394	-4.26733	0.718502	-5.93921	2.86401e-09	1.83913e-07	6.73539	294128	XP_018009945.1 PREDICTED: uncharacterized protein LOC108667433 [Hyalella azteca]	2124	-	-	-	-	-
TRINITY_DN361318_c1_g3_i1	34.683	-4.26154	0.840381	-5.07096	3.95818e-07	1.50756e-05	4.82173	394736	AQV09899.1 beta-tubulin isoform 1 [Aeolosoma viride]	438	gi|410812227|gb|AFV81455.1| beta-tubulin	GO:0051258 protein polymerization | GO:0006184 GTP catabolic process | GO:0007017 microtubule-based process	GO:0005874 microtubule | GO:0005737 cytoplasm	GO:0003924 GTPase activity | GO:0005200 structural constituent of cytoskeleton | GO:0005525 GTP binding	665965|Scrobicularia plana
TRINITY_DN346905_c1_g1_i9	44.0834	-4.24918	0.8627	-4.92545	8.41672e-07	3.01066e-05	4.52134	7425	XP_008212420.1 PREDICTED: 60S ribosomal protein L3 [Nasonia vitripennis]	243	gi|645003142|ref|XP_008212420.1| PREDICTED: 60S ribosomal protein L3	GO:0006412 translation	GO:0005730 nucleolus | GO:0009506 plasmodesma | GO:0005886 plasma membrane | GO:0005618 cell wall | GO:0005774 vacuolar membrane | GO:0022625 cytosolic large ribosomal subunit	GO:0003735 structural constituent of ribosome	7425|Nasonia vitripennis
TRINITY_DN367032_c3_g4_i1	113.077	-4.22202	0.816103	-5.17339	2.29889e-07	9.36225e-06	5.02862	669202	KII74049.1 Polyubiquitin-C [Thelohanellus kitauei]	303	gi|749728959|gb|KII74049.1| Polyubiquitin-C	GO:0006412 translation | GO:0019082 viral protein processing | GO:0001172 transcription, RNA-dependent | GO:0006508 proteolysis | GO:0006200 ATP catabolic process	GO:0005840 ribosome	GO:0004197 cysteine-type endopeptidase activity | GO:0004252 serine-type endopeptidase activity | GO:0008026 ATP-dependent helicase activity | GO:0003968 RNA-directed RNA polymerase activity | GO:0033897 ribonuclease T2 activity | GO:0070008 serine-type exopeptidase activity | GO:0003735 structural constituent of ribosome | GO:0003723 RNA binding | GO:0005524 ATP binding	669202|Thelohanellus kitauei
TRINITY_DN356272_c3_g6_i1	11.3977	-4.21963	0.886584	-4.75942	1.94146e-06	6.23354e-05	4.20527	6669	EFX61270.1 hypothetical protein DAPPUDRAFT_340306, partial [Daphnia pulex]	381	gi|321447988|gb|EFX61270.1| hypothetical protein DAPPUDRAFT_340306, partial	GO:0006412 translation	GO:0015935 small ribosomal subunit | GO:0015934 large ribosomal subunit	GO:0003735 structural constituent of ribosome | GO:0019843 rRNA binding	6669|Daphnia pulex
TRINITY_DN349423_c1_g1_i6	28.5922	-4.18478	0.853605	-4.90247	9.46368e-07	3.34698e-05	4.47535	6669	EFX61420.1 hypothetical protein DAPPUDRAFT_339680 [Daphnia pulex]	256	-	-	-	-	-
TRINITY_DN349380_c0_g1_i12	25.1372	-4.178	0.744922	-5.60864	2.03925e-08	1.05991e-06	5.97473	7260	XP_002066865.1 uncharacterized protein Dwil_GK24326 [Drosophila willistoni]	243	gi|930562066|gb|KPI86114.1| Protein disulfide isomerase	-	-	-	5684|Leptomonas seymouri
TRINITY_DN352511_c0_g2_i7	62.087	-4.17795	0.768244	-5.43831	5.37871e-08	2.57507e-06	5.58921	6669	EFX61290.1 hypothetical protein DAPPUDRAFT_69961 [Daphnia pulex]	343	gi|321448042|gb|EFX61290.1| hypothetical protein DAPPUDRAFT_69961	GO:0006412 translation	GO:0005730 nucleolus | GO:0009506 plasmodesma | GO:0005886 plasma membrane | GO:0022625 cytosolic large ribosomal subunit	GO:0003735 structural constituent of ribosome	6669|Daphnia pulex
TRINITY_DN354374_c6_g1_i1	10.1229	-4.16686	0.998277	-4.17405	2.99231e-05	0.000652174	3.18564	310567	AOR07117.1 elongation factor 1-alpha [Mesenchytraeus gelidus]	1271	gi|675867118|ref|XP_009019119.1| hypothetical protein HELRODRAFT_100373	GO:0008340 determination of adult lifespan | GO:0040007 growth | GO:0000003 reproduction | GO:0006414 translational elongation | GO:0006184 GTP catabolic process | GO:0002119 nematode larval development | GO:0040011 locomotion | GO:0009792 embryo development ending in birth or egg hatching	GO:0005737 cytoplasm	GO:0003746 translation elongation factor activity | GO:0003924 GTPase activity | GO:0005525 GTP binding	6412|Helobdella robusta
TRINITY_DN350272_c1_g2_i3	9.82487	-4.1212	0.983201	-4.19162	2.76971e-05	0.000611645	3.2135	6669	EFX61270.1 hypothetical protein DAPPUDRAFT_340306, partial [Daphnia pulex]	342	gi|321447988|gb|EFX61270.1| hypothetical protein DAPPUDRAFT_340306, partial	GO:0006412 translation	GO:0015934 large ribosomal subunit	GO:0003735 structural constituent of ribosome | GO:0019843 rRNA binding	6669|Daphnia pulex
TRINITY_DN362650_c0_g1_i1	17.0452	-4.11125	0.72727	-5.65299	1.57679e-08	8.4282e-07	6.07427	400682	XP_019855204.1 PREDICTED: beta-1,3-glucan-binding protein-like [Amphimedon queenslandica]	571	gi|340379902|ref|XP_003388464.1| PREDICTED: beta-1,3-glucan-binding protein-like	GO:0006810 transport | GO:0005975 carbohydrate metabolic process	GO:0005576 extracellular region	GO:0004553 hydrolase activity, hydrolyzing O-glycosyl compounds | GO:0005215 transporter activity	400682|Amphimedon queenslandica
TRINITY_DN371628_c1_g1_i11	42.9533	-4.10917	0.729381	-5.63377	1.76308e-08	9.34433e-07	6.02945	6669	EFX61270.1 hypothetical protein DAPPUDRAFT_340306, partial [Daphnia pulex]	313	gi|321447988|gb|EFX61270.1| hypothetical protein DAPPUDRAFT_340306, partial	GO:0006412 translation	GO:0005840 ribosome | GO:0033009 nucleomorph	GO:0003735 structural constituent of ribosome	6669|Daphnia pulex
TRINITY_DN364242_c0_g2_i3	64.673	-4.09893	0.792058	-5.17503	2.27868e-07	9.3001e-06	5.03151	294128	XP_018015036.1 PREDICTED: uncharacterized protein LOC108671948 isoform X3 [Hyalella azteca]	1635	gi|302834671|ref|XP_002948898.1| hypothetical protein VOLCADRAFT_101835	GO:0035556 intracellular signal transduction | GO:0009190 cyclic nucleotide biosynthetic process	-	GO:0016849 phosphorus-oxygen lyase activity | GO:2001070 starch binding	3067|Volvox carteri
TRINITY_DN378745_c0_g1_i2	16.626	-4.09446	0.789854	-5.18382	2.17388e-07	8.93048e-06	5.04913	294128	XP_018009270.1 PREDICTED: uncharacterized protein LOC108666847 [Hyalella azteca]	3137	-	-	-	-	-
TRINITY_DN365865_c2_g7_i1	12.3828	-4.08623	0.844556	-4.83832	1.30943e-06	4.41522e-05	4.35505	144512	KRX36431.1 Polyubiquitin-A [Trichinella murrelli]	308	gi|847102333|ref|XP_012812977.1| PREDICTED: polyubiquitin-B-like	GO:0006412 translation	GO:0005840 ribosome | GO:0005634 nucleus	GO:0003735 structural constituent of ribosome	8364|Xenopus (Silurana) tropicalis
TRINITY_DN344738_c2_g4_i2	16.7578	-4.08127	0.892819	-4.57121	4.84913e-06	0.000136786	3.86396	6669	EFX60049.1 hypothetical protein DAPPUDRAFT_72936 [Daphnia pulex]	583	gi|321443307|gb|EFX60049.1| hypothetical protein DAPPUDRAFT_72936	GO:0032774 RNA biosynthetic process | GO:0006412 translation	GO:0005840 ribosome | GO:0033009 nucleomorph	GO:0003899 DNA-directed RNA polymerase activity | GO:0003735 structural constituent of ribosome | GO:0019843 rRNA binding	6669|Daphnia pulex
TRINITY_DN361650_c1_g1_i1	61.8533	-4.07947	0.707696	-5.76444	8.19293e-09	4.67121e-07	6.33057	294128	XP_018026250.1 PREDICTED: uncharacterized protein LOC108681700 [Hyalella azteca]	1960	-	-	-	-	-
TRINITY_DN226969_c0_g1_i1	101.094	-4.07898	0.477395	-8.54424	1.29384e-17	2.93297e-15	14.5327	294128	XP_018025933.1 PREDICTED: chitooligosaccharidolytic beta-N-acetylglucosaminidase-like [Hyalella azteca]	409	gi|826457291|ref|XP_012533480.1| PREDICTED: chitooligosaccharidolytic beta-N-acetylglucosaminidase-like isoform X1	-	-	-	307658|Monomorium pharaonis
TRINITY_DN380688_c1_g1_i1	146.01	-4.07078	0.677763	-6.0062	1.89922e-09	1.27187e-07	6.89556	294128	XP_018023005.1 PREDICTED: dentin sialophosphoprotein-like isoform X1 [Hyalella azteca]	5034	gi|568251733|gb|ETN61189.1| hypothetical protein AND_007158	GO:0006508 proteolysis	-	GO:0004252 serine-type endopeptidase activity	43151|Anopheles darlingi
TRINITY_DN364526_c1_g1_i1	56.1244	-4.0686	0.747628	-5.44201	5.26833e-08	2.52866e-06	5.59711	294128	XP_018014946.1 PREDICTED: uncharacterized protein LOC108671863 [Hyalella azteca]	2825	gi|589102437|ref|XP_006963241.1| N-terminal WSC domain-containing protein	-	-	-	51453|Trichoderma reesei
TRINITY_DN362649_c6_g1_i2	36.5114	-4.0537	0.742082	-5.4626	4.69209e-08	2.29742e-06	5.63876	34610	DAA34071.1 TPA_exp: beta-tubulin [Amblyomma variegatum]	396	gi|549053|sp|P36221.1|TBB1_NOTNE RecName: Full=Tubulin beta-1 chain; AltName: Full=Beta-1-tubulin	GO:0007186 G-protein coupled receptor signaling pathway | GO:0035046 pronuclear migration | GO:0007052 mitotic spindle organization | GO:0006184 GTP catabolic process | GO:0040039 inductive cell migration | GO:0051258 protein polymerization | GO:0009792 embryo development ending in birth or egg hatching | GO:0007067 mitosis | GO:0002119 nematode larval development	GO:0005737 cytoplasm | GO:0016021 integral to membrane | GO:0005876 spindle microtubule	GO:0004930 G-protein coupled receptor activity | GO:0005525 GTP binding | GO:0003924 GTPase activity | GO:0005200 structural constituent of cytoskeleton	202063|Notothenia neglecta
TRINITY_DN376351_c3_g4_i1	537.555	-4.03053	0.458729	-8.7863	1.5456e-18	3.72827e-16	15.4285	294128	XP_018025933.1 PREDICTED: chitooligosaccharidolytic beta-N-acetylglucosaminidase-like [Hyalella azteca]	1320	gi|237847769|gb|ACR23316.1| beta-N-acetylglucosaminidase	GO:0005975 carbohydrate metabolic process	-	GO:0004563 beta-N-acetylhexosaminidase activity	6689|Litopenaeus vannamei
TRINITY_DN346243_c1_g4_i1	41.173	-3.99678	0.883488	-4.52386	6.0721e-06	0.000165815	3.78038	177089	A2I3Z2.1 RecName: Full=40S ribosomal protein SA	206	gi|156089135|ref|XP_001611974.1| 40S ribosomal protein S2	GO:0006412 translation | GO:0000028 ribosomal small subunit assembly	GO:0022627 cytosolic small ribosomal subunit	GO:0003735 structural constituent of ribosome	5865|Babesia bovis
TRINITY_DN357201_c0_g1_i1	26.6032	-3.99212	0.591706	-6.74681	1.51136e-11	1.49664e-09	8.82488	6687	AEC33277.1 14-3-3 protein, partial [Penaeus monodon]	386	gi|330690205|gb|AEC33277.1| 14-3-3 protein	GO:0055114 oxidation-reduction process	-	GO:0004497 monooxygenase activity | GO:0019904 protein domain specific binding	6687|Penaeus monodon
TRINITY_DN360042_c2_g2_i1	44.0802	-3.98957	0.749147	-5.32549	1.00683e-07	4.51034e-06	5.34579	260746	AAW58936.1 alpha tubulin, partial [Pectinaria gouldii]	422	gi|112983501|ref|NP_001036885.1| alpha-tubulin	GO:0051258 protein polymerization | GO:0006184 GTP catabolic process | GO:0007017 microtubule-based process	GO:0005874 microtubule | GO:0005819 spindle | GO:0005737 cytoplasm | GO:0005634 nucleus	GO:0003924 GTPase activity | GO:0005200 structural constituent of cytoskeleton | GO:0005525 GTP binding	7091|Bombyx mori
TRINITY_DN380572_c4_g2_i2	82.3102	-3.98548	0.369737	-10.7792	4.31502e-27	2.19425e-24	23.6587	95602	ANG56307.1 single VWC domain protein [Eriocheir sinensis]	624	gi|328905037|gb|AEB54794.1| single VWC domain protein 4	-	-	-	6689|Litopenaeus vannamei
TRINITY_DN355104_c2_g1_i3	26.6644	-3.98111	0.882718	-4.51006	6.48101e-06	0.00017495	3.75709	6669	EFX61290.1 hypothetical protein DAPPUDRAFT_69961 [Daphnia pulex]	328	gi|321448042|gb|EFX61290.1| hypothetical protein DAPPUDRAFT_69961	GO:0006412 translation	GO:0005730 nucleolus | GO:0009506 plasmodesma | GO:0005886 plasma membrane | GO:0022625 cytosolic large ribosomal subunit	GO:0003735 structural constituent of ribosome	6669|Daphnia pulex
TRINITY_DN381706_c0_g1_i3	14.4831	-3.96143	0.688178	-5.75641	8.59237e-09	4.86944e-07	6.31252	294128	XP_018016019.1 PREDICTED: uncharacterized protein LOC108672795 [Hyalella azteca]	1645	gi|193676548|ref|XP_001948360.1| PREDICTED: uncharacterized protein LOC100169340	-	-	-	7029|Acyrthosiphon pisum
TRINITY_DN342116_c0_g1_i2	147.793	-3.95607	0.499082	-7.92669	2.25062e-15	3.92086e-13	12.4066	294128	XP_018019108.1 PREDICTED: aminopeptidase N-like, partial [Hyalella azteca]	482	gi|805813938|ref|XP_012148075.1| PREDICTED: aminopeptidase N isoform X2	GO:0006508 proteolysis	-	GO:0008237 metallopeptidase activity | GO:0008270 zinc ion binding | GO:0004177 aminopeptidase activity	143995|Megachile rotundata
TRINITY_DN381179_c0_g1_i1	265.799	-3.95414	0.452866	-8.73136	2.51631e-18	5.99295e-16	15.2224	294128	XP_018019807.1 PREDICTED: aminopeptidase N-like [Hyalella azteca]	698	gi|675363697|gb|KFM56599.1| Aminopeptidase N, partial	GO:0006508 proteolysis	-	GO:0008237 metallopeptidase activity | GO:0008270 zinc ion binding | GO:0004177 aminopeptidase activity	407821|Stegodyphus mimosarum
TRINITY_DN380189_c2_g1_i1	23.4343	-3.94155	0.702108	-5.61388	1.97843e-08	1.03114e-06	5.98668	294128	XP_018016019.1 PREDICTED: uncharacterized protein LOC108672795 [Hyalella azteca]	2607	gi|321464782|gb|EFX75788.1| hypothetical protein DAPPUDRAFT_214208	GO:0003383 apical constriction | GO:0016476 regulation of embryonic cell shape	GO:0016021 integral to membrane	-	6669|Daphnia pulex
TRINITY_DN376591_c0_g1_i1	33.7428	-3.92382	0.814122	-4.8197	1.43775e-06	4.80483e-05	4.31832	294128	XP_018010909.1 PREDICTED: uncharacterized protein LOC108668242 isoform X4 [Hyalella azteca]	1987	gi|308469856|ref|XP_003097164.1| hypothetical protein CRE_18105	GO:0006030 chitin metabolic process	GO:0005576 extracellular region	GO:0008061 chitin binding | GO:0030246 carbohydrate binding	31234|Caenorhabditis remanei
TRINITY_DN354672_c4_g3_i5	54.0133	-3.91815	0.624415	-6.27492	3.49821e-10	2.77717e-08	7.5564	669202	KII74049.1 Polyubiquitin-C [Thelohanellus kitauei]	356	gi|749728958|gb|KII74048.1| Polyubiquitin	GO:0006412 translation | GO:0019082 viral protein processing | GO:0001172 transcription, RNA-dependent | GO:0006508 proteolysis | GO:0006200 ATP catabolic process	GO:0005840 ribosome	GO:0004197 cysteine-type endopeptidase activity | GO:0004252 serine-type endopeptidase activity | GO:0008026 ATP-dependent helicase activity | GO:0003968 RNA-directed RNA polymerase activity | GO:0033897 ribonuclease T2 activity | GO:0070008 serine-type exopeptidase activity | GO:0003735 structural constituent of ribosome | GO:0003723 RNA binding | GO:0005524 ATP binding	669202|Thelohanellus kitauei
TRINITY_DN355214_c0_g1_i1	25.8029	-3.89402	0.749998	-5.19204	2.08005e-07	8.62526e-06	5.06423	294128	XP_018027100.1 PREDICTED: serine-rich adhesin for platelets-like isoform X4 [Hyalella azteca]	1866	gi|242005756|ref|XP_002423728.1| conserved hypothetical protein	-	-	-	121225|Pediculus humanus
TRINITY_DN379006_c1_g1_i9	18.481	-3.88296	0.691407	-5.61603	1.95389e-08	1.02257e-06	5.99031	294128	XP_018018279.1 PREDICTED: prolyl 4-hydroxylase subunit alpha-1-like [Hyalella azteca]	1118	gi|751447931|ref|XP_011178126.1| PREDICTED: prolyl 4-hydroxylase subunit alpha-2 isoform X1	GO:0019511 peptidyl-proline hydroxylation | GO:0055114 oxidation-reduction process	GO:0005783 endoplasmic reticulum	GO:0031418 L-ascorbic acid binding | GO:0005506 iron ion binding | GO:0004656 procollagen-proline 4-dioxygenase activity | GO:0016702 oxidoreductase activity, acting on single donors with incorporation of molecular oxygen, incorporation of two atoms of oxygen	28588|Bactrocera cucurbitae
TRINITY_DN375739_c0_g1_i6	222.048	-3.88195	0.428113	-9.06759	1.2168e-19	3.36678e-17	16.4728	294128	XP_018011674.1 PREDICTED: probable chitinase 3 isoform X1 [Hyalella azteca]	2825	gi|747192612|gb|AJE26316.1| chitinase 4	GO:0005975 carbohydrate metabolic process | GO:0006032 chitin catabolic process	GO:0005576 extracellular region	GO:0004568 chitinase activity | GO:0008061 chitin binding	50023|Panonychus citri
TRINITY_DN362874_c0_g1_i2	14.6207	-3.88109	0.821541	-4.72416	2.31069e-06	7.28235e-05	4.13773	294128	XP_018013659.1 PREDICTED: serine-rich adhesin for platelets-like [Hyalella azteca]	1828	-	-	-	-	-
TRINITY_DN379872_c2_g1_i4	55.0639	-3.87637	0.734525	-5.27739	1.31037e-07	5.7739e-06	5.23853	294128	XP_018027099.1 PREDICTED: serine-rich adhesin for platelets-like isoform X3 [Hyalella azteca]	2500	gi|193702241|ref|XP_001949348.1| PREDICTED: uncharacterized protein LOC100165402	GO:0070301 cellular response to hydrogen peroxide | GO:0034605 cellular response to heat | GO:0045461 sterigmatocystin biosynthetic process	GO:0005777 peroxisome	-	7029|Acyrthosiphon pisum
TRINITY_DN372907_c1_g2_i1	153.099	-3.81851	0.746111	-5.11788	3.0899e-07	1.20866e-05	4.9177	294128	XP_018017977.1 PREDICTED: hemicentin-1-like, partial [Hyalella azteca]	2866	gi|683881006|gb|AIN44010.1| hemolin-like protein	GO:0018108 peptidyl-tyrosine phosphorylation | GO:0032319 regulation of Rho GTPase activity	GO:0005604 basement membrane | GO:0030054 cell junction | GO:0005938 cell cortex	GO:0004713 protein tyrosine kinase activity | GO:0005509 calcium ion binding | GO:0004674 protein serine/threonine kinase activity | GO:0005089 Rho guanyl-nucleotide exchange factor activity | GO:0005524 ATP binding	6689|Litopenaeus vannamei
TRINITY_DN371628_c1_g1_i12	48.8483	-3.81165	0.900609	-4.2323	2.31309e-05	0.000521832	3.28247	6669	EFX61270.1 hypothetical protein DAPPUDRAFT_340306, partial [Daphnia pulex]	294	gi|321447988|gb|EFX61270.1| hypothetical protein DAPPUDRAFT_340306, partial	GO:0006412 translation	GO:0015934 large ribosomal subunit	GO:0003735 structural constituent of ribosome | GO:0003723 RNA binding	6669|Daphnia pulex
TRINITY_DN376419_c0_g2_i3	18.9099	-3.80662	0.790424	-4.81592	1.46522e-06	4.87001e-05	4.31247	294128	XP_018013540.1 PREDICTED: glutathione S-transferase D1-like [Hyalella azteca]	733	gi|745636865|gb|AJD14729.1| glutathione s-transferase, partial	GO:0008152 metabolic process	-	GO:0004364 glutathione transferase activity	6763|Callinectes sapidus
TRINITY_DN362283_c1_g1_i6	97.6032	-3.79687	0.749698	-5.06454	4.09388e-07	1.54982e-05	4.80972	294128	XP_018027720.1 PREDICTED: uncharacterized protein LOC108682963 [Hyalella azteca]	1885	-	-	-	-	-
TRINITY_DN364950_c5_g1_i2	34.0213	-3.79583	0.84128	-4.51196	6.42304e-06	0.000173999	3.75945	7668	XP_787947.3 PREDICTED: cathepsin B [Strongylocentrotus purpuratus]	463	gi|954186004|gb|KRW98875.1| hypothetical protein PPERSA_07373	GO:0031101 fin regeneration | GO:0050790 regulation of catalytic activity | GO:0006508 proteolysis	-	GO:0004197 cysteine-type endopeptidase activity	266149|Pseudocohnilembus persalinus
TRINITY_DN367723_c0_g2_i3	188.924	-3.78611	0.270074	-14.0188	1.19684e-44	1.32462e-41	40.8779	294128	XP_018011732.1 PREDICTED: putative tRNA pseudouridine synthase Pus10 [Hyalella azteca]	2429	gi|597798316|ref|XP_007260705.1| PREDICTED: putative tRNA pseudouridine synthase Pus10-like	GO:0001522 pseudouridine synthesis | GO:0008033 tRNA processing	-	GO:0009982 pseudouridine synthase activity | GO:0046872 metal ion binding | GO:0003723 RNA binding	7994|Astyanax mexicanus
TRINITY_DN371946_c3_g1_i10	17.1551	-3.72783	0.699794	-5.32704	9.98268e-08	4.48267e-06	5.34846	6687	AEC33277.1 14-3-3 protein, partial [Penaeus monodon]	357	gi|330690205|gb|AEC33277.1| 14-3-3 protein	GO:0055114 oxidation-reduction process	-	GO:0004497 monooxygenase activity | GO:0019904 protein domain specific binding	6687|Penaeus monodon
TRINITY_DN367628_c0_g1_i4	38.519	-3.71738	0.788326	-4.71554	2.41067e-06	7.55947e-05	4.12151	294128	XP_018022864.1 PREDICTED: pro-resilin-like [Hyalella azteca]	2526	gi|321477925|gb|EFX88883.1| hypothetical protein DAPPUDRAFT_311119	GO:0006334 nucleosome assembly	GO:0000786 nucleosome	GO:0003677 DNA binding	6669|Daphnia pulex
TRINITY_DN333822_c0_g1_i1	12.1805	-3.69336	0.798587	-4.62487	3.74839e-06	0.000110542	3.95647	1714492	YP_009176383.1 cytochrome c oxidase subunit II (mitochondrion) [Hoploplana elisabelloi (nomen nudum)]	670	gi|164421175|ref|YP_001648561.1| cytochrome c oxidase subunit II (mitochondrion)	GO:0022900 electron transport chain	GO:0016021 integral to membrane | GO:0005743 mitochondrial inner membrane | GO:0070469 respiratory chain	GO:0005507 copper ion binding | GO:0004129 cytochrome-c oxidase activity	479640|Ptilocaulis walpersi
TRINITY_DN355856_c0_g1_i1	39.5355	-3.68245	0.583117	-6.3151	2.69983e-10	2.2508e-08	7.64766	294128	XP_018013659.1 PREDICTED: serine-rich adhesin for platelets-like [Hyalella azteca]	2194	gi|748514594|ref|XP_011113829.1| hypothetical protein H072_8104	GO:0006950 response to stress	-	-	430498|Dactylellina haptotyla
TRINITY_DN372696_c1_g2_i4	174.275	-3.64688	0.545247	-6.68849	2.25479e-11	2.1868e-09	8.66019	294128	XP_018015037.1 PREDICTED: uncharacterized protein LOC108671948 isoform X4 [Hyalella azteca]	1251	gi|30387315|ref|NP_848394.1| hypothetical protein CfMNPVgpORF83	GO:0006468 protein phosphorylation | GO:0016998 cell wall macromolecule catabolic process | GO:0005975 carbohydrate metabolic process | GO:0006508 proteolysis	GO:0019867 outer membrane | GO:0019031 viral envelope	GO:0004674 protein serine/threonine kinase activity | GO:0005509 calcium ion binding | GO:0016837 carbon-oxygen lyase activity, acting on polysaccharides | GO:0005524 ATP binding | GO:0004252 serine-type endopeptidase activity	208973|Choristoneura fumiferana multiple nucleopolyhedrovirus
TRINITY_DN363012_c0_g1_i10	22.7971	-3.631	0.789317	-4.60018	4.22119e-06	0.000121254	3.9163	176946	XP_007430812.1 PREDICTED: ammonium transporter Rh type A [Python bivittatus]	1520	gi|719739484|ref|XP_010226951.1| PREDICTED: RH-like protein	-	-	-	94827|Tinamus guttatus
TRINITY_DN381081_c0_g1_i1	27.5286	-3.6203	0.649854	-5.57094	2.53371e-08	1.29896e-06	5.88641	294128	XP_018007875.1 PREDICTED: uncharacterized protein LOC108665610 [Hyalella azteca]	1918	-	-	-	-	-
TRINITY_DN350329_c0_g1_i2	100.909	-3.6182	0.87142	-4.15207	3.29487e-05	0.000709302	3.14917	45351	XP_001617568.1 hypothetical protein NEMVEDRAFT_v1g69974 [Nematostella vectensis]	267	gi|326517276|dbj|BAK00005.1| predicted protein	GO:0006810 transport | GO:0006334 nucleosome assembly	GO:0016021 integral to membrane | GO:0000786 nucleosome | GO:0005634 nucleus	GO:0003677 DNA binding | GO:0046982 protein heterodimerization activity	4513|Hordeum vulgare
TRINITY_DN369437_c4_g9_i1	179.359	-3.60276	0.735195	-4.90041	9.56388e-07	3.36975e-05	4.4724	307658	XP_012539004.1 PREDICTED: tubulin alpha-1 chain-like [Monomorium pharaonis]	1033	gi|826485518|ref|XP_012539004.1| PREDICTED: tubulin alpha-1 chain-like	GO:0051258 protein polymerization | GO:0006184 GTP catabolic process | GO:0007017 microtubule-based process	GO:0005874 microtubule | GO:0005737 cytoplasm	GO:0003924 GTPase activity | GO:0005200 structural constituent of cytoskeleton | GO:0005525 GTP binding	307658|Monomorium pharaonis
TRINITY_DN354205_c4_g1_i1	17.4381	-3.60186	0.735392	-4.89788	9.68763e-07	3.40061e-05	4.46844	60517	ABN14926.1 cytoskeletal actin 2, partial [Taenia asiatica]	359	gi|330799500|ref|XP_003287782.1| hypothetical protein DICPUDRAFT_72359	GO:0030029 actin filament-based process | GO:0009910 negative regulation of flower development | GO:0008283 cell proliferation | GO:0042742 defense response to bacterium | GO:0006355 regulation of transcription, DNA-dependent | GO:0006338 chromatin remodeling | GO:0009266 response to temperature stimulus	GO:0009941 chloroplast envelope | GO:0009570 chloroplast stroma | GO:0005856 cytoskeleton | GO:0009506 plasmodesma | GO:0005886 plasma membrane | GO:0005634 nucleus | GO:0005739 mitochondrion	GO:0005515 protein binding | GO:0005524 ATP binding | GO:0005200 structural constituent of cytoskeleton	5786|Dictyostelium purpureum
TRINITY_DN356235_c1_g1_i2	27.4177	-3.5404	0.617165	-5.73656	9.66191e-09	5.42653e-07	6.26548	52670	XP_013883618.1 PREDICTED: ammonium transporter Rh type C 2-like [Austrofundulus limnaeus]	1325	-	-	-	-	-
TRINITY_DN350451_c3_g2_i3	42.5269	-3.53368	0.80327	-4.39912	1.08691e-05	0.000271583	3.5661	6669	EFX61290.1 hypothetical protein DAPPUDRAFT_69961 [Daphnia pulex]	532	gi|321448042|gb|EFX61290.1| hypothetical protein DAPPUDRAFT_69961	GO:0006412 translation	GO:0005730 nucleolus | GO:0009506 plasmodesma | GO:0005886 plasma membrane | GO:0022625 cytosolic large ribosomal subunit	GO:0003735 structural constituent of ribosome	6669|Daphnia pulex
TRINITY_DN370379_c2_g1_i2	27.114	-3.52922	0.58499	-6.03295	1.60995e-09	1.10957e-07	6.95485	294128	XP_018008163.1 PREDICTED: cell wall protein DAN4-like [Hyalella azteca]	704	-	-	-	-	-
TRINITY_DN378452_c0_g1_i1	122.774	-3.47891	0.657912	-5.28781	1.23791e-07	5.46744e-06	5.26222	294128	XP_018017451.1 PREDICTED: titin-like, partial [Hyalella azteca]	4314	gi|242010289|ref|XP_002425901.1| salivary plasminogen activator beta precursor, putative	GO:0006508 proteolysis	GO:0016020 membrane	GO:0004252 serine-type endopeptidase activity	121225|Pediculus humanus
TRINITY_DN366978_c0_g1_i3	18.1509	-3.47549	0.691202	-5.02818	4.95158e-07	1.84849e-05	4.73318	294128	XP_018017319.1 PREDICTED: uncharacterized protein LOC108673940 [Hyalella azteca]	1555	gi|321476971|gb|EFX87930.1| hypothetical protein DAPPUDRAFT_234477	-	-	-	6669|Daphnia pulex
TRINITY_DN340326_c0_g1_i1	14.7514	-3.47209	0.691217	-5.02315	5.08313e-07	1.89384e-05	4.72266	6087	XP_004210446.2 PREDICTED: polyadenylate-binding protein 1-like [Hydra vulgaris]	563	-	-	-	-	-
TRINITY_DN341958_c0_g1_i2	23.2977	-3.46792	0.653769	-5.3045	1.12983e-07	5.02548e-06	5.29882	7741	XP_019629596.1 PREDICTED: calbindin-32-like isoform X7 [Branchiostoma belcheri]	561	gi|302841238|ref|XP_002952164.1| hypothetical protein VOLCADRAFT_92800	-	-	-	3067|Volvox carteri
TRINITY_DN368774_c2_g1_i2	36.6199	-3.41343	0.632362	-5.39791	6.74229e-08	3.1635e-06	5.49983	94128	PBC28135.1 Actin [Apis cerana cerana]	413	gi|158293921|ref|XP_315269.4| AGAP011516-PA	-	GO:0005856 cytoskeleton | GO:0005737 cytoplasm	GO:0005524 ATP binding	7165|Anopheles gambiae
TRINITY_DN360595_c1_g2_i2	71.1434	-3.41284	0.460236	-7.41541	1.21253e-13	1.70251e-11	10.7689	294128	XP_018013784.1 PREDICTED: uncharacterized protein LOC108670800 [Hyalella azteca]	2609	gi|913335403|ref|XP_013199465.1| PREDICTED: CUB and sushi domain-containing protein 3	GO:0007155 cell adhesion	-	GO:0030246 carbohydrate binding	680683|Amyelois transitella
TRINITY_DN354956_c1_g2_i11	64.472	-3.4011	0.405435	-8.38876	4.913e-17	1.03863e-14	13.9835	294128	XP_018020084.1 PREDICTED: histone H1-delta-like [Hyalella azteca]	739	gi|47551095|ref|NP_999722.1| histone H1-delta	GO:0006334 nucleosome assembly	GO:0000786 nucleosome | GO:0000784 nuclear chromosome, telomeric region | GO:0005737 cytoplasm	GO:0003677 DNA binding	7668|Strongylocentrotus purpuratus
TRINITY_DN359369_c1_g1_i7	599.588	-3.39669	0.4795	-7.08382	1.40232e-12	1.62868e-10	9.78816	294128	XP_018011674.1 PREDICTED: probable chitinase 3 isoform X1 [Hyalella azteca]	3663	gi|242011547|ref|XP_002426510.1| conserved hypothetical protein	GO:0005975 carbohydrate metabolic process | GO:0006032 chitin catabolic process	GO:0005576 extracellular region	GO:0004568 chitinase activity | GO:0008061 chitin binding	121225|Pediculus humanus
TRINITY_DN364955_c0_g1_i4	156.883	-3.3645	0.446759	-7.53092	5.03855e-14	7.40627e-12	11.1304	294128	XP_018014433.1 PREDICTED: uncharacterized protein LOC108671397 [Hyalella azteca]	3193	gi|307192440|gb|EFN75656.1| hypothetical protein EAI_04958, partial	-	-	-	610380|Harpegnathos saltator
TRINITY_DN374423_c1_g1_i15	98.2323	-3.36382	0.736684	-4.56617	4.96721e-06	0.000139074	3.85675	2018661	PAV70235.1 hypothetical protein WR25_18577 [Diploscapter pachys]	293	gi|855308360|ref|XP_012896497.1| uncharacterized protein	GO:0006412 translation	GO:0005840 ribosome	GO:0003735 structural constituent of ribosome	12968|Blastocystis hominis
TRINITY_DN381560_c1_g1_i1	215.269	-3.358	0.454209	-7.39307	1.43475e-13	1.98491e-11	10.7023	294128	XP_018016089.1 PREDICTED: uncharacterized protein LOC108672849 [Hyalella azteca]	2740	gi|198463069|ref|XP_001352672.2| uncharacterized protein Dpse_GA11332	GO:0006898 receptor-mediated endocytosis | GO:0006030 chitin metabolic process	GO:0005576 extracellular region | GO:0016020 membrane	GO:0008061 chitin binding | GO:0005044 scavenger receptor activity	7237|Drosophila pseudoobscura
TRINITY_DN376253_c1_g1_i2	70.0846	-3.35539	0.421598	-7.95875	1.73786e-15	3.11408e-13	12.5067	294128	XP_018016168.1 PREDICTED: uncharacterized protein LOC108672919 [Hyalella azteca]	2037	gi|398708950|gb|AFP19103.1| duplex-specific nuclease	GO:0090305 nucleic acid phosphodiester bond hydrolysis	-	GO:0004519 endonuclease activity | GO:0046872 metal ion binding | GO:0003676 nucleic acid binding	85552|Scylla paramamosain
TRINITY_DN365777_c4_g1_i1	224.625	-3.3218	0.767922	-4.3257	1.52051e-05	0.000362131	3.44113	294128	XP_018024286.1 PREDICTED: superoxide dismutase [Cu-Zn]-like [Hyalella azteca]	1527	gi|672889444|dbj|BAP28201.1| copper/zinc superoxide dismutase isoform 2	GO:0071472 cellular response to salt stress | GO:0071457 cellular response to ozone | GO:0055114 oxidation-reduction process | GO:0042742 defense response to bacterium | GO:0071486 cellular response to high light intensity | GO:0006801 superoxide metabolic process | GO:0010039 response to iron ion | GO:0071493 cellular response to UV-B | GO:0071329 cellular response to sucrose stimulus | GO:00712…	GO:0005773 vacuole	GO:0046872 metal ion binding | GO:0004784 superoxide dismutase activity	27405|Marsupenaeus japonicus
TRINITY_DN354956_c1_g2_i6	57.0733	-3.31391	0.382531	-8.66311	4.59071e-18	1.07968e-15	14.9667	294128	XP_018020084.1 PREDICTED: histone H1-delta-like [Hyalella azteca]	946	gi|391347875|ref|XP_003748179.1| PREDICTED: histone H1.0-A-like	GO:0006334 nucleosome assembly	GO:0000786 nucleosome | GO:0000784 nuclear chromosome, telomeric region | GO:0005737 cytoplasm	GO:0003677 DNA binding	34638|Metaseiulus occidentalis
TRINITY_DN370155_c0_g5_i3	27.4706	-3.29436	0.711734	-4.62864	3.68077e-06	0.000108718	3.9637	6687	AEC33277.1 14-3-3 protein, partial [Penaeus monodon]	551	gi|330690205|gb|AEC33277.1| 14-3-3 protein	GO:0055114 oxidation-reduction process	-	GO:0004497 monooxygenase activity | GO:0019904 protein domain specific binding	6687|Penaeus monodon
TRINITY_DN356183_c5_g1_i4	84.7423	-3.2856	0.344052	-9.54972	1.30041e-21	4.70524e-19	18.3274	669202	KII74049.1 Polyubiquitin-C [Thelohanellus kitauei]	407	gi|749728959|gb|KII74049.1| Polyubiquitin-C	GO:0006412 translation | GO:0019082 viral protein processing | GO:0001172 transcription, RNA-dependent | GO:0006508 proteolysis | GO:0006200 ATP catabolic process	GO:0005840 ribosome	GO:0004197 cysteine-type endopeptidase activity | GO:0004252 serine-type endopeptidase activity | GO:0008026 ATP-dependent helicase activity | GO:0003968 RNA-directed RNA polymerase activity | GO:0033897 ribonuclease T2 activity | GO:0070008 serine-type exopeptidase activity | GO:0003735 structural constituent of ribosome | GO:0003723 RNA binding | GO:0005524 ATP binding	669202|Thelohanellus kitauei
TRINITY_DN372133_c2_g2_i1	101.216	-3.25051	0.570703	-5.69562	1.22923e-08	6.74283e-07	6.17116	29053	XP_014219855.1 PREDICTED: ubiquitin [Copidosoma floridanum]	386	gi|125558370|gb|EAZ03906.1| hypothetical protein OsI_26040	GO:0009751 response to salicylic acid stimulus | GO:0006412 translation	GO:0005730 nucleolus | GO:0005773 vacuole | GO:0022625 cytosolic large ribosomal subunit	GO:0003735 structural constituent of ribosome	4530|Oryza sativa
TRINITY_DN365349_c0_g1_i2	58.9675	-3.24901	0.757072	-4.29155	1.77434e-05	0.000415743	3.38117	294128	XP_018008463.1 PREDICTED: uncharacterized protein LOC108666155 isoform X2 [Hyalella azteca]	4461	gi|357163425|ref|XP_003579727.1| PREDICTED: extensin-like	-	-	-	15368|Brachypodium distachyon
TRINITY_DN357561_c5_g1_i2	11.6104	-3.24212	0.770267	-4.20908	2.56412e-05	0.000572968	3.24187	6610	CCG28031.1 alpha tubulin 4 [Sepia officinalis]	318	gi|385145412|emb|CCG28031.1| alpha tubulin 4	GO:0051258 protein polymerization | GO:0006184 GTP catabolic process | GO:0007017 microtubule-based process	GO:0005874 microtubule | GO:0005737 cytoplasm	GO:0003924 GTPase activity | GO:0005200 structural constituent of cytoskeleton | GO:0005525 GTP binding	6610|Sepia officinalis
TRINITY_DN353533_c2_g3_i1	257.377	-3.2219	0.412191	-7.81652	5.43027e-15	9.28823e-13	12.0321	294128	XP_018019808.1 PREDICTED: puromycin-sensitive aminopeptidase-like protein, partial [Hyalella azteca]	1105	gi|755958696|ref|XP_011304155.1| PREDICTED: aminopeptidase N	GO:0006508 proteolysis	-	GO:0008237 metallopeptidase activity | GO:0008270 zinc ion binding | GO:0004177 aminopeptidase activity	64838|Fopius arisanus
TRINITY_DN372892_c0_g2_i2	22.0649	-3.21737	0.724142	-4.44302	8.87068e-06	0.000228946	3.64027	121224	XP_002426660.1 zinc metalloproteinase, putative [Pediculus humanus corporis]	1240	gi|242011856|ref|XP_002426660.1| zinc metalloproteinase, putative	GO:0034227 tRNA thio-modification | GO:0006508 proteolysis | GO:0002098 tRNA wobble uridine modification	GO:0005737 cytoplasm	GO:0004222 metalloendopeptidase activity | GO:0008270 zinc ion binding | GO:0000049 tRNA binding	121225|Pediculus humanus
TRINITY_DN345811_c2_g4_i1	19.8026	-3.18838	0.588507	-5.41775	6.03523e-08	2.85309e-06	5.54469	31234	XP_003111110.1 CRE-ACBP-1 protein [Caenorhabditis remanei]	351	gi|768188242|gb|KJH44830.1| acyl CoA binding protein	GO:0008152 metabolic process	-	GO:0000062 fatty-acyl-CoA binding | GO:0003824 catalytic activity	29172|Dictyocaulus viviparus
TRINITY_DN372935_c5_g3_i1	20.8244	-3.17874	0.70504	-4.50859	6.5259e-06	0.00017591	3.75471	7209	XP_020306130.1 tubulin beta chain [Loa loa]	250	gi|873225947|emb|CEM22487.1| unnamed protein product	GO:0051258 protein polymerization | GO:0006184 GTP catabolic process | GO:0007017 microtubule-based process	GO:0005874 microtubule | GO:0005737 cytoplasm	GO:0003924 GTPase activity | GO:0005200 structural constituent of cytoskeleton | GO:0005525 GTP binding	1169539|Vitrella brassicaformis
TRINITY_DN354837_c0_g2_i3	19.1545	-3.16481	0.57679	-5.48694	4.08948e-08	2.02483e-06	5.69361	294128	XP_018022782.1 PREDICTED: glutamine-dependent NAD(+) synthetase-like [Hyalella azteca]	1005	gi|803225393|ref|XP_011973006.1| PREDICTED: glutamine-dependent NAD(+) synthetase isoform X8	GO:0009435 NAD biosynthetic process	GO:0005829 cytosol	GO:0016810 hydrolase activity, acting on carbon-nitrogen (but not peptide) bonds | GO:0003952 NAD+ synthase (glutamine-hydrolyzing) activity | GO:0005524 ATP binding	9940|Ovis aries
TRINITY_DN349289_c0_g1_i2	90.5526	-3.11915	0.40668	-7.6698	1.72267e-14	2.67868e-12	11.5721	294128	XP_018007244.1 PREDICTED: 60S acidic ribosomal protein P1-like [Hyalella azteca]	465	gi|238683667|gb|ACR54112.1| ribosomal protein P1	GO:0009792 embryo development ending in birth or egg hatching | GO:0006414 translational elongation	GO:0022626 cytosolic ribosome | GO:0005886 plasma membrane | GO:0005634 nucleus	GO:0003735 structural constituent of ribosome	647170|Palaemon varians
TRINITY_DN362779_c0_g2_i3	50.6124	-3.11707	0.426076	-7.31576	2.55938e-13	3.32102e-11	10.4787	6087	XP_012553803.1 PREDICTED: uncharacterized protein LOC100204046 [Hydra vulgaris]	1474	gi|916328246|ref|WP_051063292.1| hypothetical protein	GO:0006468 protein phosphorylation	-	GO:0008658 penicillin binding | GO:0005524 ATP binding | GO:0004674 protein serine/threonine kinase activity	467093|Ilumatobacter nonamiensis
TRINITY_DN356219_c2_g1_i1	80.9962	-3.08136	0.401176	-7.68082	1.58076e-14	2.49934e-12	11.6022	294128	XP_018026016.1 PREDICTED: filaggrin-2-like isoform X3 [Hyalella azteca]	1542	gi|734547579|gb|KHN75860.1| Sialidase	GO:0006352 transcription initiation, DNA-dependent | GO:0030277 maintenance of gastrointestinal epithelium | GO:0006355 regulation of transcription, DNA-dependent | GO:0006468 protein phosphorylation | GO:0006030 chitin metabolic process | GO:0043687 post-translational protein modification | GO:0016266 O-glycan processing	GO:0070702 inner mucus layer | GO:0005796 Golgi lumen | GO:0070703 outer mucus layer	GO:0005515 protein binding | GO:0005199 structural constituent of cell wall | GO:0016987 sigma factor activity | GO:0004674 protein serine/threonine kinase activity | GO:0008061 chitin binding | GO:0003677 DNA binding | GO:0003700 sequence-specific DNA binding transcription factor activity | GO:0005524 ATP binding	6265|Toxocara canis
TRINITY_DN364925_c0_g1_i2	70.0042	-3.06955	0.551544	-5.56537	2.61598e-08	1.33749e-06	5.87371	294128	XP_018028131.1 PREDICTED: uncharacterized protein LOC108683335 [Hyalella azteca]	2608	gi|646720868|gb|KDR22451.1| hypothetical protein L798_01446	-	GO:0019028 viral capsid	-	136037|Zootermopsis nevadensis
TRINITY_DN354956_c1_g2_i7	54.0274	-3.04407	0.414167	-7.34986	1.98408e-13	2.62891e-11	10.5802	294128	XP_018007421.1 PREDICTED: histone H1-delta-like [Hyalella azteca]	734	gi|260801665|ref|XP_002595716.1| hypothetical protein BRAFLDRAFT_64841	GO:0006334 nucleosome assembly	GO:0000786 nucleosome | GO:0005634 nucleus	GO:0003677 DNA binding	7739|Branchiostoma floridae
TRINITY_DN362712_c0_g2_i3	23.2899	-3.03131	0.704562	-4.30241	1.68953e-05	0.00039771	3.40043	294128	XP_018015051.1 PREDICTED: rho GTPase-activating protein gacK-like isoform X1 [Hyalella azteca]	1333	gi|672817372|gb|KFH62277.1| hypothetical protein MVEG_11488	GO:0008152 metabolic process	-	GO:0030246 carbohydrate binding | GO:0016787 hydrolase activity	78898|Mortierella verticillata
TRINITY_DN373086_c0_g1_i1	2670.09	3.03208	0.151695	19.988	7.00032e-89	1.88159e-85	84.7255	294128	XP_018022645.1 PREDICTED: 60 kDa heat shock protein, mitochondrial-like [Hyalella azteca]	1900	gi|848658191|gb|AKN44272.1| heat shock protein 60	GO:0042026 protein refolding | GO:0006950 response to stress	GO:0016021 integral to membrane | GO:0005737 cytoplasm	GO:0005524 ATP binding | GO:0015299 solute:hydrogen antiporter activity	95602|Eriocheir sinensis
TRINITY_DN381384_c1_g1_i1	402.492	3.05955	0.680061	4.49893	6.82952e-06	0.000182784	3.73806	44386	BAI82363.1 ribosomal protein S6 kinase [Haemaphysalis longicornis]	6955	gi|762100831|ref|XP_011432877.1| PREDICTED: ribosomal protein S6 kinase alpha-5-like	GO:0006468 protein phosphorylation | GO:0035556 intracellular signal transduction | GO:0002119 nematode larval development | GO:0009792 embryo development ending in birth or egg hatching	-	GO:0004674 protein serine/threonine kinase activity | GO:0003677 DNA binding | GO:0005524 ATP binding | GO:0000287 magnesium ion binding	29159|Crassostrea gigas
TRINITY_DN373845_c0_g2_i1	1530.57	3.07525	0.210425	14.6145	2.27047e-48	2.84793e-45	44.5455	294128	XP_018009888.1 PREDICTED: activator of 90 kDa heat shock protein ATPase homolog 1-like [Hyalella azteca]	1687	gi|321460209|gb|EFX71254.1| hypothetical protein DAPPUDRAFT_216884	GO:0032781 positive regulation of ATPase activity | GO:0006950 response to stress	-	GO:0051087 chaperone binding | GO:0001671 ATPase activator activity	6669|Daphnia pulex
TRINITY_DN369389_c0_g1_i1	329.686	3.09366	0.23135	13.3722	8.78982e-41	8.70423e-38	37.0603	294128	XP_018014945.1 PREDICTED: uncharacterized protein LOC108671862 [Hyalella azteca]	2985	gi|668461638|gb|KFB49191.1| AGAP009809-PA-like protein	GO:0008152 metabolic process	-	GO:0008146 sulfotransferase activity	74873|Anopheles sinensis
TRINITY_DN362293_c2_g2_i3	73.6164	3.1111	0.44842	6.93791	3.9795e-12	4.35316e-10	9.3612	6412	XP_009027520.1 hypothetical protein HELRODRAFT_164302 [Helobdella robusta]	397	gi|928083260|ref|XP_013856520.1| PREDICTED: uncharacterized protein LOC106512449, partial	-	-	-	52670|Austrofundulus limnaeus
TRINITY_DN380536_c1_g2_i1	283.887	3.14586	0.73717	4.26748	1.97698e-05	0.000456403	3.34065	294128	XP_018017263.1 PREDICTED: actin-57B-like [Hyalella azteca]	630	gi|3907620|gb|AAC78681.1| actin 1	-	GO:0005856 cytoskeleton | GO:0005737 cytoplasm	GO:0005524 ATP binding	6687|Penaeus monodon
TRINITY_DN364696_c3_g3_i3	17.0979	3.15822	0.74751	4.22499	2.38953e-05	0.000535863	3.27095	66420	XP_013175517.1 PREDICTED: uncharacterized protein LOC106123648 [Papilio xuthus]	354	-	-	-	-	-
TRINITY_DN378568_c0_g1_i3	141.873	3.16094	0.346821	9.11403	7.9379e-20	2.2629e-17	16.6453	294128	XP_018009816.1 PREDICTED: uncharacterized protein LOC108667310 isoform X1 [Hyalella azteca]	4695	gi|936601017|ref|XP_014214171.1| PREDICTED: uncharacterized protein LOC106643525	GO:0055085 transmembrane transport	GO:0016021 integral to membrane	-	29053|Copidosoma floridanum
TRINITY_DN346422_c1_g3_i2	264.547	3.16938	0.646541	4.90205	9.4842e-07	3.34794e-05	4.47522	294128	XP_018014460.1 PREDICTED: uncharacterized protein LOC108671423 [Hyalella azteca]	2677	gi|966645688|gb|KTF80600.1| hypothetical protein cypCar_00024796	GO:0006357 regulation of transcription from RNA polymerase II promoter | GO:0048665 neuron fate specification | GO:0042551 neuron maturation | GO:0010628 positive regulation of gene expression	GO:0016021 integral to membrane | GO:0030529 ribonucleoprotein complex | GO:0005634 nucleus	GO:0005249 voltage-gated potassium channel activity | GO:0000981 sequence-specific DNA binding RNA polymerase II transcription factor activity | GO:0043565 sequence-specific DNA binding | GO:0000155 two-component sensor activity	7962|Cyprinus carpio
TRINITY_DN372146_c1_g1_i2	414.15	3.1831	0.728494	4.36943	1.24573e-05	0.000307996	3.51145	294128	XP_018013942.1 PREDICTED: transient receptor potential cation channel subfamily A member 1-like [Hyalella azteca]	3786	gi|646685174|gb|KDR03815.1| Transient receptor potential channel pyrexia	GO:0034220 ion transmembrane transport	GO:0016021 integral to membrane	GO:0005216 ion channel activity	136037|Zootermopsis nevadensis
TRINITY_DN368083_c1_g1_i2	2178.83	3.19383	0.211704	15.0863	1.99438e-51	2.6803e-48	47.5718	294128	XP_018007433.1 PREDICTED: protein unc-45 homolog B-like [Hyalella azteca]	3273	gi|755928284|ref|XP_011306994.1| PREDICTED: protein unc-45 homolog B	-	-	-	64838|Fopius arisanus
TRINITY_DN374281_c2_g1_i2	98.4986	3.20356	0.456325	7.02035	2.21319e-12	2.5085e-10	9.60059	294128	XP_018013059.1 PREDICTED: uncharacterized protein LOC108670121 [Hyalella azteca]	1799	gi|910348809|ref|XP_013178401.1| PREDICTED: uncharacterized protein LOC106125668	-	-	-	66420|Papilio xuthus
TRINITY_DN366475_c0_g1_i1	265.144	3.22007	0.569073	5.65846	1.52739e-08	8.1874e-07	6.08685	294128	XP_018021448.1 PREDICTED: uncharacterized protein LOC108677695 [Hyalella azteca]	2160	-	-	-	-	-
TRINITY_DN341415_c0_g1_i1	86.9529	3.24209	0.79331	4.08679	4.3738e-05	0.000890617	3.05031	294128	XP_018022435.1 PREDICTED: uncharacterized protein LOC108678500 [Hyalella azteca]	1074	gi|288779614|dbj|BAI70368.1| suppressor of cytokine signaling-2 like protein	GO:0040008 regulation of growth | GO:0016567 protein ubiquitination | GO:0035556 intracellular signal transduction	-	-	27405|Marsupenaeus japonicus
TRINITY_DN364127_c0_g1_i13	397.715	3.25306	0.784366	4.14738	3.36305e-05	0.000720681	3.14226	283909	ELT94824.1 hypothetical protein CAPTEDRAFT_122939, partial [Capitella teleta]	232	gi|679986879|gb|KFX40664.1| hypothetical protein GQ26_2120010, partial	-	-	-	37727|Talaromyces marneffei
TRINITY_DN368587_c1_g1_i1	55.722	3.29573	0.635313	5.18756	2.13067e-07	8.79133e-06	5.05595	7719	XP_018671760.1 PREDICTED: CUB and sushi domain-containing protein 1 isoform X5 [Ciona intestinalis]	1766	gi|884841817|ref|XP_012985841.1| PREDICTED: LOW QUALITY PROTEIN: deleted in malignant brain tumors 1 protein	-	-	-	13146|Melopsittacus undulatus
TRINITY_DN361130_c0_g1_i1	983.197	3.31359	0.382887	8.65424	4.96202e-18	1.1526e-15	14.9383	36941	AFI60316.1 heat shock protein 70 [Eulimnogammarus verrucosus]	706	gi|372001229|gb|AEX65804.1| heat shock protein 70	GO:0006950 response to stress	-	GO:0005524 ATP binding	52639|Gammarus lacustris
TRINITY_DN360827_c0_g1_i5	1762.3	3.36852	0.284656	11.8336	2.61529e-32	1.69678e-29	28.7704	294128	XP_018015331.1 PREDICTED: heat shock cognate 71 kDa protein [Hyalella azteca]	1330	gi|372001229|gb|AEX65804.1| heat shock protein 70	GO:0045892 negative regulation of transcription, DNA-dependent | GO:0051726 regulation of cell cycle | GO:0051085 chaperone mediated protein folding requiring cofactor | GO:0006950 response to stress | GO:0006200 ATP catabolic process	GO:0005730 nucleolus | GO:0005829 cytosol | GO:0070062 extracellular vesicular exosome | GO:0000974 Prp19 complex | GO:0030529 ribonucleoprotein complex	GO:0051082 unfolded protein binding | GO:0042623 ATPase activity, coupled | GO:0005524 ATP binding	52639|Gammarus lacustris
TRINITY_DN335733_c0_g1_i1	12.1929	3.38225	0.774971	4.36436	1.27496e-05	0.000313573	3.50366	294128	XP_018007097.1 PREDICTED: dnaJ homolog subfamily A member 2-like [Hyalella azteca]	501	gi|355469877|gb|AES12470.1| heat shock protein 40	GO:0006260 DNA replication | GO:0006457 protein folding | GO:0009408 response to heat	GO:0005737 cytoplasm	GO:0031072 heat shock protein binding | GO:0005524 ATP binding | GO:0051082 unfolded protein binding | GO:0008270 zinc ion binding	6161|Dugesia japonica
TRINITY_DN381613_c2_g1_i2	16.9971	3.40376	0.669132	5.08683	3.64093e-07	1.39236e-05	4.85625	294128	XP_018025242.1 PREDICTED: uncharacterized protein LOC108680838 [Hyalella azteca]	479	-	-	-	-	-
TRINITY_DN368387_c1_g4_i1	19.3764	3.40536	0.720522	4.72624	2.28718e-06	7.22036e-05	4.14144	6087	XP_002165626.2 PREDICTED: uncharacterized protein LOC100215169 [Hydra vulgaris]	750	-	-	-	-	-
TRINITY_DN319747_c0_g1_i1	15.1704	3.42118	0.714305	4.78952	1.6718e-06	5.47043e-05	4.26198	109280	XP_019737906.1 PREDICTED: dnaJ homolog subfamily B member 2 [Hippocampus comes]	654	gi|118361157|ref|XP_001013809.1| chaperone DnaJ	GO:0042127 regulation of cell proliferation | GO:0006457 protein folding | GO:0006898 receptor-mediated endocytosis | GO:0040039 inductive cell migration | GO:0045454 cell redox homeostasis | GO:0009792 embryo development ending in birth or egg hatching | GO:0002119 nematode larval development | GO:0040020 regulation of meiosis | GO:0009408 response to heat | GO:0006200 ATP catabolic process | GO…	GO:0016020 membrane | GO:0005737 cytoplasm	GO:0008270 zinc ion binding | GO:0031072 heat shock protein binding | GO:0051082 unfolded protein binding | GO:0016887 ATPase activity | GO:0005524 ATP binding	5911|Tetrahymena thermophila
TRINITY_DN360827_c0_g1_i10	742.036	3.47981	0.282698	12.3093	8.07145e-35	6.32768e-32	31.1988	36941	AFI60316.1 heat shock protein 70 [Eulimnogammarus verrucosus]	532	gi|372001229|gb|AEX65804.1| heat shock protein 70	GO:0006950 response to stress	-	GO:0005524 ATP binding	52639|Gammarus lacustris
TRINITY_DN355235_c2_g1_i2	5234.64	3.50228	0.146318	23.9361	1.28912e-126	4.85097e-123	122.314	294128	XP_018014215.1 PREDICTED: stress-induced-phosphoprotein 1-like [Hyalella azteca]	4034	gi|662190521|ref|XP_008468033.1| PREDICTED: stress-induced-phosphoprotein 1	GO:0009408 response to heat | GO:0007018 microtubule-based movement | GO:0008152 metabolic process | GO:0046686 response to cadmium ion | GO:0009644 response to high light intensity | GO:0042542 response to hydrogen peroxide	GO:0005829 cytosol | GO:0030286 dynein complex | GO:0005634 nucleus | GO:0005886 plasma membrane	GO:0003777 microtubule motor activity | GO:0005509 calcium ion binding | GO:0000166 nucleotide binding	121845|Diaphorina citri
TRINITY_DN368160_c0_g2_i1	957.755	3.51753	0.609839	5.76796	8.02353e-09	4.6166e-07	6.33568	294128	XP_018014121.1 PREDICTED: serine/threonine-protein kinase pim-3-like [Hyalella azteca]	2265	gi|831295077|ref|XP_012679260.1| PREDICTED: serine/threonine-protein kinase pim-3	GO:0006468 protein phosphorylation | GO:0061179 negative regulation of insulin secretion involved in cellular response to glucose stimulus | GO:0007165 signal transduction | GO:0048593 camera-type eye morphogenesis | GO:0007634 optokinetic behavior | GO:0043066 negative regulation of apoptotic process | GO:0007346 regulation of mitotic cell cycle	-	GO:0004674 protein serine/threonine kinase activity | GO:0004871 signal transducer activity | GO:0004713 protein tyrosine kinase activity | GO:0005524 ATP binding	7950|Clupea harengus
TRINITY_DN359004_c0_g1_i5	148.141	3.56687	0.827744	4.30915	1.63883e-05	0.000387369	3.41188	294128	XP_018021772.1 PREDICTED: fibronectin-binding protein A-like [Hyalella azteca]	628	-	-	-	-	-
TRINITY_DN371501_c1_g1_i12	21.2117	3.5838	0.683175	5.24581	1.55597e-07	6.63846e-06	5.17793	6526	XP_013063611.1 PREDICTED: kelch-like protein 24 [Biomphalaria glabrata]	409	-	-	-	-	-
TRINITY_DN371445_c0_g1_i2	244.01	3.61053	0.280795	12.8582	7.73308e-38	6.92847e-35	34.1594	294128	XP_018021558.1 PREDICTED: ero1-like protein [Hyalella azteca]	3296	gi|824632871|gb|AKI88008.1| endoplasmic reticulum oxidoreductin-1 alpha	GO:0006457 protein folding | GO:0055114 oxidation-reduction process	GO:0005783 endoplasmic reticulum	GO:0016671 oxidoreductase activity, acting on a sulfur group of donors, disulfide as acceptor | GO:0003756 protein disulfide isomerase activity	6689|Litopenaeus vannamei
TRINITY_DN342677_c2_g1_i1	45.5335	3.62802	0.822536	4.41077	1.03004e-05	0.000258747	3.58713	294128	XP_018013942.1 PREDICTED: transient receptor potential cation channel subfamily A member 1-like [Hyalella azteca]	1006	gi|402852621|ref|XP_003891016.1| PREDICTED: ankyrin repeat domain-containing protein 65 isoform X1	-	-	-	9555|Papio anubis
TRINITY_DN365186_c0_g1_i1	24.4917	3.68809	0.876556	4.20747	2.58242e-05	0.00057569	3.23981	294128	XP_018007949.1 PREDICTED: uncharacterized protein LOC108665683 [Hyalella azteca]	1157	gi|957831312|ref|XP_014665635.1| PREDICTED: alpha-1,3-mannosyl-glycoprotein 4-beta-N-acetylglucosaminyltransferase C-like, partial	GO:0005975 carbohydrate metabolic process	GO:0016020 membrane	GO:0008454 alpha-1,3-mannosylglycoprotein 4-beta-N-acetylglucosaminyltransferase activity	37621|Priapulus caudatus
TRINITY_DN367304_c0_g2_i2	63.2239	3.71206	0.749738	4.95115	7.37771e-07	2.67976e-05	4.5719	294128	XP_018017446.1 PREDICTED: sodium-dependent nutrient amino acid transporter 1-like [Hyalella azteca]	2255	gi|321473126|gb|EFX84094.1| hypothetical protein DAPPUDRAFT_315258	GO:0006836 neurotransmitter transport | GO:0055085 transmembrane transport | GO:0050911 detection of chemical stimulus involved in sensory perception of smell	GO:0016021 integral to membrane	GO:0004984 olfactory receptor activity | GO:0005549 odorant binding | GO:0005328 neurotransmitter:sodium symporter activity	6669|Daphnia pulex
TRINITY_DN375778_c0_g3_i1	555.098	3.74189	0.646546	5.78751	7.14386e-09	4.16135e-07	6.38077	294128	XP_018008937.1 PREDICTED: uncharacterized protein LOC108666550 [Hyalella azteca]	1860	-	-	-	-	-
TRINITY_DN378567_c1_g4_i1	579.255	3.74675	0.322085	11.6328	2.80691e-31	1.65038e-28	27.7824	36941	AFI60316.1 heat shock protein 70 [Eulimnogammarus verrucosus]	480	gi|372001229|gb|AEX65804.1| heat shock protein 70	GO:0006950 response to stress	-	GO:0005524 ATP binding	52639|Gammarus lacustris
TRINITY_DN353343_c0_g1_i1	113.81	3.75566	0.631898	5.94346	2.79065e-09	1.80874e-07	6.74262	294128	XP_018026500.1 PREDICTED: uncharacterized protein LOC108681930 [Hyalella azteca]	2245	-	-	-	-	-
TRINITY_DN374063_c0_g3_i9	80.949	3.80781	0.726948	5.23808	1.62254e-07	6.86024e-06	5.16366	294128	XP_018013305.1 PREDICTED: solute carrier family 13 member 5-like [Hyalella azteca]	1996	gi|675374726|gb|KFM67628.1| Solute carrier family 13 member 5, partial	GO:0071422 succinate transmembrane transport | GO:0035725 sodium ion transmembrane transport | GO:0035674 tricarboxylic acid transmembrane transport | GO:0015746 citrate transport	GO:0070062 extracellular vesicular exosome | GO:0005887 integral to plasma membrane | GO:0016323 basolateral plasma membrane	GO:0008271 secondary active sulfate transmembrane transporter activity | GO:0015141 succinate transmembrane transporter activity | GO:0015361 low affinity sodium:dicarboxylate symporter activity | GO:0015137 citrate transmembrane transporter activity	407821|Stegodyphus mimosarum
TRINITY_DN368387_c1_g2_i9	487.358	3.81168	0.518604	7.34989	1.98375e-13	2.62891e-11	10.5802	294128	XP_018017928.1 PREDICTED: uncharacterized protein LOC108674485 [Hyalella azteca]	1425	gi|517431568|ref|WP_018602513.1| molecular chaperone	-	-	-	1157943|Mycobacterium sp. 155
TRINITY_DN356313_c2_g2_i1	59.5916	3.82253	0.877084	4.35822	1.31122e-05	0.000321231	3.49318	35525	KZS21382.1 Sodium-dependent phosphate transport protein 2A [Daphnia magna]	2892	gi|321463341|gb|EFX74357.1| sodium-dependent phosphate transporter	GO:0046689 response to mercury ion | GO:0046849 bone remodeling | GO:0043627 response to estrogen stimulus | GO:0044341 sodium-dependent phosphate transport | GO:0035725 sodium ion transmembrane transport | GO:0035435 phosphate ion transmembrane transport | GO:0010288 response to lead ion | GO:0046686 response to cadmium ion | GO:0001701 in utero embryonic development | GO:0030643 cellular phosph…	GO:0016021 integral to membrane | GO:0005903 brush border | GO:0016324 apical plasma membrane | GO:0016323 basolateral plasma membrane	GO:0042301 phosphate ion binding | GO:0015321 sodium-dependent phosphate transmembrane transporter activity | GO:0005436 sodium:phosphate symporter activity | GO:0031402 sodium ion binding	6669|Daphnia pulex
TRINITY_DN370544_c0_g1_i5	625.512	3.85043	0.470496	8.18376	2.75124e-16	5.33656e-14	13.2727	294128	XP_018011928.1 PREDICTED: protein strawberry notch-like [Hyalella azteca]	3524	gi|662193429|ref|XP_008469623.1| PREDICTED: protein strawberry notch-like	GO:0002281 macrophage activation involved in immune response | GO:0032259 methylation | GO:0050727 regulation of inflammatory response | GO:0045892 negative regulation of transcription, DNA-dependent	-	GO:0016779 nucleotidyltransferase activity | GO:0003677 DNA binding | GO:0005524 ATP binding | GO:0004386 helicase activity | GO:0008168 methyltransferase activity	121845|Diaphorina citri
TRINITY_DN359606_c0_g1_i4	637.145	3.88433	0.52879	7.34569	2.04699e-13	2.6933e-11	10.5697	294128	XP_018013197.1 PREDICTED: leucine-rich repeat-containing protein C10orf11 homolog [Hyalella azteca]	1001	gi|675376196|gb|KFM69098.1| Leucine-rich repeat-containing protein, partial	-	-	-	407821|Stegodyphus mimosarum
TRINITY_DN377797_c1_g1_i2	371.414	4.01266	0.423012	9.48594	2.40216e-21	8.21759e-19	18.0853	294128	XP_018016418.1 PREDICTED: transmembrane protein 205-like [Hyalella azteca]	1818	gi|478260563|gb|ENN80266.1| hypothetical protein YQE_03260, partial	-	GO:0016021 integral to membrane	-	77166|Dendroctonus ponderosae
TRINITY_DN351673_c0_g2_i3	32.2969	4.03701	0.894707	4.5121	6.41893e-06	0.000173999	3.75945	294128	XP_018016053.1 PREDICTED: uncharacterized protein LOC108672823 [Hyalella azteca]	1154	gi|755885987|ref|XP_011294133.1| PREDICTED: uncharacterized protein LOC101891538	-	-	-	7370|Musca domestica
TRINITY_DN358914_c1_g1_i1	881.443	4.04282	0.696171	5.80722	6.35191e-09	3.75821e-07	6.42502	294128	XP_018008937.1 PREDICTED: uncharacterized protein LOC108666550 [Hyalella azteca]	1588	gi|762102750|ref|XP_011433877.1| PREDICTED: uncharacterized protein LOC105332853	-	-	-	29159|Crassostrea gigas
TRINITY_DN343847_c0_g1_i1	117.023	4.06638	0.721193	5.63841	1.7163e-08	9.12208e-07	6.03991	29058	XP_021188215.1 NFX1-type zinc finger-containing protein 1-like isoform X3 [Helicoverpa armigera]	669	gi|780139997|ref|XP_011680510.1| PREDICTED: LOW QUALITY PROTEIN: NFX1-type zinc finger-containing protein 1-like	-	-	-	7668|Strongylocentrotus purpuratus
TRINITY_DN347774_c0_g1_i1	3129.06	4.28494	0.363622	11.784	4.7174e-32	2.95859e-29	28.5289	294128	XP_018007629.1 PREDICTED: dnaJ homolog subfamily B member 4-like [Hyalella azteca]	1715	gi|170069320|ref|XP_001869188.1| mitochondrial protein import protein MAS5	GO:0006457 protein folding | GO:0009408 response to heat	-	GO:0051082 unfolded protein binding	7176|Culex quinquefasciatus
TRINITY_DN324949_c0_g1_i1	27.0955	4.49677	0.928226	4.84447	1.26948e-06	4.2882e-05	4.36773	294128	XP_018008937.1 PREDICTED: uncharacterized protein LOC108666550 [Hyalella azteca]	890	gi|585712840|ref|XP_006824987.1| PREDICTED: uncharacterized protein LOC102801431	-	-	-	10224|Saccoglossus kowalevskii
TRINITY_DN371578_c1_g1_i12	12.2175	4.50813	1.08814	4.14297	3.4284e-05	0.000728052	3.13784	6412	XP_009014183.1 hypothetical protein HELRODRAFT_170118 [Helobdella robusta]	639	gi|747065112|ref|XP_011079171.1| PREDICTED: vegetative cell wall protein gp1-like	-	-	-	4182|Sesamum indicum
TRINITY_DN355988_c1_g1_i3	1907.77	4.56589	0.264822	17.2414	1.29935e-66	3.05592e-63	62.5149	52641	CDL93418.1 Heat Shock Protein 70 KDa form 2, partial [Gammarus pulex]	697	gi|700576329|emb|CDL93418.1| Heat Shock Protein 70 KDa form 2, partial	GO:0006950 response to stress	-	GO:0005524 ATP binding	52641|Gammarus pulex
TRINITY_DN366039_c0_g1_i3	133.385	4.81779	0.888781	5.42068	5.93742e-08	2.82103e-06	5.54959	294128	XP_018020764.1 PREDICTED: cuticle protein CP575-like, partial [Hyalella azteca]	316	gi|46575823|dbj|BAD16776.1| calcification-associated peptide-2	-	-	GO:0042302 structural constituent of cuticle	6728|Procambarus clarkii
TRINITY_DN352810_c0_g3_i1	662.767	4.85586	0.404138	12.0154	2.95041e-33	1.98257e-30	29.7028	294128	XP_018008511.1 PREDICTED: uncharacterized protein LOC108666195 [Hyalella azteca]	860	-	-	-	-	-
TRINITY_DN373156_c0_g1_i1	1453.3	4.87708	0.316797	15.395	1.76947e-53	2.56097e-50	49.5916	294128	XP_018019146.1 PREDICTED: protein msta-like [Hyalella azteca]	2445	gi|646721889|gb|KDR23072.1| Protein msta, isoform A	-	-	GO:0046872 metal ion binding | GO:0051536 iron-sulfur cluster binding	136037|Zootermopsis nevadensis
TRINITY_DN377335_c0_g1_i1	1014.02	4.99942	0.722028	6.92413	4.38654e-12	4.77068e-10	9.32142	294128	XP_018012289.1 PREDICTED: uncharacterized protein LOC108669462 [Hyalella azteca]	3273	-	-	-	-	-
TRINITY_DN365809_c0_g1_i1	24.2006	5.10708	1.12633	4.53429	5.77989e-06	0.000158757	3.79927	294128	XP_018016237.1 PREDICTED: ceramide synthase 6-like [Hyalella azteca]	1935	gi|915663529|gb|KOC65826.1| Ceramide synthase 6	GO:0030216 keratinocyte differentiation | GO:0006355 regulation of transcription, DNA-dependent | GO:0046513 ceramide biosynthetic process	GO:0016021 integral to membrane | GO:0005634 nucleus	GO:0050291 sphingosine N-acyltransferase activity | GO:0043565 sequence-specific DNA binding | GO:0003700 sequence-specific DNA binding transcription factor activity	597456|Habropoda laboriosa
TRINITY_DN381685_c3_g2_i3	607.794	5.21651	0.406081	12.846	9.0582e-38	7.74682e-35	34.1109	294128	XP_018021848.1 PREDICTED: histone-lysine N-methyltransferase ASHR1-like [Hyalella azteca]	1369	gi|646721888|gb|KDR23071.1| Protein msta, isoform A	-	-	GO:0046872 metal ion binding	136037|Zootermopsis nevadensis
TRINITY_DN374946_c6_g3_i2	300.061	5.3974	0.552707	9.76538	1.58523e-22	6.08697e-20	19.2156	223846	AKB96228.1 heat shock protein [Cherax cainii]	317	gi|690384998|gb|AIR72267.1| Hsp70E	GO:0006950 response to stress	-	GO:0005524 ATP binding	48141|Euphausia crystallorophias
TRINITY_DN381685_c3_g2_i5	79.5112	5.56408	0.632452	8.79764	1.39729e-18	3.45921e-16	15.461	294128	XP_018021848.1 PREDICTED: histone-lysine N-methyltransferase ASHR1-like [Hyalella azteca]	749	gi|195383960|ref|XP_002050693.1| uncharacterized protein Dvir_GJ20068	-	-	GO:0046872 metal ion binding	7244|Drosophila virilis
TRINITY_DN368090_c0_g1_i1	1122.96	5.88382	1.0236	5.74816	9.02194e-09	5.08227e-07	6.29394	294128	XP_018026413.1 PREDICTED: uncharacterized protein LOC108681850 [Hyalella azteca]	2132	gi|762139412|ref|XP_011453055.1| PREDICTED: uncharacterized protein LOC105346250	GO:0008152 metabolic process	-	GO:0005507 copper ion binding | GO:0003824 catalytic activity	29159|Crassostrea gigas
TRINITY_DN370217_c3_g2_i7	6.35528	6.11324	1.43369	4.26399	2.00812e-05	0.000462457	3.33493	6526	ABN58714.1 pol-like protein [Biomphalaria glabrata]	653	gi|443710566|gb|ELU04776.1| hypothetical protein CAPTEDRAFT_186063	-	-	GO:0004523 ribonuclease H activity | GO:0003676 nucleic acid binding	283909|Capitella teleta
TRINITY_DN367424_c2_g1_i6	49.5894	6.11479	0.998521	6.12385	9.13402e-10	6.63539e-08	7.17813	294128	XP_018008511.1 PREDICTED: uncharacterized protein LOC108666195 [Hyalella azteca]	440	-	-	-	-	-
TRINITY_DN364116_c0_g1_i6	7.8618	6.44137	1.30951	4.91893	8.70186e-07	3.095e-05	4.50934	7994	XP_022535314.1 poly [ADP-ribose] polymerase 12 [Astyanax mexicanus]	609	gi|597785231|ref|XP_007256104.1| PREDICTED: chitinase-like protein PB1E7.04c-like	GO:0008152 metabolic process	-	GO:0003950 NAD+ ADP-ribosyltransferase activity	7994|Astyanax mexicanus
TRINITY_DN379235_c2_g2_i2	495.692	6.48944	0.392873	16.5179	2.72622e-61	5.12939e-58	57.2899	294128	XP_018024769.1 PREDICTED: heat shock protein 23-like [Hyalella azteca]	663	gi|220061846|gb|ACL79582.1| major egg antigen	-	-	-	6182|Schistosoma japonicum
TRINITY_DN360868_c0_g2_i1	20511.8	6.79484	0.2506	27.1142	6.68807e-162	4.19453e-158	157.377	294128	XP_018013767.1 PREDICTED: heat shock protein HSP 90-alpha-like [Hyalella azteca]	2562	gi|293652144|gb|ADE60732.1| heat shock protein 90	GO:0006457 protein folding | GO:0006950 response to stress	-	GO:0005524 ATP binding | GO:0051082 unfolded protein binding	95602|Eriocheir sinensis
TRINITY_DN356718_c2_g1_i4	480.61	6.90085	1.69258	4.07712	4.5596e-05	0.000919495	3.03645	294128	XP_018023174.1 PREDICTED: uncharacterized protein LOC108679113 [Hyalella azteca]	383	gi|169931080|gb|ACB05778.1| cuticular protein	GO:0006030 chitin metabolic process	GO:0005576 extracellular region	GO:0008061 chitin binding	6661|Artemia franciscana
TRINITY_DN355251_c1_g1_i1	71.2966	7.03954	1.14724	6.13608	8.45826e-10	6.21649e-08	7.20645	294128	XP_018025242.1 PREDICTED: uncharacterized protein LOC108680838 [Hyalella azteca]	668	gi|969457068|ref|XP_015044723.1| uncharacterized protein Dyak_GE29123, partial	-	-	-	7245|Drosophila yakuba
TRINITY_DN356718_c1_g4_i1	1024.48	7.04748	1.7357	4.06032	4.90053e-05	0.000976731	3.01022	294128	XP_018023188.1 PREDICTED: uncharacterized protein LOC108679121 [Hyalella azteca]	364	gi|167508662|gb|ABZ81537.1| chitin binding peritrophin-A domain-containing protein	GO:0006030 chitin metabolic process	GO:0005576 extracellular region	GO:0008061 chitin binding	6661|Artemia franciscana
TRINITY_DN381649_c3_g1_i5	5597.8	7.076	0.252177	28.0596	3.04612e-173	2.86563e-169	168.543	294128	XP_018021582.1 PREDICTED: uncharacterized protein LOC108677806 isoform X2 [Hyalella azteca]	3513	gi|356651196|gb|AET34915.1| heat shock protein 21	GO:0006950 response to stress	-	-	79674|Macrobrachium rosenbergii
TRINITY_DN380954_c5_g2_i4	259.636	7.70061	1.81303	4.24737	2.16298e-05	0.000493291	3.3069	294128	XP_018017473.1 PREDICTED: cuticle protein CP1499-like [Hyalella azteca]	473	gi|82795531|gb|ABB91679.1| calcified cuticle protein CP15.0	-	-	-	6763|Callinectes sapidus
TRINITY_DN369793_c2_g1_i10	408.492	8.17978	1.56297	5.23347	1.66357e-07	7.00227e-06	5.15476	294128	XP_018023629.1 PREDICTED: cytochrome c1-like [Hyalella azteca]	1170	gi|947492925|ref|WP_056157103.1| ribonuclease E	GO:0042147 retrograde transport, endosome to Golgi | GO:0000042 protein targeting to Golgi | GO:0008152 metabolic process	-	GO:0004386 helicase activity | GO:0003677 DNA binding | GO:0005524 ATP binding | GO:0005199 structural constituent of cell wall	1736266|Duganella sp. Leaf126
TRINITY_DN349445_c1_g1_i4	390.561	8.22535	1.96087	4.19474	2.7319e-05	0.000604713	3.21845	294128	XP_018017473.1 PREDICTED: cuticle protein CP1499-like [Hyalella azteca]	615	gi|82795531|gb|ABB91679.1| calcified cuticle protein CP15.0	-	-	GO:0042302 structural constituent of cuticle	6763|Callinectes sapidus
TRINITY_DN369793_c2_g1_i2	929.366	8.57517	1.74734	4.90756	9.22168e-07	3.26753e-05	4.48578	294128	XP_018023629.1 PREDICTED: cytochrome c1-like [Hyalella azteca]	1957	gi|470295556|ref|XP_004345083.1| hypothetical protein CAOG_06334	GO:0000042 protein targeting to Golgi	-	-	192875|Capsaspora owczarzaki
TRINITY_DN378567_c0_g2_i1	3389.49	9.4898	0.392611	24.171	4.49369e-129	2.11372e-125	124.675	65426	CAQ60114.1 70kDa heat shock protein [Gammarus locusta]	370	gi|190014500|emb|CAQ60114.1| 70kDa heat shock protein	GO:0006412 translation | GO:0009636 response to toxin | GO:0030260 entry into host cell | GO:0044416 induction by symbiont of host defense response | GO:0034605 cellular response to heat | GO:0044182 filamentous growth of a population of unicellular organisms	GO:0005829 cytosol | GO:0030445 yeast-form cell wall | GO:0009986 cell surface | GO:0030446 hyphal cell wall | GO:0005576 extracellular region | GO:0005886 plasma membrane	GO:0042277 peptide binding | GO:0005524 ATP binding | GO:0051082 unfolded protein binding	65426|Gammarus locusta
TRINITY_DN371471_c1_g1_i1	11738.8	9.60081	0.322382	29.7808	6.91669e-195	1.30138e-190	189.886	65426	CAQ60114.1 70kDa heat shock protein [Gammarus locusta]	896	gi|190014500|emb|CAQ60114.1| 70kDa heat shock protein	GO:0046686 response to cadmium ion | GO:0048593 camera-type eye morphogenesis | GO:0001568 blood vessel development | GO:0009408 response to heat | GO:0009410 response to xenobiotic stimulus	-	GO:0005524 ATP binding	65426|Gammarus locusta
TRINITY_DN378567_c0_g1_i3	2197.59	9.86606	0.483117	20.4217	1.07332e-92	3.36574e-89	88.4729	10224	XP_002733703.1 PREDICTED: heat shock cognate 71 kDa protein-like [Saccoglossus kowalevskii]	314	gi|291227455|ref|XP_002733703.1| PREDICTED: heat shock cognate 71 kDa protein-like	GO:0006950 response to stress	-	GO:0005524 ATP binding	10224|Saccoglossus kowalevskii

## Sheet: GlaCd03
gene	baseMean	log2FoldChange	lfcSE	stat	pvalue	padj	log10padj	taxon	best.nr.hit.diamond	sequence.length	best.hit.to.nr	GO.Biological.Process	GO.Cellular.Component	GO.Molecular.Function	specis
TRINITY_DN364205_c3_g1_i15	15.5754	-7.01861	1.32212	-5.30861	1.10463e-07	0.000440859	3.3557	6687	AAC78681.1 actin 1 [Penaeus monodon]	628	gi|3907620|gb|AAC78681.1| actin 1	-	GO:0005856 cytoskeleton | GO:0005737 cytoplasm	GO:0005524 ATP binding	6687|Penaeus monodon
TRINITY_DN336797_c0_g1_i4	11.3071	3.82914	0.733958	5.21711	1.81737e-07	0.000604427	3.21866	48498	XP_020619658.1 uncharacterized protein LOC110057413 [Orbicella faveolata]	353	gi|954190682|gb|KRX03459.1| hypothetical protein PPERSA_02838	-	-	-	266149|Pseudocohnilembus persalinus
TRINITY_DN326426_c2_g3_i4	36.9475	5.61131	0.664747	8.44128	3.13877e-17	6.26343e-13	12.2032	6669	EFX61388.1 hypothetical protein DAPPUDRAFT_69734, partial [Daphnia pulex]	493	gi|321448282|gb|EFX61388.1| hypothetical protein DAPPUDRAFT_69734, partial	GO:0000742 karyogamy involved in conjugation with cellular fusion | GO:0006200 ATP catabolic process | GO:0006986 response to unfolded protein | GO:0031204 posttranslational protein targeting to membrane, translocation | GO:0006616 SRP-dependent cotranslational protein targeting to membrane, translocation | GO:0030433 ER-associated protein catabolic process	GO:0034099 luminal surveillance complex | GO:0005576 extracellular region | GO:0009986 cell surface	GO:0051082 unfolded protein binding | GO:0016887 ATPase activity | GO:0005524 ATP binding	6669|Daphnia pulex

## Sheet: GlaCd24
gene	X	baseMean	log2FoldChange	lfcSE	stat	pvalue	padj	log10padj	taxon	best.nr.hit.diamond	sequence.length	best.hit.to.nr	GO.Biological.Process	GO.Cellular.Component	GO.Molecular.Function	specis
TRINITY_DN365602_c4_g1_i2	TRINITY_DN365602_c4_g1_i2	66.6184	6.57728	1.22131	5.38543	7.22703e-08	0.000112597	3.94847	65426	CAQ60114.1 70kDa heat shock protein [Gammarus locusta]	570	gi|190014500|emb|CAQ60114.1| 70kDa heat shock protein	GO:0006950 response to stress	-	GO:0005524 ATP binding	65426|Gammarus locusta
TRINITY_DN365602_c4_g2_i3	TRINITY_DN365602_c4_g2_i3	278.4	7.74439	0.779608	9.9337	2.97023e-23	1.85105e-19	18.7326	65426	CAQ60114.1 70kDa heat shock protein [Gammarus locusta]	1461	gi|190014500|emb|CAQ60114.1| 70kDa heat shock protein	GO:0006950 response to stress	-	GO:0005524 ATP binding	65426|Gammarus locusta
TRINITY_DN334278_c3_g3_i1	TRINITY_DN334278_c3_g3_i1	88.2722	7.8179	1.1619	6.72853	1.71382e-11	5.34028e-08	7.27244	65426	CAQ60114.1 70kDa heat shock protein [Gammarus locusta]	339	gi|190014500|emb|CAQ60114.1| 70kDa heat shock protein	GO:0006950 response to stress	-	GO:0005524 ATP binding	65426|Gammarus locusta
TRINITY_DN326426_c2_g3_i4	TRINITY_DN326426_c2_g3_i4	61.466	9.48408	1.7217	5.50857	3.61763e-08	7.51502e-05	4.12407	6669	EFX61388.1 hypothetical protein DAPPUDRAFT_69734, partial [Daphnia pulex]	493	gi|321448282|gb|EFX61388.1| hypothetical protein DAPPUDRAFT_69734, partial	GO:0000742 karyogamy involved in conjugation with cellular fusion | GO:0006200 ATP catabolic process | GO:0006986 response to unfolded protein | GO:0031204 posttranslational protein targeting to membrane, translocation | GO:0006616 SRP-dependent cotranslational protein targeting to membrane, translocation | GO:0030433 ER-associated protein catabolic process	GO:0034099 luminal surveillance complex | GO:0005576 extracellular region | GO:0009986 cell surface	GO:0051082 unfolded protein binding | GO:0016887 ATPase activity | GO:0005524 ATP binding	6669|Daphnia pulex

[truncated: 2 more sheets: GlaLT1003, GlaLT1024]
