# Supplementary material for: Comparison between transcriptomic responses to short-term stress exposures of a common Holarctic and endemic Lake Baikal amphipods
Source: BMC Genomics. 2019 Sep 13;20:712. doi: 10.1186/s12864-019-6024-3 (PMC6743106; doi:10.1186/s12864-019-6024-3)
Supplement: Supplementary file 4 — GO terms overrepresented in transcripts that were differentially expressed in response to elevated temperature or cadmium. For explanations of the column names please see the caption for Additional file 2. (XLSX 62 kb) [file 12864_2019_6024_MOESM4_ESM.xlsx]

## Sheet: upregs_BP
GO.ID	Term	Annotated	Significant	Expected	p-value	Genes		GO.ID	Term	Annotated	Significant	Expected	p-value	Genes		GO.ID	Term	Annotated	Significant	Expected	p-value	Genes
E. verrucosus, LT10, 3h								E. cyaneus, LT10, 3h								G. lacustris, LT10, 3h
GO:0006950	response to stress	1393	22	4.17	9.5e-08	EFX61388.1 hypothetical protein DAPPUDRAFT_69734, partial [Daphnia pulex], XP_018013767.1 PREDICTED: heat shock protein HSP 90-alpha-like [Hyalella azteca], XP_020030439.1 LOW QUALITY PROTEIN: heat shock 70 kDa protein 6-like [Castor canadensis], AKB96228.1 heat shock protein [Cherax cainii], XP_022087675.1 dnaJ homolog subfamily B member 6-like isoform X2 [Acanthaster planci], XP_009029445.1 hyp…		GO:0006950	response to stress	1389	18	2.64	3.5e-09	XP_018009888.1 PREDICTED: activator of 90 kDa heat shock protein ATPase homolog 1-like [Hyalella azteca], XP_012292124.1 heat shock 70 kDa protein 1-like [Aotus nancymaae], AFI60316.1 heat shock protein 70 [Eulimnogammarus verrucosus], XP_018007629.1 PREDICTED: dnaJ homolog subfamily B member 4-like [Hyalella azteca], EFX61388.1 hypothetical protein DAPPUDRAFT_69734, partial [Daphnia pulex], XP_0…		GO:0006950	response to stress	977	19	2.25	4e-15	EFX61388.1 hypothetical protein DAPPUDRAFT_69734, partial [Daphnia pulex], AFI60316.1 heat shock protein 70 [Eulimnogammarus verrucosus], XP_018007629.1 PREDICTED: dnaJ homolog subfamily B member 4-like [Hyalella azteca], AFI60316.1 heat shock protein 70 [Eulimnogammarus verrucosus], XP_009667639.1 PREDICTED: dnaJ homolog subfamily B member 8 [Struthio camelus australis], ACI90341.1 HSP70-like pr…
GO:0009408	response to heat	122	6	0.37	1.4e-06	XP_022087675.1 dnaJ homolog subfamily B member 6-like isoform X2 [Acanthaster planci], XP_018007629.1 PREDICTED: dnaJ homolog subfamily B member 4-like [Hyalella azteca], XP_009062640.1 hypothetical protein LOTGIDRAFT_128634 [Lottia gigantea], XP_014209569.1 PREDICTED: stress-induced-phosphoprotein 1 [Copidosoma floridanum], CAQ60114.1 70kDa heat shock protein [Gammarus locusta], CAQ60114.1 70kDa…		GO:0009408	response to heat	128	6	0.24	1e-07	XP_018007629.1 PREDICTED: dnaJ homolog subfamily B member 4-like [Hyalella azteca], EFX61388.1 hypothetical protein DAPPUDRAFT_69734, partial [Daphnia pulex], XP_019877815.1 PREDICTED: LOW QUALITY PROTEIN: dnaJ protein homolog 1-like [Aethina tumida], BAO23807.1 heat shock 70 kDa protein 2 [Brachionus plicatilis], EFX61388.1 hypothetical protein DAPPUDRAFT_69734, partial [Daphnia pulex], XP_00376…		GO:0009408	response to heat	74	4	0.17	2.1e-05	XP_018007629.1 PREDICTED: dnaJ homolog subfamily B member 4-like [Hyalella azteca], XP_009667639.1 PREDICTED: dnaJ homolog subfamily B member 8 [Struthio camelus australis], XP_018015328.1 PREDICTED: heat shock 70 kDa protein-like [Hyalella azteca], AHX41289.1 heat shock protein 70, partial [Gammarus decorosus]
GO:0044416	induction by symbiont of host defense response	6	2	0.02	0.00013	XP_015912981.1 heat shock protein 70 B2-like [Parasteatoda tepidariorum], CAQ60114.1 70kDa heat shock protein [Gammarus locusta]		GO:0006457	protein folding	311	6	0.59	1.9e-05	XP_012292124.1 heat shock 70 kDa protein 1-like [Aotus nancymaae], XP_018007629.1 PREDICTED: dnaJ homolog subfamily B member 4-like [Hyalella azteca], EFX61388.1 hypothetical protein DAPPUDRAFT_69734, partial [Daphnia pulex], XP_018013767.1 PREDICTED: heat shock protein HSP 90-alpha-like [Hyalella azteca], XP_019877815.1 PREDICTED: LOW QUALITY PROTEIN: dnaJ protein homolog 1-like [Aethina tumida]…		GO:0006457	protein folding	175	3	0.4	0.0071	XP_018007629.1 PREDICTED: dnaJ homolog subfamily B member 4-like [Hyalella azteca], XP_009667639.1 PREDICTED: dnaJ homolog subfamily B member 8 [Struthio camelus australis], XP_018022683.1 PREDICTED: heat shock protein HSP 90-alpha-like [Hyalella azteca]
GO:0030260	entry into host cell	10	2	0.03	0.00039	XP_015912981.1 heat shock protein 70 B2-like [Parasteatoda tepidariorum], CAQ60114.1 70kDa heat shock protein [Gammarus locusta]		GO:0009636	response to toxic substance	99	3	0.19	0.00083	XP_018017158.1 PREDICTED: glutathione S-transferase Mu 1-like [Hyalella azteca], XP_013790449.1 heat shock 70 kDa protein cognate 4-like [Limulus polyphemus], XP_003768959.1 PREDICTED: heat shock 70 kDa protein 1-like [Sarcophilus harrisii]
GO:0006457	protein folding	300	5	0.9	0.00183	XP_018013767.1 PREDICTED: heat shock protein HSP 90-alpha-like [Hyalella azteca], XP_022087675.1 dnaJ homolog subfamily B member 6-like isoform X2 [Acanthaster planci], XP_018007629.1 PREDICTED: dnaJ homolog subfamily B member 4-like [Hyalella azteca], XP_009062640.1 hypothetical protein LOTGIDRAFT_128634 [Lottia gigantea], KTG41662.1 hypothetical protein cypCar_00005110 [Cyprinus carpio]		GO:0046686	response to cadmium ion	90	2	0.17	0.01247	EFX61388.1 hypothetical protein DAPPUDRAFT_69734, partial [Daphnia pulex], XP_003768959.1 PREDICTED: heat shock 70 kDa protein 1-like [Sarcophilus harrisii]
GO:0045454	cell redox homeostasis	90	3	0.27	0.00241	KXJ76669.1 hypothetical protein RP20_CCG009234 [Aedes albopictus], PFX20225.1 Protein disulfide-isomerase 2 [Stylophora pistillata], KTG41662.1 hypothetical protein cypCar_00005110 [Cyprinus carpio]		GO:0007283	spermatogenesis	123	2	0.23	0.0225	XP_022673322.1 venom protease-like isoform X2 [Varroa destructor], BAO23807.1 heat shock 70 kDa protein 2 [Brachionus plicatilis]
GO:0009636	response to toxic substance	110	3	0.33	0.00424	XP_014209569.1 PREDICTED: stress-induced-phosphoprotein 1 [Copidosoma floridanum], XP_015912981.1 heat shock protein 70 B2-like [Parasteatoda tepidariorum], CAQ60114.1 70kDa heat shock protein [Gammarus locusta]		GO:0048232	male gamete generation	130	2	0.25	0.02494	XP_022673322.1 venom protease-like isoform X2 [Varroa destructor], BAO23807.1 heat shock 70 kDa protein 2 [Brachionus plicatilis]
GO:0006662	glycerol ether metabolic process	47	2	0.14	0.00864	PFX20225.1 Protein disulfide-isomerase 2 [Stylophora pistillata], KTG41662.1 hypothetical protein cypCar_00005110 [Cyprinus carpio]		GO:0010038	response to metal ion	151	2	0.29	0.03289	EFX61388.1 hypothetical protein DAPPUDRAFT_69734, partial [Daphnia pulex], XP_003768959.1 PREDICTED: heat shock 70 kDa protein 1-like [Sarcophilus harrisii]
GO:0071345	cellular response to cytokine stimulus	61	2	0.18	0.01425	ELU08985.1 hypothetical protein CAPTEDRAFT_182552 [Capitella teleta], XP_010121053.1 PREDICTED: polyubiquitin isoform X2 [Chlamydotis macqueenii]
GO:0034097	response to cytokine	75	2	0.22	0.02105	ELU08985.1 hypothetical protein CAPTEDRAFT_182552 [Capitella teleta], XP_010121053.1 PREDICTED: polyubiquitin isoform X2 [Chlamydotis macqueenii]
GO:0016567	protein ubiquitination	229	3	0.69	0.03054	XP_014209569.1 PREDICTED: stress-induced-phosphoprotein 1 [Copidosoma floridanum], XP_010121053.1 PREDICTED: polyubiquitin isoform X2 [Chlamydotis macqueenii], XP_022305774.1 E3 ubiquitin-protein ligase arkadia-A-like isoform X1 [Crassostrea virginica]
GO:0046686	response to cadmium ion	92	2	0.28	0.03077	XP_014209569.1 PREDICTED: stress-induced-phosphoprotein 1 [Copidosoma floridanum], CAQ60114.1 70kDa heat shock protein [Gammarus locusta]
GO:0032446	protein modification by small protein conjugation	243	3	0.73	0.03551	XP_014209569.1 PREDICTED: stress-induced-phosphoprotein 1 [Copidosoma floridanum], XP_010121053.1 PREDICTED: polyubiquitin isoform X2 [Chlamydotis macqueenii], XP_022305774.1 E3 ubiquitin-protein ligase arkadia-A-like isoform X1 [Crassostrea virginica]
GO:0019318	hexose metabolic process	101	2	0.3	0.03651	KFD49180.1 hypothetical protein M513_10004 [Trichuris suis], XP_010121053.1 PREDICTED: polyubiquitin isoform X2 [Chlamydotis macqueenii]
GO:0007018	microtubule-based movement	107	2	0.32	0.04055	XP_020909410.1 stress-induced-phosphoprotein 1-like [Exaiptasia pallida], XP_014209569.1 PREDICTED: stress-induced-phosphoprotein 1 [Copidosoma floridanum]
GO:0043068	positive regulation of programmed cell death	111	2	0.33	0.04333	XP_010121053.1 PREDICTED: polyubiquitin isoform X2 [Chlamydotis macqueenii], XP_022305774.1 E3 ubiquitin-protein ligase arkadia-A-like isoform X1 [Crassostrea virginica]
GO:0070647	protein modification by small protein conjugation or removal	268	3	0.8	0.04536	XP_014209569.1 PREDICTED: stress-induced-phosphoprotein 1 [Copidosoma floridanum], XP_010121053.1 PREDICTED: polyubiquitin isoform X2 [Chlamydotis macqueenii], XP_022305774.1 E3 ubiquitin-protein ligase arkadia-A-like isoform X1 [Crassostrea virginica]
GO:0010942	positive regulation of cell death	114	2	0.34	0.04546	XP_010121053.1 PREDICTED: polyubiquitin isoform X2 [Chlamydotis macqueenii], XP_022305774.1 E3 ubiquitin-protein ligase arkadia-A-like isoform X1 [Crassostrea virginica]
GO:0071363	cellular response to growth factor stimulus	115	2	0.34	0.04618	ELU08985.1 hypothetical protein CAPTEDRAFT_182552 [Capitella teleta], XP_010121053.1 PREDICTED: polyubiquitin isoform X2 [Chlamydotis macqueenii]
GO:0070848	response to growth factor	118	2	0.35	0.04836	ELU08985.1 hypothetical protein CAPTEDRAFT_182552 [Capitella teleta], XP_010121053.1 PREDICTED: polyubiquitin isoform X2 [Chlamydotis macqueenii]
GO:0005996	monosaccharide metabolic process	118	2	0.35	0.04836	KFD49180.1 hypothetical protein M513_10004 [Trichuris suis], XP_010121053.1 PREDICTED: polyubiquitin isoform X2 [Chlamydotis macqueenii]
GO:0001934	positive regulation of protein phosphorylation	120	2	0.36	0.04984	ELU08985.1 hypothetical protein CAPTEDRAFT_182552 [Capitella teleta], XP_010121053.1 PREDICTED: polyubiquitin isoform X2 [Chlamydotis macqueenii]
E. verrucosus, LT10, 24h								E. cyaneus, LT10, 24h								G. lacustris, LT10, 24h
GO:0009408	response to heat	96	6	0.35	1.1e-06	XP_018007097.1 PREDICTED: dnaJ homolog subfamily A member 2-like [Hyalella azteca], XP_019737906.1 PREDICTED: dnaJ homolog subfamily B member 2 [Hippocampus comes], XP_018014215.1 PREDICTED: stress-induced-phosphoprotein 1-like [Hyalella azteca], XP_018007629.1 PREDICTED: dnaJ homolog subfamily B member 4-like [Hyalella azteca], CAQ60114.1 70kDa heat shock protein [Gammarus locusta], CAQ60114.1 7…		GO:0006950	response to stress	1254	14	2.16	2.5e-08	XP_019737906.1 PREDICTED: dnaJ homolog subfamily B member 2 [Hippocampus comes], XP_018021582.1 PREDICTED: uncharacterized protein LOC108677806 isoform X2 [Hyalella azteca], AFI60316.1 heat shock protein 70 [Eulimnogammarus verrucosus], XP_018007629.1 PREDICTED: dnaJ homolog subfamily B member 4-like [Hyalella azteca], XP_018009888.1 PREDICTED: activator of 90 kDa heat shock protein ATPase homolo…		GO:0006950	response to stress	982	15	1.88	3.5e-11	CDL93418.1 Heat Shock Protein 70 KDa form 2, partial [Gammarus pulex], XP_018013767.1 PREDICTED: heat shock protein HSP 90-alpha-like [Hyalella azteca], CDL93418.1 Heat Shock Protein 70 KDa form 2, partial [Gammarus pulex], AFI60314.1 heat shock protein 70, partial [Eulimnogammarus marituji], CAQ60114.1 70kDa heat shock protein [Gammarus locusta], XP_018021583.1 PREDICTED: mediator of RNA polymer…
GO:0006457	protein folding	256	7	0.93	3.2e-05	XP_018022645.1 PREDICTED: 60 kDa heat shock protein, mitochondrial-like [Hyalella azteca], XP_018015331.1 PREDICTED: heat shock cognate 71 kDa protein [Hyalella azteca], XP_018007097.1 PREDICTED: dnaJ homolog subfamily A member 2-like [Hyalella azteca], XP_019737906.1 PREDICTED: dnaJ homolog subfamily B member 2 [Hippocampus comes], XP_018021558.1 PREDICTED: ero1-like protein [Hyalella azteca], X…		GO:0006457	protein folding	259	4	0.45	0.00085	XP_019737906.1 PREDICTED: dnaJ homolog subfamily B member 2 [Hippocampus comes], XP_018007629.1 PREDICTED: dnaJ homolog subfamily B member 4-like [Hyalella azteca], XP_018013767.1 PREDICTED: heat shock protein HSP 90-alpha-like [Hyalella azteca], XP_018022683.1 PREDICTED: heat shock protein HSP 90-alpha-like [Hyalella azteca]		GO:0009408	response to heat	68	3	0.13	0.00027	CDL93418.1 Heat Shock Protein 70 KDa form 2, partial [Gammarus pulex], AHX41289.1 heat shock protein 70, partial [Gammarus decorosus], XP_018015328.1 PREDICTED: heat shock 70 kDa protein-like [Hyalella azteca]
GO:0006950	response to stress	1228	18	4.47	6.4e-05	XP_018022645.1 PREDICTED: 60 kDa heat shock protein, mitochondrial-like [Hyalella azteca], XP_018009888.1 PREDICTED: activator of 90 kDa heat shock protein ATPase homolog 1-like [Hyalella azteca], AFI60316.1 heat shock protein 70 [Eulimnogammarus verrucosus], XP_018015331.1 PREDICTED: heat shock cognate 71 kDa protein [Hyalella azteca], XP_018007097.1 PREDICTED: dnaJ homolog subfamily A member 2-…		GO:0009408	response to heat	112	3	0.19	0.00087	XP_019737906.1 PREDICTED: dnaJ homolog subfamily B member 2 [Hippocampus comes], XP_018007629.1 PREDICTED: dnaJ homolog subfamily B member 4-like [Hyalella azteca], BAO23807.1 heat shock 70 kDa protein 2 [Brachionus plicatilis]		GO:0048593	camera-type eye morphogenesis	30	2	0.06	0.00144	CDL93418.1 Heat Shock Protein 70 KDa form 2, partial [Gammarus pulex], XP_018015328.1 PREDICTED: heat shock 70 kDa protein-like [Hyalella azteca]
GO:0046686	response to cadmium ion	78	3	0.28	0.0028	XP_018014215.1 PREDICTED: stress-induced-phosphoprotein 1-like [Hyalella azteca], KZS21382.1 Sodium-dependent phosphate transport protein 2A [Daphnia magna], CAQ60114.1 70kDa heat shock protein [Gammarus locusta]										GO:0046686	response to cadmium ion	50	2	0.1	0.00398	CDL93418.1 Heat Shock Protein 70 KDa form 2, partial [Gammarus pulex], XP_018015328.1 PREDICTED: heat shock 70 kDa protein-like [Hyalella azteca]
GO:0048593	camera-type eye morphogenesis	33	2	0.12	0.0063	XP_018014121.1 PREDICTED: serine/threonine-protein kinase pim-3-like [Hyalella azteca], CAQ60114.1 70kDa heat shock protein [Gammarus locusta]										GO:0009410	response to xenobiotic stimulus	53	2	0.1	0.00446	CDL93418.1 Heat Shock Protein 70 KDa form 2, partial [Gammarus pulex], XP_018015328.1 PREDICTED: heat shock 70 kDa protein-like [Hyalella azteca]
GO:0098656	anion transmembrane transport	36	2	0.13	0.0075	XP_018013305.1 PREDICTED: solute carrier family 13 member 5-like [Hyalella azteca], KZS21382.1 Sodium-dependent phosphate transport protein 2A [Daphnia magna]										GO:0001568	blood vessel development	120	2	0.23	0.02144	CDL93418.1 Heat Shock Protein 70 KDa form 2, partial [Gammarus pulex], XP_018015328.1 PREDICTED: heat shock 70 kDa protein-like [Hyalella azteca]
GO:0035725	sodium ion transmembrane transport	47	2	0.17	0.0126	XP_018013305.1 PREDICTED: solute carrier family 13 member 5-like [Hyalella azteca], KZS21382.1 Sodium-dependent phosphate transport protein 2A [Daphnia magna]										GO:0001944	vasculature development	124	2	0.24	0.0228	CDL93418.1 Heat Shock Protein 70 KDa form 2, partial [Gammarus pulex], XP_018015328.1 PREDICTED: heat shock 70 kDa protein-like [Hyalella azteca]
GO:0031347	regulation of defense response	70	2	0.25	0.0267	XP_018011928.1 PREDICTED: protein strawberry notch-like [Hyalella azteca], CAQ60114.1 70kDa heat shock protein [Gammarus locusta]										GO:0072358	cardiovascular system development	128	2	0.24	0.0242	CDL93418.1 Heat Shock Protein 70 KDa form 2, partial [Gammarus pulex], XP_018015328.1 PREDICTED: heat shock 70 kDa protein-like [Hyalella azteca]
GO:0006814	sodium ion transport	73	2	0.27	0.0288	XP_018013305.1 PREDICTED: solute carrier family 13 member 5-like [Hyalella azteca], KZS21382.1 Sodium-dependent phosphate transport protein 2A [Daphnia magna]										GO:0006457	protein folding	182	2	0.35	0.04619	XP_018013767.1 PREDICTED: heat shock protein HSP 90-alpha-like [Hyalella azteca], XP_018022683.1 PREDICTED: heat shock protein HSP 90-alpha-like [Hyalella azteca]
GO:0009636	response to toxic substance	83	2	0.3	0.0365	XP_018014215.1 PREDICTED: stress-induced-phosphoprotein 1-like [Hyalella azteca], CAQ60114.1 70kDa heat shock protein [Gammarus locusta]
GO:0019725	cellular homeostasis	226	3	0.82	0.0485	XP_019737906.1 PREDICTED: dnaJ homolog subfamily B member 2 [Hippocampus comes], XP_018014121.1 PREDICTED: serine/threonine-protein kinase pim-3-like [Hyalella azteca], KZS21382.1 Sodium-dependent phosphate transport protein 2A [Daphnia magna]
E. verrucosus, LC10 Cd, 24h								E. cyaneus, LC10 Cd, 24h								G. lacustris, LC10 Cd, 24h
GO:0044416	induction by symbiont of host defense response	5	2	0	8.8e-06	XP_015912981.1 heat shock protein 70 B2-like [Parasteatoda tepidariorum], CAQ60114.1 70kDa heat shock protein [Gammarus locusta]		GO:0019082	viral protein processing	19	4	0.03	3.1e-08	KII74048.1 Polyubiquitin [Thelohanellus kitauei], KRX69795.1 Polyubiquitin-C [Trichinella sp. T6], KII74049.1 Polyubiquitin-C [Thelohanellus kitauei], KII74049.1 Polyubiquitin-C [Thelohanellus kitauei]		GO:0006950	response to stress	445	4	0.49	0.0017	CAQ60114.1 70kDa heat shock protein [Gammarus locusta], CAQ60114.1 70kDa heat shock protein [Gammarus locusta], CAQ60114.1 70kDa heat shock protein [Gammarus locusta], EFX61388.1 hypothetical protein DAPPUDRAFT_69734, partial [Daphnia pulex]
GO:0030260	entry into host cell	9	2	0.01	3.2e-05	XP_015912981.1 heat shock protein 70 B2-like [Parasteatoda tepidariorum], CAQ60114.1 70kDa heat shock protein [Gammarus locusta]		GO:0001172	transcription, RNA-templated	18	3	0.03	4.2e-06	KII74048.1 Polyubiquitin [Thelohanellus kitauei], KII74049.1 Polyubiquitin-C [Thelohanellus kitauei], KII74049.1 Polyubiquitin-C [Thelohanellus kitauei]
GO:0009636	response to toxic substance	91	2	0.09	0.0034	XP_015912981.1 heat shock protein 70 B2-like [Parasteatoda tepidariorum], CAQ60114.1 70kDa heat shock protein [Gammarus locusta]		GO:0006950	response to stress	1361	10	2.49	0.00022	KRX69795.1 Polyubiquitin-C [Trichinella sp. T6], BAO23807.1 heat shock 70 kDa protein 2 [Brachionus plicatilis], XP_018022683.1 PREDICTED: heat shock protein HSP 90-alpha-like [Hyalella azteca], XP_003768959.1 PREDICTED: heat shock 70 kDa protein 1-like [Sarcophilus harrisii], CAQ60114.1 70kDa heat shock protein [Gammarus locusta], CAQ60114.1 70kDa heat shock protein [Gammarus locusta], CAQ60114.…
GO:0009408	response to heat	105	2	0.1	0.0045	CAQ60114.1 70kDa heat shock protein [Gammarus locusta], CAQ60114.1 70kDa heat shock protein [Gammarus locusta]		GO:0006511	ubiquitin-dependent protein catabolic process	196	4	0.36	0.00039	KRX69795.1 Polyubiquitin-C [Trichinella sp. T6], EFX61346.1 effete protein/ubiquitin ligase-like protein, partial [Daphnia pulex], EFX61346.1 effete protein/ubiquitin ligase-like protein, partial [Daphnia pulex], EFX61346.1 effete protein/ubiquitin ligase-like protein, partial [Daphnia pulex]
								GO:0016567	protein ubiquitination	266	4	0.49	0.00123	KRX69795.1 Polyubiquitin-C [Trichinella sp. T6], EFX61346.1 effete protein/ubiquitin ligase-like protein, partial [Daphnia pulex], EFX61346.1 effete protein/ubiquitin ligase-like protein, partial [Daphnia pulex], EFX61346.1 effete protein/ubiquitin ligase-like protein, partial [Daphnia pulex]
								GO:0009636	response to toxic substance	94	2	0.17	0.01257	XP_003768959.1 PREDICTED: heat shock 70 kDa protein 1-like [Sarcophilus harrisii], XP_013790449.1 heat shock 70 kDa protein cognate 4-like [Limulus polyphemus]

## Sheet: downregs_BP
GO.ID	Term	Annotated	Significant	Expected	p-value	Genes		GO.ID	Term	Annotated	Significant	Expected	p-value	Genes		GO.ID	Term	Annotated	Significant	Expected	p-value	Genes
E. verrucosus, LT10, 3h								E. cyaneus, LT10, 3h
GO:0006412	translation	1016	46	6.73	7.9e-24	XP_002108712.1 L27a [Trichoplax adhaerens], PFX28186.1 40S ribosomal protein S8 [Stylophora pistillata], XP_001618065.1 hypothetical protein NEMVEDRAFT_v1g67737 [Nematostella vectensis], EFX61290.1 hypothetical protein DAPPUDRAFT_69961 [Daphnia pulex], EFX61290.1 hypothetical protein DAPPUDRAFT_69961 [Daphnia pulex], CCQ18609.1 60S acidic ribosomal protein P1 [Sycon ciliatum], EFX61290.1 hypothet…		GO:0006412	translation	1010	73	9.59	< 1e-30	ABW86313.1 putative tumor suppressor QM protein, partial [Hyriopsis schlegelii], XP_002108712.1 L27a [Trichoplax adhaerens], EFX61290.1 hypothetical protein DAPPUDRAFT_69961 [Daphnia pulex], XP_005350508.1 PREDICTED: 60S ribosomal protein L30-like [Microtus ochrogaster], NP_001279708.1 ribosomal protein L23 [Callorhinchus milii], OTF83058.1 40S ribosomal protein S5-like protein [Euroglyphus mayne…
GO:0006414	translational elongation	149	10	0.99	4.5e-08	PFX28186.1 40S ribosomal protein S8 [Stylophora pistillata], XP_001618065.1 hypothetical protein NEMVEDRAFT_v1g67737 [Nematostella vectensis], CCQ18609.1 60S acidic ribosomal protein P1 [Sycon ciliatum], XP_001618065.1 hypothetical protein NEMVEDRAFT_v1g67737 [Nematostella vectensis], XP_015218410.1 PREDICTED: elongation factor 1-alpha 1 isoform X2 [Lepisosteus oculatus], XP_001618065.1 hypotheti…		GO:0006414	translational elongation	140	13	1.33	6.5e-10	ADR10432.1 elongation factor 1 alpha [Hydractinia echinata], XP_020795676.1 elongation factor 2-like [Boleophthalmus pectinirostris], XP_022161253.1 60S acidic ribosomal protein P2-like [Myzus persicae], XP_001618065.1 hypothetical protein NEMVEDRAFT_v1g67737 [Nematostella vectensis], AGH70192.1 40S ribosomal protein S8 [Placozoa sp. H4], PFX28186.1 40S ribosomal protein S8 [Stylophora pistillata…
GO:0010229	inflorescence development	5	2	0.03	0.00043	XP_002108712.1 L27a [Trichoplax adhaerens], XP_017502092.1 PREDICTED: 60S ribosomal protein L27a [Manis javanica]		GO:0000462	maturation of SSU-rRNA from tricistronic rRNA transcript (SSU-rRNA, 5.8S rRNA, LSU-rRNA)	7	3	0.07	2.8e-05	AGH70192.1 40S ribosomal protein S8 [Placozoa sp. H4], PFX28186.1 40S ribosomal protein S8 [Stylophora pistillata], AGH70192.1 40S ribosomal protein S8 [Placozoa sp. H4]
GO:0006435	threonyl-tRNA aminoacylation	7	2	0.05	0.00089	XP_001618065.1 hypothetical protein NEMVEDRAFT_v1g67737 [Nematostella vectensis], XP_001618065.1 hypothetical protein NEMVEDRAFT_v1g67737 [Nematostella vectensis]		GO:0010229	inflorescence development	9	3	0.09	6.7e-05	XP_002108712.1 L27a [Trichoplax adhaerens], XP_018910163.1 PREDICTED: 60S ribosomal protein L27a [Bemisia tabaci], XP_017502092.1 PREDICTED: 60S ribosomal protein L27a [Manis javanica]
GO:0097067	cellular response to thyroid hormone stimulus	10	2	0.07	0.00188	XP_009026914.1 hypothetical protein HELRODRAFT_186015 [Helobdella robusta], XP_003440460.1 PREDICTED: pro-cathepsin H [Oreochromis niloticus]		GO:0006334	nucleosome assembly	89	6	0.85	0.0002	XP_001617568.1 hypothetical protein NEMVEDRAFT_v1g69974 [Nematostella vectensis], XP_002111498.1 conserved hypothetical protein [Trichoplax adhaerens], OPJ68338.1 histone H2A [Patagioenas fasciata monilis], XP_016391442.1 PREDICTED: histone H4-like [Sinocyclocheilus rhinocerous], XP_018020084.1 PREDICTED: histone H1-delta-like [Hyalella azteca], XP_018020084.1 PREDICTED: histone H1-delta-like [Hy…
GO:0019882	antigen processing and presentation	22	2	0.15	0.00917	XP_012944826.1 PREDICTED: ubiquitin-60S ribosomal protein L40 [Aplysia californica], XP_003440460.1 PREDICTED: pro-cathepsin H [Oreochromis niloticus]		GO:0006435	threonyl-tRNA aminoacylation	5	2	0.05	0.00088	XP_001618065.1 hypothetical protein NEMVEDRAFT_v1g67737 [Nematostella vectensis], XP_001618065.1 hypothetical protein NEMVEDRAFT_v1g67737 [Nematostella vectensis]
GO:0042274	ribosomal small subunit biogenesis	28	2	0.19	0.01463	PFX28186.1 40S ribosomal protein S8 [Stylophora pistillata], A2I3Z2.1 RecName: Full=40S ribosomal protein SA		GO:0050832	defense response to fungus	38	3	0.36	0.00552	AGL33707.1 cathepsin L4 [Sinonovacula constricta], XP_022306666.1 cathepsin L1-like [Crassostrea virginica], XP_013413907.1 PREDICTED: cathepsin L1-like [Lingula anatina]
GO:0018208	peptidyl-proline modification	86	3	0.57	0.01927	XP_002108712.1 L27a [Trichoplax adhaerens], XP_018018279.1 PREDICTED: prolyl 4-hydroxylase subunit alpha-1-like [Hyalella azteca], XP_018026781.1 PREDICTED: peptidyl-prolyl cis-trans isomerase FKBP1B-like [Hyalella azteca]		GO:0009847	spore germination	12	2	0.11	0.00554	AEC33277.1 14-3-3 protein, partial [Penaeus monodon], AEC33277.1 14-3-3 protein, partial [Penaeus monodon]
GO:0019080	viral gene expression	35	2	0.23	0.02236	XP_012944826.1 PREDICTED: ubiquitin-60S ribosomal protein L40 [Aplysia californica], XP_017502092.1 PREDICTED: 60S ribosomal protein L27a [Manis javanica]		GO:0051258	protein polymerization	172	6	1.63	0.0059	XP_013409169.1 PREDICTED: tubulin beta chain-like isoform X2 [Lingula anatina], XP_798940.3 PREDICTED: tubulin beta-4B chain [Strongylocentrotus purpuratus], KFQ67714.1 hypothetical protein N335_11029, partial [Phaethon lepturus], XP_009171024.1 hypothetical protein T265_07282 [Opisthorchis viverrini], OQR68825.1 tubulin beta-4 chain-like [Tropilaelaps mercedesae], XP_798940.3 PREDICTED: tubulin …
GO:0006415	translational termination	35	2	0.23	0.02236	EFX61299.1 hypothetical protein DAPPUDRAFT_69950, partial [Daphnia pulex], XP_017502092.1 PREDICTED: 60S ribosomal protein L27a [Manis javanica]		GO:0009908	flower development	53	3	0.5	0.01384	XP_002108712.1 L27a [Trichoplax adhaerens], XP_018910163.1 PREDICTED: 60S ribosomal protein L27a [Bemisia tabaci], XP_017502092.1 PREDICTED: 60S ribosomal protein L27a [Manis javanica]
GO:0009908	flower development	37	2	0.25	0.02481	XP_002108712.1 L27a [Trichoplax adhaerens], XP_017502092.1 PREDICTED: 60S ribosomal protein L27a [Manis javanica]		GO:0042255	ribosome assembly	23	2	0.22	0.01986	XP_001618065.1 hypothetical protein NEMVEDRAFT_v1g67737 [Nematostella vectensis], A2I3Z2.1 RecName: Full=40S ribosomal protein SA
GO:0002764	immune response-regulating signaling pathway	43	2	0.28	0.0328	XP_012944826.1 PREDICTED: ubiquitin-60S ribosomal protein L40 [Aplysia californica], XP_003440460.1 PREDICTED: pro-cathepsin H [Oreochromis niloticus]		GO:0000413	protein peptidyl-prolyl isomerization	70	3	0.66	0.02882	XP_002108712.1 L27a [Trichoplax adhaerens], XP_002108712.1 L27a [Trichoplax adhaerens], XP_018910163.1 PREDICTED: 60S ribosomal protein L27a [Bemisia tabaci]
GO:0016051	carbohydrate biosynthetic process	107	3	0.71	0.03389	XP_012944826.1 PREDICTED: ubiquitin-60S ribosomal protein L40 [Aplysia californica], XP_018027640.1 PREDICTED: carbohydrate sulfotransferase 11-like [Hyalella azteca], XP_021784467.1 LOW QUALITY PROTEIN: polyubiquitin-B [Papio anubis]		GO:0007017	microtubule-based process	395	8	3.75	0.03425	XP_002108712.1 L27a [Trichoplax adhaerens], XP_013409169.1 PREDICTED: tubulin beta chain-like isoform X2 [Lingula anatina], XP_798940.3 PREDICTED: tubulin beta-4B chain [Strongylocentrotus purpuratus], KFQ67714.1 hypothetical protein N335_11029, partial [Phaethon lepturus], XP_009171024.1 hypothetical protein T265_07282 [Opisthorchis viverrini], XP_017502092.1 PREDICTED: 60S ribosomal protein L27…
GO:0035690	cellular response to drug	44	2	0.29	0.03422	XP_018024286.1 PREDICTED: superoxide dismutase [Cu-Zn]-like [Hyalella azteca], XP_018026781.1 PREDICTED: peptidyl-prolyl cis-trans isomerase FKBP1B-like [Hyalella azteca]		GO:0006415	translational termination	33	2	0.31	0.03898	EFX61299.1 hypothetical protein DAPPUDRAFT_69950, partial [Daphnia pulex], XP_017502092.1 PREDICTED: 60S ribosomal protein L27a [Manis javanica]
GO:0044403	symbiont process	116	3	0.77	0.04151	XP_012944826.1 PREDICTED: ubiquitin-60S ribosomal protein L40 [Aplysia californica], AAS55927.1 cytoskeletal beta actin, partial [Sus scrofa], XP_017502092.1 PREDICTED: 60S ribosomal protein L27a [Manis javanica]		GO:0018208	peptidyl-proline modification	86	3	0.82	0.04838	XP_002108712.1 L27a [Trichoplax adhaerens], XP_002108712.1 L27a [Trichoplax adhaerens], XP_018910163.1 PREDICTED: 60S ribosomal protein L27a [Bemisia tabaci]
E. verrucosus, LT10, 24h								E. cyaneus, LT10, 24h
GO:0006412	translation	898	102	19.08	< 1e-30	PAA87414.1 hypothetical protein BOX15_Mlig032561g1 [Macrostomum lignano], ELU07913.1 hypothetical protein CAPTEDRAFT_161382 [Capitella teleta], XP_009031137.1 hypothetical protein HELRODRAFT_70594, partial [Helobdella robusta], ACD65128.1 putative 60S ribosomal protein RPL27 [Novocrania anomala], ACD65133.1 putative 60S ribosomal protein RPLP1 [Novocrania anomala], XP_009028941.1 hypothetical pro…		GO:0006412	translation	840	25	3.45	3.4e-12	EFX61270.1 hypothetical protein DAPPUDRAFT_340306, partial [Daphnia pulex], PFX28186.1 40S ribosomal protein S8 [Stylophora pistillata], XP_002108712.1 L27a [Trichoplax adhaerens], CBN08632.1 small nucleolar RNA, C/D box 43 [Microcosmus squamiger], XP_022161253.1 60S acidic ribosomal protein P2-like [Myzus persicae], ABW86313.1 putative tumor suppressor QM protein, partial [Hyriopsis schlegelii],…
GO:0006414	translational elongation	134	16	2.85	2.2e-08	ELU07913.1 hypothetical protein CAPTEDRAFT_161382 [Capitella teleta], ACD65133.1 putative 60S ribosomal protein RPLP1 [Novocrania anomala], AOR07117.1 elongation factor 1-alpha [Mesenchytraeus gelidus], EFX61299.1 hypothetical protein DAPPUDRAFT_69950, partial [Daphnia pulex], XP_001618065.1 hypothetical protein NEMVEDRAFT_v1g67737 [Nematostella vectensis], XP_015794366.1 PREDICTED: 60S acidic ri…		GO:0006414	translational elongation	119	7	0.49	4.7e-07	PFX28186.1 40S ribosomal protein S8 [Stylophora pistillata], XP_022161253.1 60S acidic ribosomal protein P2-like [Myzus persicae], AGH70192.1 40S ribosomal protein S8 [Placozoa sp. H4], XP_001618065.1 hypothetical protein NEMVEDRAFT_v1g67737 [Nematostella vectensis], XP_001618065.1 hypothetical protein NEMVEDRAFT_v1g67737 [Nematostella vectensis], XP_001618065.1 hypothetical protein NEMVEDRAFT_v1…
GO:0019082	viral protein processing	18	5	0.38	2.8e-05	KRZ41538.1 Polyubiquitin-C [Trichinella pseudospiralis], XP_012944826.1 PREDICTED: ubiquitin-60S ribosomal protein L40 [Aplysia californica], KII74049.1 Polyubiquitin-C [Thelohanellus kitauei], KII74049.1 Polyubiquitin-C [Thelohanellus kitauei], KII74049.1 Polyubiquitin-C [Thelohanellus kitauei]		GO:0000462	maturation of SSU-rRNA from tricistronic rRNA transcript (SSU-rRNA, 5.8S rRNA, LSU-rRNA)	7	2	0.03	0.00034	PFX28186.1 40S ribosomal protein S8 [Stylophora pistillata], AGH70192.1 40S ribosomal protein S8 [Placozoa sp. H4]
GO:0001172	transcription, RNA-templated	19	5	0.4	3.8e-05	KRZ41538.1 Polyubiquitin-C [Trichinella pseudospiralis], XP_012944826.1 PREDICTED: ubiquitin-60S ribosomal protein L40 [Aplysia californica], KII74049.1 Polyubiquitin-C [Thelohanellus kitauei], KII74049.1 Polyubiquitin-C [Thelohanellus kitauei], KII74049.1 Polyubiquitin-C [Thelohanellus kitauei]		GO:0010229	inflorescence development	8	2	0.03	0.00046	XP_018910163.1 PREDICTED: 60S ribosomal protein L27a [Bemisia tabaci], XP_002108712.1 L27a [Trichoplax adhaerens]
GO:0006030	chitin metabolic process	165	13	3.51	4.8e-05	XP_009024215.1 hypothetical protein HELRODRAFT_193192 [Helobdella robusta], XP_018013985.1 PREDICTED: leucine-rich repeat extensin-like protein 5 isoform X3 [Hyalella azteca], XP_009024215.1 hypothetical protein HELRODRAFT_193192 [Helobdella robusta], XP_018026266.1 PREDICTED: uncharacterized protein LOC108681715, partial [Hyalella azteca], XP_018016079.1 PREDICTED: mediator of RNA polymerase II …		GO:0006334	nucleosome assembly	77	3	0.32	0.00383	XP_001617568.1 hypothetical protein NEMVEDRAFT_v1g69974 [Nematostella vectensis], XP_002111498.1 conserved hypothetical protein [Trichoplax adhaerens], XP_018020084.1 PREDICTED: histone H1-delta-like [Hyalella azteca]
GO:0051258	protein polymerization	164	12	3.48	0.00019	KRY60984.1 Tubulin alpha-3 chain, partial [Trichinella britovi], XP_013402421.1 PREDICTED: tubulin alpha-1A chain-like [Lingula anatina], XP_015768684.1 PREDICTED: tubulin alpha-1 chain [Acropora digitifera], PAA71928.1 hypothetical protein BOX15_Mlig013587g1, partial [Macrostomum lignano], OWF37411.1 Tubulin alpha chain, testis-specific [Mizuhopecten yessoensis], XP_011619158.1 PREDICTED: tubuli…		GO:0001510	RNA methylation	45	2	0.18	0.01461	PFX28186.1 40S ribosomal protein S8 [Stylophora pistillata], AGH70192.1 40S ribosomal protein S8 [Placozoa sp. H4]
GO:0031101	fin regeneration	18	4	0.38	0.00048	KPI92989.1 Cathepsin B [Papilio xuthus], XP_787947.3 PREDICTED: cathepsin B [Strongylocentrotus purpuratus], XP_018012114.1 PREDICTED: uncharacterized protein LOC108669321 [Hyalella azteca], XP_787947.3 PREDICTED: cathepsin B [Strongylocentrotus purpuratus]		GO:0009908	flower development	49	2	0.2	0.01718	XP_018910163.1 PREDICTED: 60S ribosomal protein L27a [Bemisia tabaci], XP_002108712.1 L27a [Trichoplax adhaerens]
GO:0006334	nucleosome assembly	58	6	1.23	0.00138	XP_001617568.1 hypothetical protein NEMVEDRAFT_v1g69974 [Nematostella vectensis], XP_018022864.1 PREDICTED: pro-resilin-like [Hyalella azteca], XP_001617568.1 hypothetical protein NEMVEDRAFT_v1g69974 [Nematostella vectensis], XP_018020084.1 PREDICTED: histone H1-delta-like [Hyalella azteca], XP_018020084.1 PREDICTED: histone H1-delta-like [Hyalella azteca], XP_018007421.1 PREDICTED: histone H1-de…		GO:0051258	protein polymerization	156	3	0.64	0.02599	XP_013409169.1 PREDICTED: tubulin beta chain-like isoform X2 [Lingula anatina], KFQ67714.1 hypothetical protein N335_11029, partial [Phaethon lepturus], XP_009171024.1 hypothetical protein T265_07282 [Opisthorchis viverrini]
GO:0010229	inflorescence development	5	2	0.11	0.00431	XP_018910163.1 PREDICTED: 60S ribosomal protein L27a [Bemisia tabaci], XP_002108712.1 L27a [Trichoplax adhaerens]
GO:0006435	threonyl-tRNA aminoacylation	5	2	0.11	0.00431	XP_001618065.1 hypothetical protein NEMVEDRAFT_v1g67737 [Nematostella vectensis], XP_001618065.1 hypothetical protein NEMVEDRAFT_v1g67737 [Nematostella vectensis]
GO:0009751	response to salicylic acid	8	2	0.17	0.01156	XP_012944826.1 PREDICTED: ubiquitin-60S ribosomal protein L40 [Aplysia californica], XP_014219855.1 PREDICTED: ubiquitin [Copidosoma floridanum]
GO:0007017	microtubule-based process	334	14	7.1	0.01184	XP_002408929.1 dynein light chain [Ixodes scapularis], KRY60984.1 Tubulin alpha-3 chain, partial [Trichinella britovi], XP_013402421.1 PREDICTED: tubulin alpha-1A chain-like [Lingula anatina], XP_015768684.1 PREDICTED: tubulin alpha-1 chain [Acropora digitifera], PAA71928.1 hypothetical protein BOX15_Mlig013587g1, partial [Macrostomum lignano], XP_009082707.1 PREDICTED: dynein light chain 1, cyto…
GO:0000462	maturation of SSU-rRNA from tricistronic rRNA transcript (SSU-rRNA, 5.8S rRNA, LSU-rRNA)	9	2	0.19	0.01466	PFX28186.1 40S ribosomal protein S8 [Stylophora pistillata], ELU12655.1 hypothetical protein CAPTEDRAFT_218947 [Capitella teleta]
GO:0030490	maturation of SSU-rRNA	9	2	0.19	0.01466	PFX28186.1 40S ribosomal protein S8 [Stylophora pistillata], ELU12655.1 hypothetical protein CAPTEDRAFT_218947 [Capitella teleta]
GO:0042274	ribosomal small subunit biogenesis	26	3	0.55	0.01715	PFX28186.1 40S ribosomal protein S8 [Stylophora pistillata], ELU12655.1 hypothetical protein CAPTEDRAFT_218947 [Capitella teleta], A2I3Z2.1 RecName: Full=40S ribosomal protein SA
GO:0046677	response to antibiotic	72	5	1.53	0.01829	ABV44722.1 40S ribosomal protein S12-like protein [Phlebotomus papatasi], XP_012944826.1 PREDICTED: ubiquitin-60S ribosomal protein L40 [Aplysia californica], XP_018027099.1 PREDICTED: serine-rich adhesin for platelets-like isoform X3 [Hyalella azteca], XP_018024286.1 PREDICTED: superoxide dismutase [Cu-Zn]-like [Hyalella azteca], XP_014219855.1 PREDICTED: ubiquitin [Copidosoma floridanum]
GO:0006508	proteolysis	1043	32	22.16	0.02079	XP_018018923.1 PREDICTED: trypsin-1-like [Hyalella azteca], XP_015788835.1 PREDICTED: cathepsin L1-like [Tetranychus urticae], KRY60984.1 Tubulin alpha-3 chain, partial [Trichinella britovi], XP_009025143.1 hypothetical protein HELRODRAFT_67827 [Helobdella robusta], EFX61346.1 effete protein/ubiquitin ligase-like protein, partial [Daphnia pulex], KRZ41538.1 Polyubiquitin-C [Trichinella pseudospir…
GO:0034614	cellular response to reactive oxygen species	11	2	0.23	0.02178	XP_018027099.1 PREDICTED: serine-rich adhesin for platelets-like isoform X3 [Hyalella azteca], XP_018024286.1 PREDICTED: superoxide dismutase [Cu-Zn]-like [Hyalella azteca]
GO:0071236	cellular response to antibiotic	12	2	0.25	0.02577	XP_018027099.1 PREDICTED: serine-rich adhesin for platelets-like isoform X3 [Hyalella azteca], XP_018024286.1 PREDICTED: superoxide dismutase [Cu-Zn]-like [Hyalella azteca]
GO:0001101	response to acid chemical	114	6	2.42	0.03442	XP_017532565.1 PREDICTED: fatty acid-binding protein, adipocyte [Manis javanica], XP_012944826.1 PREDICTED: ubiquitin-60S ribosomal protein L40 [Aplysia californica], AAV73912.1 calmodulin-like protein [Pinctada fucata], AEC33277.1 14-3-3 protein, partial [Penaeus monodon], XP_018024286.1 PREDICTED: superoxide dismutase [Cu-Zn]-like [Hyalella azteca], XP_014219855.1 PREDICTED: ubiquitin [Copidoso…
GO:0071241	cellular response to inorganic substance	14	2	0.3	0.03457	XP_017532565.1 PREDICTED: fatty acid-binding protein, adipocyte [Manis javanica], XP_018024286.1 PREDICTED: superoxide dismutase [Cu-Zn]-like [Hyalella azteca]
GO:0071248	cellular response to metal ion	14	2	0.3	0.03457	XP_017532565.1 PREDICTED: fatty acid-binding protein, adipocyte [Manis javanica], XP_018024286.1 PREDICTED: superoxide dismutase [Cu-Zn]-like [Hyalella azteca]
GO:0009908	flower development	34	3	0.72	0.0349	XP_018910163.1 PREDICTED: 60S ribosomal protein L27a [Bemisia tabaci], XP_002108712.1 L27a [Trichoplax adhaerens], ABN14926.1 cytoskeletal actin 2, partial [Taenia asiatica]
GO:0035690	cellular response to drug	37	3	0.79	0.04328	XP_018026781.1 PREDICTED: peptidyl-prolyl cis-trans isomerase FKBP1B-like [Hyalella azteca], XP_018027099.1 PREDICTED: serine-rich adhesin for platelets-like isoform X3 [Hyalella azteca], XP_018024286.1 PREDICTED: superoxide dismutase [Cu-Zn]-like [Hyalella azteca]
GO:0001818	negative regulation of cytokine production	16	2	0.34	0.04434	XP_012944826.1 PREDICTED: ubiquitin-60S ribosomal protein L40 [Aplysia californica], XP_013387554.1 PREDICTED: serine protease hepsin-like [Lingula anatina]
E. verrucosus, LC10 Cd, 24h								E. cyaneus, LC10 Cd, 24h
GO:0006412	translation	934	30	4.34	6.9e-15	XP_008212420.1 PREDICTED: 60S ribosomal protein L3 [Nasonia vitripennis], XP_011150282.1 PREDICTED: 40S ribosomal protein S2 [Harpegnathos saltator], EFX60049.1 hypothetical protein DAPPUDRAFT_72936 [Daphnia pulex], EFX61299.1 hypothetical protein DAPPUDRAFT_69950, partial [Daphnia pulex], EFX61299.1 hypothetical protein DAPPUDRAFT_69950, partial [Daphnia pulex], PAV70235.1 hypothetical protein W…		GO:0006412	translation	994	22	2.86	5.4e-12	EFX61299.1 hypothetical protein DAPPUDRAFT_69950, partial [Daphnia pulex], XP_020795676.1 elongation factor 2-like [Boleophthalmus pectinirostris], XP_001618065.1 hypothetical protein NEMVEDRAFT_v1g67737 [Nematostella vectensis], XP_001618065.1 hypothetical protein NEMVEDRAFT_v1g67737 [Nematostella vectensis], XP_001618065.1 hypothetical protein NEMVEDRAFT_v1g67737 [Nematostella vectensis], XP_01…
GO:0006414	translational elongation	137	8	0.64	1.5e-05	EFX61299.1 hypothetical protein DAPPUDRAFT_69950, partial [Daphnia pulex], EFX61299.1 hypothetical protein DAPPUDRAFT_69950, partial [Daphnia pulex], XP_001618065.1 hypothetical protein NEMVEDRAFT_v1g67737 [Nematostella vectensis], XP_001618065.1 hypothetical protein NEMVEDRAFT_v1g67737 [Nematostella vectensis], XP_001618065.1 hypothetical protein NEMVEDRAFT_v1g67737 [Nematostella vectensis], XP_…		GO:0006414	translational elongation	141	6	0.41	2.6e-06	EFX61299.1 hypothetical protein DAPPUDRAFT_69950, partial [Daphnia pulex], XP_020795676.1 elongation factor 2-like [Boleophthalmus pectinirostris], XP_001618065.1 hypothetical protein NEMVEDRAFT_v1g67737 [Nematostella vectensis], XP_001618065.1 hypothetical protein NEMVEDRAFT_v1g67737 [Nematostella vectensis], XP_001618065.1 hypothetical protein NEMVEDRAFT_v1g67737 [Nematostella vectensis], XP_01…
GO:0006435	threonyl-tRNA aminoacylation	6	2	0.03	0.00031	XP_001618065.1 hypothetical protein NEMVEDRAFT_v1g67737 [Nematostella vectensis], XP_001618065.1 hypothetical protein NEMVEDRAFT_v1g67737 [Nematostella vectensis]		GO:0006334	nucleosome assembly	85	3	0.24	0.0018	OPJ68338.1 histone H2A [Patagioenas fasciata monilis], XP_001617568.1 hypothetical protein NEMVEDRAFT_v1g69974 [Nematostella vectensis], XP_002111498.1 conserved hypothetical protein [Trichoplax adhaerens]
GO:0009742	brassinosteroid mediated signaling pathway	8	2	0.04	0.00058	AEC33277.1 14-3-3 protein, partial [Penaeus monodon], AEC33277.1 14-3-3 protein, partial [Penaeus monodon]
GO:0046856	phosphatidylinositol dephosphorylation	13	2	0.06	0.0016	XP_011150282.1 PREDICTED: 40S ribosomal protein S2 [Harpegnathos saltator], XP_011150282.1 PREDICTED: 40S ribosomal protein S2 [Harpegnathos saltator]
GO:0045905	positive regulation of translational termination	14	2	0.07	0.00186	EFX61299.1 hypothetical protein DAPPUDRAFT_69950, partial [Daphnia pulex], EFX61299.1 hypothetical protein DAPPUDRAFT_69950, partial [Daphnia pulex]
GO:0006452	translational frameshifting	14	2	0.07	0.00186	EFX61299.1 hypothetical protein DAPPUDRAFT_69950, partial [Daphnia pulex], EFX61299.1 hypothetical protein DAPPUDRAFT_69950, partial [Daphnia pulex]
GO:0045901	positive regulation of translational elongation	15	2	0.07	0.00213	EFX61299.1 hypothetical protein DAPPUDRAFT_69950, partial [Daphnia pulex], EFX61299.1 hypothetical protein DAPPUDRAFT_69950, partial [Daphnia pulex]
GO:0008612	peptidyl-lysine modification to peptidyl-hypusine	16	2	0.07	0.00243	EFX61299.1 hypothetical protein DAPPUDRAFT_69950, partial [Daphnia pulex], EFX61299.1 hypothetical protein DAPPUDRAFT_69950, partial [Daphnia pulex]
GO:0000413	protein peptidyl-prolyl isomerization	64	3	0.3	0.00321	XP_018026781.1 PREDICTED: peptidyl-prolyl cis-trans isomerase FKBP1B-like [Hyalella azteca], XP_002108712.1 L27a [Trichoplax adhaerens], XP_021200657.1 peptidyl-prolyl cis-trans isomerase-like [Helicoverpa armigera]
GO:0051258	protein polymerization	177	4	0.82	0.009	DAA34071.1 TPA_exp: beta-tubulin [Amblyomma variegatum], XP_011667440.1 PREDICTED: LOW QUALITY PROTEIN: tubulin alpha-1 chain-like [Strongylocentrotus purpuratus], XP_012539004.1 PREDICTED: tubulin alpha-1 chain-like [Monomorium pharaonis], KRY60984.1 Tubulin alpha-3 chain, partial [Trichinella britovi]
GO:0001101	response to acid chemical	120	3	0.56	0.01807	XP_012944826.1 PREDICTED: ubiquitin-60S ribosomal protein L40 [Aplysia californica], AEC33277.1 14-3-3 protein, partial [Penaeus monodon], AEC33277.1 14-3-3 protein, partial [Penaeus monodon]
GO:0009737	response to abscisic acid	46	2	0.21	0.01921	AEC33277.1 14-3-3 protein, partial [Penaeus monodon], AEC33277.1 14-3-3 protein, partial [Penaeus monodon]
GO:0006334	nucleosome assembly	65	2	0.3	0.03651	XP_001617568.1 hypothetical protein NEMVEDRAFT_v1g69974 [Nematostella vectensis], XP_001617568.1 hypothetical protein NEMVEDRAFT_v1g69974 [Nematostella vectensis]
GO:0034728	nucleosome organization	71	2	0.33	0.04287	XP_001617568.1 hypothetical protein NEMVEDRAFT_v1g69974 [Nematostella vectensis], XP_001617568.1 hypothetical protein NEMVEDRAFT_v1g69974 [Nematostella vectensis]
GO:0065004	protein-DNA complex assembly	72	2	0.33	0.04396	XP_001617568.1 hypothetical protein NEMVEDRAFT_v1g69974 [Nematostella vectensis], XP_001617568.1 hypothetical protein NEMVEDRAFT_v1g69974 [Nematostella vectensis]
GO:0031497	chromatin assembly	72	2	0.33	0.04396	XP_001617568.1 hypothetical protein NEMVEDRAFT_v1g69974 [Nematostella vectensis], XP_001617568.1 hypothetical protein NEMVEDRAFT_v1g69974 [Nematostella vectensis]
GO:0006333	chromatin assembly or disassembly	77	2	0.36	0.0496	XP_001617568.1 hypothetical protein NEMVEDRAFT_v1g69974 [Nematostella vectensis], XP_001617568.1 hypothetical protein NEMVEDRAFT_v1g69974 [Nematostella vectensis]

## Sheet: upregs_MF
GO term ID	GO term description	Annotated	Significant	Expected	p-value	Transcript annotation		GO.ID	Term	Annotated	Significant	Expected	p-value	Transcript annotation		GO.ID	Term	Annotated	Significant	Expected	p-value	Transcript annotation
E. verrucosus, LT10, 3h								E. cyaneus, LT10, 3h								G. lacustris, LT10, 3h
GO:0005524	ATP binding	1858	20	5.36	9.8e-09	KFD49180.1 hypothetical protein M513_10004 [Trichuris suis], EFX61388.1 hypothetical protein DAPPUDRAFT_69734, partial [Daphnia pulex], XP_018013767.1 PREDICTED: heat shock protein HSP 90-alpha-like [Hyalella azteca], XP_020030439.1 LOW QUALITY PROTEIN: heat shock 70 kDa protein 6-like [Castor canadensis], AKB96228.1 heat shock protein [Cherax cainii], XP_022087675.1 dnaJ homolog subfamily B memb…		GO:0005524	ATP binding	1877	16	3.47	3.9e-09	XP_012292124.1 heat shock 70 kDa protein 1-like [Aotus nancymaae], AFI60316.1 heat shock protein 70 [Eulimnogammarus verrucosus], EFX61388.1 hypothetical protein DAPPUDRAFT_69734, partial [Daphnia pulex], XP_018013767.1 PREDICTED: heat shock protein HSP 90-alpha-like [Hyalella azteca], XP_019877815.1 PREDICTED: LOW QUALITY PROTEIN: dnaJ protein homolog 1-like [Aethina tumida], BAO23807.1 heat sho…		GO:0005524	ATP binding	1293	17	2.85	1.1e-12	EFX61388.1 hypothetical protein DAPPUDRAFT_69734, partial [Daphnia pulex], AFI60316.1 heat shock protein 70 [Eulimnogammarus verrucosus], AFI60316.1 heat shock protein 70 [Eulimnogammarus verrucosus], XP_009667639.1 PREDICTED: dnaJ homolog subfamily B member 8 [Struthio camelus australis], ACI90341.1 HSP70-like protein [Philodina roseola], CAQ60114.1 70kDa heat shock protein [Gammarus locusta], X…
GO:0051082	unfolded protein binding	172	5	0.5	0.00012	XP_018013767.1 PREDICTED: heat shock protein HSP 90-alpha-like [Hyalella azteca], XP_022087675.1 dnaJ homolog subfamily B member 6-like isoform X2 [Acanthaster planci], XP_018007629.1 PREDICTED: dnaJ homolog subfamily B member 4-like [Hyalella azteca], XP_009062640.1 hypothetical protein LOTGIDRAFT_128634 [Lottia gigantea], CAQ60114.1 70kDa heat shock protein [Gammarus locusta]		GO:0051082	unfolded protein binding	175	6	0.32	5.7e-07	XP_012292124.1 heat shock 70 kDa protein 1-like [Aotus nancymaae], XP_018007629.1 PREDICTED: dnaJ homolog subfamily B member 4-like [Hyalella azteca], EFX61388.1 hypothetical protein DAPPUDRAFT_69734, partial [Daphnia pulex], XP_018013767.1 PREDICTED: heat shock protein HSP 90-alpha-like [Hyalella azteca], XP_019877815.1 PREDICTED: LOW QUALITY PROTEIN: dnaJ protein homolog 1-like [Aethina tumida]…		GO:0051082	unfolded protein binding	98	4	0.22	5.3e-05	EFX61388.1 hypothetical protein DAPPUDRAFT_69734, partial [Daphnia pulex], XP_018007629.1 PREDICTED: dnaJ homolog subfamily B member 4-like [Hyalella azteca], XP_009667639.1 PREDICTED: dnaJ homolog subfamily B member 8 [Struthio camelus australis], XP_018022683.1 PREDICTED: heat shock protein HSP 90-alpha-like [Hyalella azteca]
GO:0042277	peptide binding	47	2	0.14	0.00804	XP_015912981.1 heat shock protein 70 B2-like [Parasteatoda tepidariorum], CAQ60114.1 70kDa heat shock protein [Gammarus locusta]		GO:0042277	peptide binding	38	2	0.07	0.0022	XP_013790449.1 heat shock 70 kDa protein cognate 4-like [Limulus polyphemus], XP_003768959.1 PREDICTED: heat shock 70 kDa protein 1-like [Sarcophilus harrisii]
GO:0031072	heat shock protein binding	49	2	0.14	0.00871	XP_022087675.1 dnaJ homolog subfamily B member 6-like isoform X2 [Acanthaster planci], XP_014209569.1 PREDICTED: stress-induced-phosphoprotein 1 [Copidosoma floridanum]
GO:0003777	microtubule motor activity	62	2	0.18	0.01369	XP_020909410.1 stress-induced-phosphoprotein 1-like [Exaiptasia pallida], XP_014209569.1 PREDICTED: stress-induced-phosphoprotein 1 [Copidosoma floridanum]
GO:0015035	protein disulfide oxidoreductase activity	62	2	0.18	0.01369	PFX20225.1 Protein disulfide-isomerase 2 [Stylophora pistillata], KTG41662.1 hypothetical protein cypCar_00005110 [Cyprinus carpio]
GO:0015036	disulfide oxidoreductase activity	63	2	0.18	0.01411	PFX20225.1 Protein disulfide-isomerase 2 [Stylophora pistillata], KTG41662.1 hypothetical protein cypCar_00005110 [Cyprinus carpio]
GO:0016667	oxidoreductase activity, acting on a sulfur group of donors	76	2	0.22	0.02012	PFX20225.1 Protein disulfide-isomerase 2 [Stylophora pistillata], KTG41662.1 hypothetical protein cypCar_00005110 [Cyprinus carpio]
GO:0004521	endoribonuclease activity	109	2	0.31	0.03918	ABN58714.1 pol-like protein [Biomphalaria glabrata], XP_010121053.1 PREDICTED: polyubiquitin isoform X2 [Chlamydotis macqueenii]
E. verrucosus, LT10, 24h								E. cyaneus, LT10, 24h								G. lacustris, LT10, 24h
GO:0005524	ATP binding	1638	18	6.42	1.5e-05	XP_018022645.1 PREDICTED: 60 kDa heat shock protein, mitochondrial-like [Hyalella azteca], BAI82363.1 ribosomal protein S6 kinase [Haemaphysalis longicornis], XP_018017263.1 PREDICTED: actin-57B-like [Hyalella azteca], AFI60316.1 heat shock protein 70 [Eulimnogammarus verrucosus], XP_018015331.1 PREDICTED: heat shock cognate 71 kDa protein [Hyalella azteca], XP_018007097.1 PREDICTED: dnaJ homolog…		GO:0005524	ATP binding	1662	12	2.94	3.1e-06	XP_019737906.1 PREDICTED: dnaJ homolog subfamily B member 2 [Hippocampus comes], AFI60316.1 heat shock protein 70 [Eulimnogammarus verrucosus], PAV88955.1 hypothetical protein WR25_22765 [Diploscapter pachys], BAO23807.1 heat shock 70 kDa protein 2 [Brachionus plicatilis], XP_013790449.1 heat shock 70 kDa protein cognate 4-like [Limulus polyphemus], XP_018013767.1 PREDICTED: heat shock protein HS…		GO:0005524	ATP binding	1334	14	2.59	1.5e-09	CDL93418.1 Heat Shock Protein 70 KDa form 2, partial [Gammarus pulex], XP_018013767.1 PREDICTED: heat shock protein HSP 90-alpha-like [Hyalella azteca], CDL93418.1 Heat Shock Protein 70 KDa form 2, partial [Gammarus pulex], AFI60314.1 heat shock protein 70, partial [Eulimnogammarus marituji], CAQ60114.1 70kDa heat shock protein [Gammarus locusta], CAQ60114.1 70kDa heat shock protein [Gammarus loc…
GO:0051082	unfolded protein binding	147	6	0.58	2.1e-05	XP_018015331.1 PREDICTED: heat shock cognate 71 kDa protein [Hyalella azteca], XP_018007097.1 PREDICTED: dnaJ homolog subfamily A member 2-like [Hyalella azteca], XP_019737906.1 PREDICTED: dnaJ homolog subfamily B member 2 [Hippocampus comes], XP_018007629.1 PREDICTED: dnaJ homolog subfamily B member 4-like [Hyalella azteca], XP_018013767.1 PREDICTED: heat shock protein HSP 90-alpha-like [Hyalell…		GO:0051082	unfolded protein binding	146	4	0.26	0.00011	XP_019737906.1 PREDICTED: dnaJ homolog subfamily B member 2 [Hippocampus comes], XP_018007629.1 PREDICTED: dnaJ homolog subfamily B member 4-like [Hyalella azteca], XP_018013767.1 PREDICTED: heat shock protein HSP 90-alpha-like [Hyalella azteca], XP_018022683.1 PREDICTED: heat shock protein HSP 90-alpha-like [Hyalella azteca]		GO:0051082	unfolded protein binding	101	2	0.2	0.0161	XP_018013767.1 PREDICTED: heat shock protein HSP 90-alpha-like [Hyalella azteca], XP_018022683.1 PREDICTED: heat shock protein HSP 90-alpha-like [Hyalella azteca]
GO:0015077	monovalent inorganic cation transmembrane transporter activity	208	5	0.82	0.0078	XP_018022645.1 PREDICTED: 60 kDa heat shock protein, mitochondrial-like [Hyalella azteca], XP_018014460.1 PREDICTED: uncharacterized protein LOC108671423 [Hyalella azteca], XP_018017446.1 PREDICTED: sodium-dependent nutrient amino acid transporter 1-like [Hyalella azteca], XP_018013305.1 PREDICTED: solute carrier family 13 member 5-like [Hyalella azteca], KZS21382.1 Sodium-dependent phosphate tra…		GO:0051087	chaperone binding	28	2	0.05	0.00109	XP_018023076.1 PREDICTED: putative mediator of RNA polymerase II transcription subunit 12 [Hyalella azteca], XP_018009888.1 PREDICTED: activator of 90 kDa heat shock protein ATPase homolog 1-like [Hyalella azteca]
GO:0031072	heat shock protein binding	34	2	0.13	0.0078	XP_018007097.1 PREDICTED: dnaJ homolog subfamily A member 2-like [Hyalella azteca], XP_019737906.1 PREDICTED: dnaJ homolog subfamily B member 2 [Hippocampus comes]
GO:0015370	solute:sodium symporter activity	54	3	0.21	0.0173	XP_018017446.1 PREDICTED: sodium-dependent nutrient amino acid transporter 1-like [Hyalella azteca], XP_018013305.1 PREDICTED: solute carrier family 13 member 5-like [Hyalella azteca], KZS21382.1 Sodium-dependent phosphate transport protein 2A [Daphnia magna]
GO:0015291	secondary active transmembrane transporter activity	146	4	0.57	0.0177	XP_018022645.1 PREDICTED: 60 kDa heat shock protein, mitochondrial-like [Hyalella azteca], XP_018017446.1 PREDICTED: sodium-dependent nutrient amino acid transporter 1-like [Hyalella azteca], XP_018013305.1 PREDICTED: solute carrier family 13 member 5-like [Hyalella azteca], KZS21382.1 Sodium-dependent phosphate transport protein 2A [Daphnia magna]
GO:0042302	structural constituent of cuticle	68	2	0.27	0.029	XP_018020764.1 PREDICTED: cuticle protein CP575-like, partial [Hyalella azteca], XP_018017473.1 PREDICTED: cuticle protein CP1499-like [Hyalella azteca]
GO:0046873	metal ion transmembrane transporter activity	189	4	0.74	0.0346	XP_018014460.1 PREDICTED: uncharacterized protein LOC108671423 [Hyalella azteca], XP_018017446.1 PREDICTED: sodium-dependent nutrient amino acid transporter 1-like [Hyalella azteca], XP_018013305.1 PREDICTED: solute carrier family 13 member 5-like [Hyalella azteca], KZS21382.1 Sodium-dependent phosphate transport protein 2A [Daphnia magna]
GO:0015294	solute:cation symporter activity	78	3	0.31	0.0348	XP_018017446.1 PREDICTED: sodium-dependent nutrient amino acid transporter 1-like [Hyalella azteca], XP_018013305.1 PREDICTED: solute carrier family 13 member 5-like [Hyalella azteca], KZS21382.1 Sodium-dependent phosphate transport protein 2A [Daphnia magna]
GO:0015081	sodium ion transmembrane transporter activity	78	3	0.31	0.0348	XP_018017446.1 PREDICTED: sodium-dependent nutrient amino acid transporter 1-like [Hyalella azteca], XP_018013305.1 PREDICTED: solute carrier family 13 member 5-like [Hyalella azteca], KZS21382.1 Sodium-dependent phosphate transport protein 2A [Daphnia magna]
GO:0015293	symporter activity	85	3	0.33	0.0407	XP_018017446.1 PREDICTED: sodium-dependent nutrient amino acid transporter 1-like [Hyalella azteca], XP_018013305.1 PREDICTED: solute carrier family 13 member 5-like [Hyalella azteca], KZS21382.1 Sodium-dependent phosphate transport protein 2A [Daphnia magna]
E. verrucosus, LC10 Cd, 3h
GO:0005524	ATP binding	1311	2	0.32	0.0256	KRZ41538.1 Polyubiquitin-C [Trichinella pseudospiralis], BAQ00457.1 heat shock protein 70 [Clarias batrachus]
GO:0032559	adenyl ribonucleotide binding	1318	2	0.32	0.0258	KRZ41538.1 Polyubiquitin-C [Trichinella pseudospiralis], BAQ00457.1 heat shock protein 70 [Clarias batrachus]
GO:0030554	adenyl nucleotide binding	1334	2	0.33	0.0265	KRZ41538.1 Polyubiquitin-C [Trichinella pseudospiralis], BAQ00457.1 heat shock protein 70 [Clarias batrachus]
GO:0008144	drug binding	1539	2	0.38	0.0352	KRZ41538.1 Polyubiquitin-C [Trichinella pseudospiralis], BAQ00457.1 heat shock protein 70 [Clarias batrachus]
GO:0035639	purine ribonucleoside triphosphate binding	1577	2	0.38	0.037	KRZ41538.1 Polyubiquitin-C [Trichinella pseudospiralis], BAQ00457.1 heat shock protein 70 [Clarias batrachus]
GO:0032555	purine ribonucleotide binding	1584	2	0.39	0.0373	KRZ41538.1 Polyubiquitin-C [Trichinella pseudospiralis], BAQ00457.1 heat shock protein 70 [Clarias batrachus]
GO:0032553	ribonucleotide binding	1600	2	0.39	0.0381	KRZ41538.1 Polyubiquitin-C [Trichinella pseudospiralis], BAQ00457.1 heat shock protein 70 [Clarias batrachus]
GO:0017076	purine nucleotide binding	1601	2	0.39	0.0381	KRZ41538.1 Polyubiquitin-C [Trichinella pseudospiralis], BAQ00457.1 heat shock protein 70 [Clarias batrachus]
GO:0097367	carbohydrate derivative binding	1794	2	0.44	0.0479	KRZ41538.1 Polyubiquitin-C [Trichinella pseudospiralis], BAQ00457.1 heat shock protein 70 [Clarias batrachus]
E. verrucosus, LC10 Cd, 24h								E. cyaneus, LC10 Cd, 24h								G. lacustris, LC10 Cd, 24h
GO:0005524	ATP binding	1687	7	1.61	0.00021	EFX61388.1 hypothetical protein DAPPUDRAFT_69734, partial [Daphnia pulex], EFX61346.1 effete protein/ubiquitin ligase-like protein, partial [Daphnia pulex], XP_015912981.1 heat shock protein 70 B2-like [Parasteatoda tepidariorum], KII74048.1 Polyubiquitin [Thelohanellus kitauei], CAQ60114.1 70kDa heat shock protein [Gammarus locusta], CAQ60114.1 70kDa heat shock protein [Gammarus locusta], XP_002…		GO:0033897	ribonuclease T2 activity	17	3	0.03	3.3e-06	KII74048.1 Polyubiquitin [Thelohanellus kitauei], KII74049.1 Polyubiquitin-C [Thelohanellus kitauei], KII74049.1 Polyubiquitin-C [Thelohanellus kitauei]		GO:0005524	ATP binding	590	4	0.62	0.00057	CAQ60114.1 70kDa heat shock protein [Gammarus locusta], CAQ60114.1 70kDa heat shock protein [Gammarus locusta], CAQ60114.1 70kDa heat shock protein [Gammarus locusta], EFX61388.1 hypothetical protein DAPPUDRAFT_69734, partial [Daphnia pulex]
GO:0042277	peptide binding	43	2	0.04	0.00073	XP_015912981.1 heat shock protein 70 B2-like [Parasteatoda tepidariorum], CAQ60114.1 70kDa heat shock protein [Gammarus locusta]		GO:0003968	RNA-directed 5'-3' RNA polymerase activity	18	3	0.03	3.9e-06	KII74048.1 Polyubiquitin [Thelohanellus kitauei], KII74049.1 Polyubiquitin-C [Thelohanellus kitauei], KII74049.1 Polyubiquitin-C [Thelohanellus kitauei]
								GO:0005524	ATP binding	1871	12	3.34	1.8e-05	KII74048.1 Polyubiquitin [Thelohanellus kitauei], KII74049.1 Polyubiquitin-C [Thelohanellus kitauei], BAO23807.1 heat shock 70 kDa protein 2 [Brachionus plicatilis], XP_018022683.1 PREDICTED: heat shock protein HSP 90-alpha-like [Hyalella azteca], XP_003768959.1 PREDICTED: heat shock 70 kDa protein 1-like [Sarcophilus harrisii], KII74049.1 Polyubiquitin-C [Thelohanellus kitauei], CAQ60114.1 70kDa…
								GO:0070008	serine-type exopeptidase activity	33	3	0.06	2.6e-05	KII74048.1 Polyubiquitin [Thelohanellus kitauei], KII74049.1 Polyubiquitin-C [Thelohanellus kitauei], KII74049.1 Polyubiquitin-C [Thelohanellus kitauei]
								GO:0004197	cysteine-type endopeptidase activity	98	3	0.17	0.00067	KII74048.1 Polyubiquitin [Thelohanellus kitauei], KII74049.1 Polyubiquitin-C [Thelohanellus kitauei], KII74049.1 Polyubiquitin-C [Thelohanellus kitauei]
								GO:0042277	peptide binding	39	2	0.07	0.00216	XP_003768959.1 PREDICTED: heat shock 70 kDa protein 1-like [Sarcophilus harrisii], XP_013790449.1 heat shock 70 kDa protein cognate 4-like [Limulus polyphemus]
								GO:0004842	ubiquitin-protein transferase activity	209	3	0.37	0.00579	EFX61346.1 effete protein/ubiquitin ligase-like protein, partial [Daphnia pulex], EFX61346.1 effete protein/ubiquitin ligase-like protein, partial [Daphnia pulex], EFX61346.1 effete protein/ubiquitin ligase-like protein, partial [Daphnia pulex]
								GO:0008026	ATP-dependent helicase activity	215	3	0.38	0.00626	KII74048.1 Polyubiquitin [Thelohanellus kitauei], KII74049.1 Polyubiquitin-C [Thelohanellus kitauei], KII74049.1 Polyubiquitin-C [Thelohanellus kitauei]
								GO:0004252	serine-type endopeptidase activity	222	3	0.4	0.00684	KII74048.1 Polyubiquitin [Thelohanellus kitauei], KII74049.1 Polyubiquitin-C [Thelohanellus kitauei], KII74049.1 Polyubiquitin-C [Thelohanellus kitauei]

## Sheet: downregs_MF
GO.ID	Term	Annotated	Significant	Expected	p-value	Genes		GO.ID	Term	Annotated	Significant	Expected	p-value	Genes		GO.ID	Term	Annotated	Significant	Expected	p-value	Genes
E. verrucosus, LT10, 3h								E. cyaneus, LT10, 3h
GO:0003735	structural constituent of ribosome	588	38	3.85	1.9e-29	XP_002108712.1 L27a [Trichoplax adhaerens], PFX28186.1 40S ribosomal protein S8 [Stylophora pistillata], EFX61290.1 hypothetical protein DAPPUDRAFT_69961 [Daphnia pulex], EFX61290.1 hypothetical protein DAPPUDRAFT_69961 [Daphnia pulex], CCQ18609.1 60S acidic ribosomal protein P1 [Sycon ciliatum], EFX61290.1 hypothetical protein DAPPUDRAFT_69961 [Daphnia pulex], XP_012944826.1 PREDICTED: ubiquitin…		GO:0003735	structural constituent of ribosome	557	65	5.38	< 1e-30	ABW86313.1 putative tumor suppressor QM protein, partial [Hyriopsis schlegelii], XP_002108712.1 L27a [Trichoplax adhaerens], EFX61290.1 hypothetical protein DAPPUDRAFT_69961 [Daphnia pulex], XP_005350508.1 PREDICTED: 60S ribosomal protein L30-like [Microtus ochrogaster], NP_001279708.1 ribosomal protein L23 [Callorhinchus milii], OTF83058.1 40S ribosomal protein S5-like protein [Euroglyphus mayne…
GO:0019843	rRNA binding	115	15	0.75	5.8e-16	PFX28186.1 40S ribosomal protein S8 [Stylophora pistillata], EFX61270.1 hypothetical protein DAPPUDRAFT_340306, partial [Daphnia pulex], EFX60049.1 hypothetical protein DAPPUDRAFT_72936 [Daphnia pulex], EFX59933.1 hypothetical protein DAPPUDRAFT_346316 [Daphnia pulex], EFX60049.1 hypothetical protein DAPPUDRAFT_72936 [Daphnia pulex], OTF78049.1 60S ribosomal protein L37-A-like protein [Euroglyphu…		GO:0019843	rRNA binding	114	26	1.1	3.5e-29	EFX61270.1 hypothetical protein DAPPUDRAFT_340306, partial [Daphnia pulex], EFX61270.1 hypothetical protein DAPPUDRAFT_340306, partial [Daphnia pulex], EFX61270.1 hypothetical protein DAPPUDRAFT_340306, partial [Daphnia pulex], EFX61270.1 hypothetical protein DAPPUDRAFT_340306, partial [Daphnia pulex], EFX59933.1 hypothetical protein DAPPUDRAFT_346316 [Daphnia pulex], EFX61270.1 hypothetical prot…
GO:0003746	translation elongation factor activity	107	7	0.7	6e-06	XP_001618065.1 hypothetical protein NEMVEDRAFT_v1g67737 [Nematostella vectensis], XP_001618065.1 hypothetical protein NEMVEDRAFT_v1g67737 [Nematostella vectensis], XP_015218410.1 PREDICTED: elongation factor 1-alpha 1 isoform X2 [Lepisosteus oculatus], XP_001618065.1 hypothetical protein NEMVEDRAFT_v1g67737 [Nematostella vectensis], EFX61299.1 hypothetical protein DAPPUDRAFT_69950, partial [Daphn…		GO:0003924	GTPase activity	252	13	2.43	9e-07	XP_013409169.1 PREDICTED: tubulin beta chain-like isoform X2 [Lingula anatina], ADR10432.1 elongation factor 1 alpha [Hydractinia echinata], XP_798940.3 PREDICTED: tubulin beta-4B chain [Strongylocentrotus purpuratus], XP_020795676.1 elongation factor 2-like [Boleophthalmus pectinirostris], KFQ67714.1 hypothetical protein N335_11029, partial [Phaethon lepturus], XP_001618065.1 hypothetical protei…
GO:0003924	GTPase activity	254	8	1.66	0.00025	XP_001618065.1 hypothetical protein NEMVEDRAFT_v1g67737 [Nematostella vectensis], XP_001618065.1 hypothetical protein NEMVEDRAFT_v1g67737 [Nematostella vectensis], XP_015218410.1 PREDICTED: elongation factor 1-alpha 1 isoform X2 [Lepisosteus oculatus], XP_001618065.1 hypothetical protein NEMVEDRAFT_v1g67737 [Nematostella vectensis], XP_001618065.1 hypothetical protein NEMVEDRAFT_v1g67737 [Nematos…		GO:0019904	protein domain specific binding	211	11	2.04	5.9e-06	AEC33277.1 14-3-3 protein, partial [Penaeus monodon], AEC33277.1 14-3-3 protein, partial [Penaeus monodon], AEC33277.1 14-3-3 protein, partial [Penaeus monodon], AEC33277.1 14-3-3 protein, partial [Penaeus monodon], AEC33277.1 14-3-3 protein, partial [Penaeus monodon], AEC33277.1 14-3-3 protein, partial [Penaeus monodon], AEC33277.1 14-3-3 protein, partial [Penaeus monodon], AEC33277.1 14-3-3 pro…
GO:0003899	DNA-directed 5'-3' RNA polymerase activity	58	4	0.38	0.00055	EFX60049.1 hypothetical protein DAPPUDRAFT_72936 [Daphnia pulex], EFX60049.1 hypothetical protein DAPPUDRAFT_72936 [Daphnia pulex], EFX60049.1 hypothetical protein DAPPUDRAFT_72936 [Daphnia pulex], EFX60049.1 hypothetical protein DAPPUDRAFT_72936 [Daphnia pulex]		GO:0003746	translation elongation factor activity	105	8	1.01	7.6e-06	ADR10432.1 elongation factor 1 alpha [Hydractinia echinata], XP_020795676.1 elongation factor 2-like [Boleophthalmus pectinirostris], XP_001618065.1 hypothetical protein NEMVEDRAFT_v1g67737 [Nematostella vectensis], XP_001618065.1 hypothetical protein NEMVEDRAFT_v1g67737 [Nematostella vectensis], XP_010786582.1 PREDICTED: elongation factor 1-alpha 1 [Notothenia coriiceps], XP_001618065.1 hypothet…
GO:0004829	threonine-tRNA ligase activity	7	2	0.05	0.00087	XP_001618065.1 hypothetical protein NEMVEDRAFT_v1g67737 [Nematostella vectensis], XP_001618065.1 hypothetical protein NEMVEDRAFT_v1g67737 [Nematostella vectensis]		GO:0008234	cysteine-type peptidase activity	196	10	1.89	1.9e-05	XP_016376797.1 PREDICTED: pro-cathepsin H [Sinocyclocheilus rhinocerous], BAB86770.1 cathepsin L-like [Engraulis japonicus], PAA56012.1 hypothetical protein BOX15_Mlig030029g3 [Macrostomum lignano], AGL33707.1 cathepsin L4 [Sinonovacula constricta], CDS30893.1 cathepsin l cysteine peptidase [Hymenolepis microstoma], XP_015788835.1 PREDICTED: cathepsin L1-like [Tetranychus urticae], XP_022306666.1…
GO:0004197	cysteine-type endopeptidase activity	91	4	0.6	0.00296	XP_012944826.1 PREDICTED: ubiquitin-60S ribosomal protein L40 [Aplysia californica], KPI92989.1 Cathepsin B [Papilio xuthus], XP_009026914.1 hypothetical protein HELRODRAFT_186015 [Helobdella robusta], XP_003440460.1 PREDICTED: pro-cathepsin H [Oreochromis niloticus]		GO:0005525	GTP binding	396	13	3.82	0.00011	XP_013409169.1 PREDICTED: tubulin beta chain-like isoform X2 [Lingula anatina], ADR10432.1 elongation factor 1 alpha [Hydractinia echinata], XP_798940.3 PREDICTED: tubulin beta-4B chain [Strongylocentrotus purpuratus], XP_020795676.1 elongation factor 2-like [Boleophthalmus pectinirostris], KFQ67714.1 hypothetical protein N335_11029, partial [Phaethon lepturus], XP_001618065.1 hypothetical protei…
GO:0005525	GTP binding	390	8	2.56	0.00389	XP_001618065.1 hypothetical protein NEMVEDRAFT_v1g67737 [Nematostella vectensis], XP_001618065.1 hypothetical protein NEMVEDRAFT_v1g67737 [Nematostella vectensis], XP_015218410.1 PREDICTED: elongation factor 1-alpha 1 isoform X2 [Lepisosteus oculatus], XP_001618065.1 hypothetical protein NEMVEDRAFT_v1g67737 [Nematostella vectensis], XP_001618065.1 hypothetical protein NEMVEDRAFT_v1g67737 [Nematos…		GO:0005200	structural constituent of cytoskeleton	126	7	1.22	0.00021	XP_013409169.1 PREDICTED: tubulin beta chain-like isoform X2 [Lingula anatina], XP_798940.3 PREDICTED: tubulin beta-4B chain [Strongylocentrotus purpuratus], KFQ67714.1 hypothetical protein N335_11029, partial [Phaethon lepturus], XP_009171024.1 hypothetical protein T265_07282 [Opisthorchis viverrini], XP_021356948.1 actin, plasmodial isoform-like [Mizuhopecten yessoensis], OQR68825.1 tubulin bet…
GO:0004177	aminopeptidase activity	79	3	0.52	0.01498	XP_018019807.1 PREDICTED: aminopeptidase N-like [Hyalella azteca], XP_018019807.1 PREDICTED: aminopeptidase N-like [Hyalella azteca], XP_003440460.1 PREDICTED: pro-cathepsin H [Oreochromis niloticus]		GO:0004497	monooxygenase activity	182	8	1.76	0.00038	AEC33277.1 14-3-3 protein, partial [Penaeus monodon], AEC33277.1 14-3-3 protein, partial [Penaeus monodon], AEC33277.1 14-3-3 protein, partial [Penaeus monodon], AEC33277.1 14-3-3 protein, partial [Penaeus monodon], AEC33277.1 14-3-3 protein, partial [Penaeus monodon], KHN88238.1 14-3-3-like protein 2 [Toxocara canis], AEC33277.1 14-3-3 protein, partial [Penaeus monodon], AEC33277.1 14-3-3 protei…
GO:0000062	fatty-acyl-CoA binding	31	2	0.2	0.01743	XP_015248388.1 PREDICTED: acyl-CoA-binding domain-containing protein 7 [Cyprinodon variegatus], XP_015822392.1 PREDICTED: acyl-CoA-binding protein [Nothobranchius furzeri]		GO:0004829	threonine-tRNA ligase activity	5	2	0.05	0.00091	XP_001618065.1 hypothetical protein NEMVEDRAFT_v1g67737 [Nematostella vectensis], XP_001618065.1 hypothetical protein NEMVEDRAFT_v1g67737 [Nematostella vectensis]
GO:1901567	fatty acid derivative binding	31	2	0.2	0.01743	XP_015248388.1 PREDICTED: acyl-CoA-binding domain-containing protein 7 [Cyprinodon variegatus], XP_015822392.1 PREDICTED: acyl-CoA-binding protein [Nothobranchius furzeri]		GO:0003899	DNA-directed 5'-3' RNA polymerase activity	62	3	0.6	0.02196	EFX60049.1 hypothetical protein DAPPUDRAFT_72936 [Daphnia pulex], EFX60049.1 hypothetical protein DAPPUDRAFT_72936 [Daphnia pulex], EFX60049.1 hypothetical protein DAPPUDRAFT_72936 [Daphnia pulex]
GO:0016866	intramolecular transferase activity	39	2	0.26	0.02686	XP_021784467.1 LOW QUALITY PROTEIN: polyubiquitin-B [Papio anubis], XP_018011732.1 PREDICTED: putative tRNA pseudouridine synthase Pus10 [Hyalella azteca]		GO:0003755	peptidyl-prolyl cis-trans isomerase activity	71	3	0.69	0.03119	XP_002108712.1 L27a [Trichoplax adhaerens], XP_002108712.1 L27a [Trichoplax adhaerens], XP_018910163.1 PREDICTED: 60S ribosomal protein L27a [Bemisia tabaci]
GO:0008238	exopeptidase activity	186	4	1.22	0.03362	XP_012944826.1 PREDICTED: ubiquitin-60S ribosomal protein L40 [Aplysia californica], XP_018019807.1 PREDICTED: aminopeptidase N-like [Hyalella azteca], XP_018019807.1 PREDICTED: aminopeptidase N-like [Hyalella azteca], XP_003440460.1 PREDICTED: pro-cathepsin H [Oreochromis niloticus]		GO:0016859	cis-trans isomerase activity	73	3	0.7	0.03348	XP_002108712.1 L27a [Trichoplax adhaerens], XP_002108712.1 L27a [Trichoplax adhaerens], XP_018910163.1 PREDICTED: 60S ribosomal protein L27a [Bemisia tabaci]
								GO:0034062	5'-3' RNA polymerase activity	80	3	0.77	0.04215	EFX60049.1 hypothetical protein DAPPUDRAFT_72936 [Daphnia pulex], EFX60049.1 hypothetical protein DAPPUDRAFT_72936 [Daphnia pulex], EFX60049.1 hypothetical protein DAPPUDRAFT_72936 [Daphnia pulex]
								GO:0097747	RNA polymerase activity	80	3	0.77	0.04215	EFX60049.1 hypothetical protein DAPPUDRAFT_72936 [Daphnia pulex], EFX60049.1 hypothetical protein DAPPUDRAFT_72936 [Daphnia pulex], EFX60049.1 hypothetical protein DAPPUDRAFT_72936 [Daphnia pulex]
E. verrucosus, LT10, 24h								E. cyaneus, LT10, 24h
GO:0003735	structural constituent of ribosome	544	93	11.83	< 1e-30	PAA87414.1 hypothetical protein BOX15_Mlig032561g1 [Macrostomum lignano], ELU07913.1 hypothetical protein CAPTEDRAFT_161382 [Capitella teleta], XP_009031137.1 hypothetical protein HELRODRAFT_70594, partial [Helobdella robusta], ACD65128.1 putative 60S ribosomal protein RPL27 [Novocrania anomala], ACD65133.1 putative 60S ribosomal protein RPLP1 [Novocrania anomala], XP_009028941.1 hypothetical pro…		GO:0003735	structural constituent of ribosome	444	22	1.78	1e-19	EFX61270.1 hypothetical protein DAPPUDRAFT_340306, partial [Daphnia pulex], PFX28186.1 40S ribosomal protein S8 [Stylophora pistillata], XP_002108712.1 L27a [Trichoplax adhaerens], CBN08632.1 small nucleolar RNA, C/D box 43 [Microcosmus squamiger], XP_022161253.1 60S acidic ribosomal protein P2-like [Myzus persicae], ABW86313.1 putative tumor suppressor QM protein, partial [Hyriopsis schlegelii],…
GO:0019843	rRNA binding	108	21	2.35	1.1e-14	KII64693.1 60S ribosomal protein L12-3 [Thelohanellus kitauei], ABV44722.1 40S ribosomal protein S12-like protein [Phlebotomus papatasi], EFX59933.1 hypothetical protein DAPPUDRAFT_346316 [Daphnia pulex], PFX28186.1 40S ribosomal protein S8 [Stylophora pistillata], EFX59933.1 hypothetical protein DAPPUDRAFT_346316 [Daphnia pulex], ABW23138.1 ribosomal protein rps4, partial [Arenicola marina], EFX…		GO:0019843	rRNA binding	87	8	0.35	1.5e-09	EFX61270.1 hypothetical protein DAPPUDRAFT_340306, partial [Daphnia pulex], PFX28186.1 40S ribosomal protein S8 [Stylophora pistillata], EFX60049.1 hypothetical protein DAPPUDRAFT_72936 [Daphnia pulex], EFX60049.1 hypothetical protein DAPPUDRAFT_72936 [Daphnia pulex], EFX60049.1 hypothetical protein DAPPUDRAFT_72936 [Daphnia pulex], EFX61270.1 hypothetical protein DAPPUDRAFT_340306, partial [Daph…
GO:0003924	GTPase activity	227	20	4.94	1e-07	KRY60984.1 Tubulin alpha-3 chain, partial [Trichinella britovi], XP_013402421.1 PREDICTED: tubulin alpha-1A chain-like [Lingula anatina], XP_015768684.1 PREDICTED: tubulin alpha-1 chain [Acropora digitifera], AOR07117.1 elongation factor 1-alpha [Mesenchytraeus gelidus], XP_001618065.1 hypothetical protein NEMVEDRAFT_v1g67737 [Nematostella vectensis], PAA71928.1 hypothetical protein BOX15_Mlig013…		GO:0003924	GTPase activity	227	6	0.91	0.00026	XP_013409169.1 PREDICTED: tubulin beta chain-like isoform X2 [Lingula anatina], XP_001618065.1 hypothetical protein NEMVEDRAFT_v1g67737 [Nematostella vectensis], XP_001618065.1 hypothetical protein NEMVEDRAFT_v1g67737 [Nematostella vectensis], KFQ67714.1 hypothetical protein N335_11029, partial [Phaethon lepturus], XP_001618065.1 hypothetical protein NEMVEDRAFT_v1g67737 [Nematostella vectensis], …
GO:0005200	structural constituent of cytoskeleton	129	13	2.81	4.4e-06	KRY60984.1 Tubulin alpha-3 chain, partial [Trichinella britovi], XP_013402421.1 PREDICTED: tubulin alpha-1A chain-like [Lingula anatina], XP_015768684.1 PREDICTED: tubulin alpha-1 chain [Acropora digitifera], PAA71928.1 hypothetical protein BOX15_Mlig013587g1, partial [Macrostomum lignano], OWF37411.1 Tubulin alpha chain, testis-specific [Mizuhopecten yessoensis], XP_011619158.1 PREDICTED: tubuli…		GO:0004497	monooxygenase activity	171	5	0.68	0.00057	AEC33277.1 14-3-3 protein, partial [Penaeus monodon], AEC33277.1 14-3-3 protein, partial [Penaeus monodon], AEC33277.1 14-3-3 protein, partial [Penaeus monodon], AEC33277.1 14-3-3 protein, partial [Penaeus monodon], AEC33277.1 14-3-3 protein, partial [Penaeus monodon]
GO:0005525	GTP binding	337	21	7.33	1.4e-05	KRY60984.1 Tubulin alpha-3 chain, partial [Trichinella britovi], XP_013402421.1 PREDICTED: tubulin alpha-1A chain-like [Lingula anatina], XP_015768684.1 PREDICTED: tubulin alpha-1 chain [Acropora digitifera], AOR07117.1 elongation factor 1-alpha [Mesenchytraeus gelidus], XP_001618065.1 hypothetical protein NEMVEDRAFT_v1g67737 [Nematostella vectensis], PAA71928.1 hypothetical protein BOX15_Mlig013…		GO:0019904	protein domain specific binding	190	5	0.76	0.00092	AEC33277.1 14-3-3 protein, partial [Penaeus monodon], AEC33277.1 14-3-3 protein, partial [Penaeus monodon], AEC33277.1 14-3-3 protein, partial [Penaeus monodon], AEC33277.1 14-3-3 protein, partial [Penaeus monodon], AEC33277.1 14-3-3 protein, partial [Penaeus monodon]
GO:0033897	ribonuclease T2 activity	18	5	0.39	3.2e-05	KRZ41538.1 Polyubiquitin-C [Trichinella pseudospiralis], XP_012944826.1 PREDICTED: ubiquitin-60S ribosomal protein L40 [Aplysia californica], KII74049.1 Polyubiquitin-C [Thelohanellus kitauei], KII74049.1 Polyubiquitin-C [Thelohanellus kitauei], KII74049.1 Polyubiquitin-C [Thelohanellus kitauei]		GO:0005525	GTP binding	349	6	1.4	0.00248	XP_013409169.1 PREDICTED: tubulin beta chain-like isoform X2 [Lingula anatina], XP_001618065.1 hypothetical protein NEMVEDRAFT_v1g67737 [Nematostella vectensis], XP_001618065.1 hypothetical protein NEMVEDRAFT_v1g67737 [Nematostella vectensis], KFQ67714.1 hypothetical protein N335_11029, partial [Phaethon lepturus], XP_001618065.1 hypothetical protein NEMVEDRAFT_v1g67737 [Nematostella vectensis], …
GO:0004197	cysteine-type endopeptidase activity	75	9	1.63	3.3e-05	KRZ41538.1 Polyubiquitin-C [Trichinella pseudospiralis], XP_012944826.1 PREDICTED: ubiquitin-60S ribosomal protein L40 [Aplysia californica], KPI92989.1 Cathepsin B [Papilio xuthus], XP_787947.3 PREDICTED: cathepsin B [Strongylocentrotus purpuratus], KHJ99394.1 papain family cysteine protease [Oesophagostomum dentatum], KII74049.1 Polyubiquitin-C [Thelohanellus kitauei], KII74049.1 Polyubiquitin-…		GO:0003746	translation elongation factor activity	90	3	0.36	0.00551	XP_001618065.1 hypothetical protein NEMVEDRAFT_v1g67737 [Nematostella vectensis], XP_001618065.1 hypothetical protein NEMVEDRAFT_v1g67737 [Nematostella vectensis], XP_001618065.1 hypothetical protein NEMVEDRAFT_v1g67737 [Nematostella vectensis]
GO:0003968	RNA-directed 5'-3' RNA polymerase activity	19	5	0.41	4.2e-05	KRZ41538.1 Polyubiquitin-C [Trichinella pseudospiralis], XP_012944826.1 PREDICTED: ubiquitin-60S ribosomal protein L40 [Aplysia californica], KII74049.1 Polyubiquitin-C [Thelohanellus kitauei], KII74049.1 Polyubiquitin-C [Thelohanellus kitauei], KII74049.1 Polyubiquitin-C [Thelohanellus kitauei]		GO:0005200	structural constituent of cytoskeleton	116	3	0.46	0.01106	XP_013409169.1 PREDICTED: tubulin beta chain-like isoform X2 [Lingula anatina], KFQ67714.1 hypothetical protein N335_11029, partial [Phaethon lepturus], XP_009171024.1 hypothetical protein T265_07282 [Opisthorchis viverrini]
GO:0008061	chitin binding	161	13	3.5	4.8e-05	XP_009024215.1 hypothetical protein HELRODRAFT_193192 [Helobdella robusta], XP_018013985.1 PREDICTED: leucine-rich repeat extensin-like protein 5 isoform X3 [Hyalella azteca], XP_009024215.1 hypothetical protein HELRODRAFT_193192 [Helobdella robusta], XP_018026266.1 PREDICTED: uncharacterized protein LOC108681715, partial [Hyalella azteca], XP_018016079.1 PREDICTED: mediator of RNA polymerase II …		GO:0005198	structural molecule activity	848	25	3.39	0.04716	EFX61270.1 hypothetical protein DAPPUDRAFT_340306, partial [Daphnia pulex], PFX28186.1 40S ribosomal protein S8 [Stylophora pistillata], XP_002108712.1 L27a [Trichoplax adhaerens], CBN08632.1 small nucleolar RNA, C/D box 43 [Microcosmus squamiger], XP_022161253.1 60S acidic ribosomal protein P2-like [Myzus persicae], XP_013409169.1 PREDICTED: tubulin beta chain-like isoform X2 [Lingula anatina], …
GO:0070008	serine-type exopeptidase activity	29	5	0.63	0.00036	KRZ41538.1 Polyubiquitin-C [Trichinella pseudospiralis], XP_012944826.1 PREDICTED: ubiquitin-60S ribosomal protein L40 [Aplysia californica], KII74049.1 Polyubiquitin-C [Thelohanellus kitauei], KII74049.1 Polyubiquitin-C [Thelohanellus kitauei], KII74049.1 Polyubiquitin-C [Thelohanellus kitauei]
GO:0004497	monooxygenase activity	155	11	3.37	0.00056	AEC33277.1 14-3-3 protein, partial [Penaeus monodon], AEC33277.1 14-3-3 protein, partial [Penaeus monodon], AEC33277.1 14-3-3 protein, partial [Penaeus monodon], AEC33277.1 14-3-3 protein, partial [Penaeus monodon], AEC33277.1 14-3-3 protein, partial [Penaeus monodon], ARD69553.1 14-3-3 alpha protein [Dugesia japonica], AEC33277.1 14-3-3 protein, partial [Penaeus monodon], AEC33277.1 14-3-3 prote…
GO:0003746	translation elongation factor activity	94	8	2.04	0.00099	AOR07117.1 elongation factor 1-alpha [Mesenchytraeus gelidus], EFX61299.1 hypothetical protein DAPPUDRAFT_69950, partial [Daphnia pulex], XP_001618065.1 hypothetical protein NEMVEDRAFT_v1g67737 [Nematostella vectensis], XP_001618065.1 hypothetical protein NEMVEDRAFT_v1g67737 [Nematostella vectensis], AOR07117.1 elongation factor 1-alpha [Mesenchytraeus gelidus], XP_001618065.1 hypothetical protei…
GO:0019904	protein domain specific binding	193	12	4.2	0.00103	AEC33277.1 14-3-3 protein, partial [Penaeus monodon], AEC33277.1 14-3-3 protein, partial [Penaeus monodon], XP_009082707.1 PREDICTED: dynein light chain 1, cytoplasmic-like [Acanthisitta chloris], AEC33277.1 14-3-3 protein, partial [Penaeus monodon], AEC33277.1 14-3-3 protein, partial [Penaeus monodon], AEC33277.1 14-3-3 protein, partial [Penaeus monodon], ARD69553.1 14-3-3 alpha protein [Dugesia…
GO:0000062	fatty-acyl-CoA binding	25	4	0.54	0.00192	XP_015172563.1 PREDICTED: acyl-CoA-binding protein homolog [Polistes dominula], XP_015822392.1 PREDICTED: acyl-CoA-binding protein [Nothobranchius furzeri], XP_017304076.1 PREDICTED: acyl-CoA-binding protein homolog 1 isoform X4 [Diaphorina citri], XP_003111110.1 CRE-ACBP-1 protein [Caenorhabditis remanei]
GO:0004829	threonine-tRNA ligase activity	5	2	0.11	0.00451	XP_001618065.1 hypothetical protein NEMVEDRAFT_v1g67737 [Nematostella vectensis], XP_001618065.1 hypothetical protein NEMVEDRAFT_v1g67737 [Nematostella vectensis]
GO:0033293	monocarboxylic acid binding	7	2	0.15	0.0092	XP_017532565.1 PREDICTED: fatty acid-binding protein, adipocyte [Manis javanica], XP_012553803.1 PREDICTED: uncharacterized protein LOC100204046 [Hydra vulgaris]
GO:0004252	serine-type endopeptidase activity	253	12	5.5	0.00927	XP_018018923.1 PREDICTED: trypsin-1-like [Hyalella azteca], KRZ41538.1 Polyubiquitin-C [Trichinella pseudospiralis], XP_012944826.1 PREDICTED: ubiquitin-60S ribosomal protein L40 [Aplysia californica], XP_014202705.1 PREDICTED: ovochymase-1 [Pan paniscus], XP_013387554.1 PREDICTED: serine protease hepsin-like [Lingula anatina], XP_018020146.1 PREDICTED: uncharacterized protein LOC108676568 [Hyale…
GO:0004177	aminopeptidase activity	63	5	1.37	0.01176	XP_018019807.1 PREDICTED: aminopeptidase N-like [Hyalella azteca], XP_018019807.1 PREDICTED: aminopeptidase N-like [Hyalella azteca], XP_018019108.1 PREDICTED: aminopeptidase N-like, partial [Hyalella azteca], XP_018019807.1 PREDICTED: aminopeptidase N-like [Hyalella azteca], XP_018019808.1 PREDICTED: puromycin-sensitive aminopeptidase-like protein, partial [Hyalella azteca]
GO:0005198	structural molecule activity	896	113	19.49	0.01934	PAA87414.1 hypothetical protein BOX15_Mlig032561g1 [Macrostomum lignano], ELU07913.1 hypothetical protein CAPTEDRAFT_161382 [Capitella teleta], XP_009031137.1 hypothetical protein HELRODRAFT_70594, partial [Helobdella robusta], ACD65128.1 putative 60S ribosomal protein RPL27 [Novocrania anomala], ACD65133.1 putative 60S ribosomal protein RPLP1 [Novocrania anomala], KRY60984.1 Tubulin alpha-3 chai…
GO:0008234	cysteine-type peptidase activity	165	14	3.59	0.04088	XP_015788835.1 PREDICTED: cathepsin L1-like [Tetranychus urticae], KRZ41538.1 Polyubiquitin-C [Trichinella pseudospiralis], ABK91809.1 cathepsin L-like proteinase precursor [Clonorchis sinensis], XP_012944826.1 PREDICTED: ubiquitin-60S ribosomal protein L40 [Aplysia californica], KPI92989.1 Cathepsin B [Papilio xuthus], XP_002155462.2 PREDICTED: cathepsin L1-like [Hydra vulgaris], XP_787947.3 PRE…
GO:0008238	exopeptidase activity	148	11	3.22	0.04171	KRZ41538.1 Polyubiquitin-C [Trichinella pseudospiralis], XP_012944826.1 PREDICTED: ubiquitin-60S ribosomal protein L40 [Aplysia californica], XP_018013514.1 PREDICTED: uncharacterized protein LOC108670558 [Hyalella azteca], XP_018019807.1 PREDICTED: aminopeptidase N-like [Hyalella azteca], XP_018019807.1 PREDICTED: aminopeptidase N-like [Hyalella azteca], KII74049.1 Polyubiquitin-C [Thelohanellus…
								E. cyaneus, LC10 Cd, 24h
								GO:0003735	structural constituent of ribosome	542	16	1.56	3.3e-13	OTF83058.1 40S ribosomal protein S5-like protein [Euroglyphus maynei], EFX60049.1 hypothetical protein DAPPUDRAFT_72936 [Daphnia pulex], EFX59933.1 hypothetical protein DAPPUDRAFT_346316 [Daphnia pulex], XP_018910163.1 PREDICTED: 60S ribosomal protein L27a [Bemisia tabaci], ABZ04260.1 ribosomal protein rps8 [Lineus viridis], XP_017502092.1 PREDICTED: 60S ribosomal protein L27a [Manis javanica], E…
								GO:0003746	translation elongation factor activity	107	6	0.31	5.3e-07	EFX61299.1 hypothetical protein DAPPUDRAFT_69950, partial [Daphnia pulex], XP_020795676.1 elongation factor 2-like [Boleophthalmus pectinirostris], XP_001618065.1 hypothetical protein NEMVEDRAFT_v1g67737 [Nematostella vectensis], XP_001618065.1 hypothetical protein NEMVEDRAFT_v1g67737 [Nematostella vectensis], XP_001618065.1 hypothetical protein NEMVEDRAFT_v1g67737 [Nematostella vectensis], XP_01…
								GO:0003924	GTPase activity	256	6	0.74	8e-05	XP_020795676.1 elongation factor 2-like [Boleophthalmus pectinirostris], XP_001618065.1 hypothetical protein NEMVEDRAFT_v1g67737 [Nematostella vectensis], XP_001618065.1 hypothetical protein NEMVEDRAFT_v1g67737 [Nematostella vectensis], XP_001618065.1 hypothetical protein NEMVEDRAFT_v1g67737 [Nematostella vectensis], XP_010786582.1 PREDICTED: elongation factor 1-alpha 1 [Notothenia coriiceps], KF…
								GO:0019843	rRNA binding	117	4	0.34	0.00034	EFX60049.1 hypothetical protein DAPPUDRAFT_72936 [Daphnia pulex], EFX60049.1 hypothetical protein DAPPUDRAFT_72936 [Daphnia pulex], EFX59933.1 hypothetical protein DAPPUDRAFT_346316 [Daphnia pulex], EFX60049.1 hypothetical protein DAPPUDRAFT_72936 [Daphnia pulex]
								GO:0005525	GTP binding	400	6	1.15	0.00089	XP_020795676.1 elongation factor 2-like [Boleophthalmus pectinirostris], XP_001618065.1 hypothetical protein NEMVEDRAFT_v1g67737 [Nematostella vectensis], XP_001618065.1 hypothetical protein NEMVEDRAFT_v1g67737 [Nematostella vectensis], XP_001618065.1 hypothetical protein NEMVEDRAFT_v1g67737 [Nematostella vectensis], XP_010786582.1 PREDICTED: elongation factor 1-alpha 1 [Notothenia coriiceps], KF…
								GO:0043022	ribosome binding	48	2	0.14	0.0084	EFX61299.1 hypothetical protein DAPPUDRAFT_69950, partial [Daphnia pulex], XP_001618065.1 hypothetical protein NEMVEDRAFT_v1g67737 [Nematostella vectensis]
								GO:0046982	protein heterodimerization activity	150	3	0.43	0.00908	OPJ68338.1 histone H2A [Patagioenas fasciata monilis], XP_001617568.1 hypothetical protein NEMVEDRAFT_v1g69974 [Nematostella vectensis], XP_002111498.1 conserved hypothetical protein [Trichoplax adhaerens]
								GO:0003899	DNA-directed 5'-3' RNA polymerase activity	62	2	0.18	0.01373	EFX60049.1 hypothetical protein DAPPUDRAFT_72936 [Daphnia pulex], EFX60049.1 hypothetical protein DAPPUDRAFT_72936 [Daphnia pulex]
								GO:0004497	monooxygenase activity	189	3	0.55	0.0169	AEC33277.1 14-3-3 protein, partial [Penaeus monodon], AEC33277.1 14-3-3 protein, partial [Penaeus monodon], AEC33277.1 14-3-3 protein, partial [Penaeus monodon]
								GO:0003777	microtubule motor activity	76	2	0.22	0.02018	XP_017502092.1 PREDICTED: 60S ribosomal protein L27a [Manis javanica], XP_002108712.1 L27a [Trichoplax adhaerens]
								GO:0034062	5'-3' RNA polymerase activity	80	2	0.23	0.02222	EFX60049.1 hypothetical protein DAPPUDRAFT_72936 [Daphnia pulex], EFX60049.1 hypothetical protein DAPPUDRAFT_72936 [Daphnia pulex]
								GO:0097747	RNA polymerase activity	80	2	0.23	0.02222	EFX60049.1 hypothetical protein DAPPUDRAFT_72936 [Daphnia pulex], EFX60049.1 hypothetical protein DAPPUDRAFT_72936 [Daphnia pulex]
								GO:0019904	protein domain specific binding	213	3	0.61	0.02313	AEC33277.1 14-3-3 protein, partial [Penaeus monodon], AEC33277.1 14-3-3 protein, partial [Penaeus monodon], AEC33277.1 14-3-3 protein, partial [Penaeus monodon]
								GO:0008017	microtubule binding	111	2	0.32	0.04061	XP_017502092.1 PREDICTED: 60S ribosomal protein L27a [Manis javanica], XP_002108712.1 L27a [Trichoplax adhaerens]

## Sheet: upregs_CC
GO.ID	Term	Annotated	Significant	Expected	p-value	Genes		GO.ID	Term	Annotated	Significant	Expected	p-value	Genes		GO.ID	Term	Annotated	Significant	Expected	p-value	Genes
E. verrucosus, LT10, 3h								E. cyaneus, LT10, 3h								G. lacustris, LT10, 3h
GO:0030445	yeast-form cell wall	8	2	0.01	5.4e-05	XP_015912981.1 heat shock protein 70 B2-like [Parasteatoda tepidariorum], CAQ60114.1 70kDa heat shock protein [Gammarus locusta]		GO:0030446	hyphal cell wall	9	2	0.01	3e-05	XP_013790449.1 heat shock 70 kDa protein cognate 4-like [Limulus polyphemus], XP_003768959.1 PREDICTED: heat shock 70 kDa protein 1-like [Sarcophilus harrisii]		GO:0009986	cell surface	88	2	0.07	0.0017	EFX61388.1 hypothetical protein DAPPUDRAFT_69734, partial [Daphnia pulex], ACI90341.1 HSP70-like protein [Philodina roseola]
GO:0030446	hyphal cell wall	10	2	0.01	8.7e-05	XP_015912981.1 heat shock protein 70 B2-like [Parasteatoda tepidariorum], CAQ60114.1 70kDa heat shock protein [Gammarus locusta]		GO:0009941	chloroplast envelope	27	2	0.03	0.00029	EFX61388.1 hypothetical protein DAPPUDRAFT_69734, partial [Daphnia pulex], XP_003768959.1 PREDICTED: heat shock 70 kDa protein 1-like [Sarcophilus harrisii]
GO:0030286	dynein complex	17	2	0.02	0.00026	XP_020909410.1 stress-induced-phosphoprotein 1-like [Exaiptasia pallida], XP_014209569.1 PREDICTED: stress-induced-phosphoprotein 1 [Copidosoma floridanum]		GO:0009986	cell surface	152	3	0.15	0.00034	BAO23807.1 heat shock 70 kDa protein 2 [Brachionus plicatilis], XP_013790449.1 heat shock 70 kDa protein cognate 4-like [Limulus polyphemus], XP_003768959.1 PREDICTED: heat shock 70 kDa protein 1-like [Sarcophilus harrisii]
GO:0005829	cytosol	881	5	1.28	0.00598	ELU08985.1 hypothetical protein CAPTEDRAFT_182552 [Capitella teleta], XP_014209569.1 PREDICTED: stress-induced-phosphoprotein 1 [Copidosoma floridanum], XP_010121053.1 PREDICTED: polyubiquitin isoform X2 [Chlamydotis macqueenii], XP_015912981.1 heat shock protein 70 B2-like [Parasteatoda tepidariorum], CAQ60114.1 70kDa heat shock protein [Gammarus locusta]		GO:0005886	plasma membrane	1283	4	1.25	0.02637	XP_022673322.1 venom protease-like isoform X2 [Varroa destructor], APA05228.1 serine proteinase 3 [Apis cerana cerana], XP_013790449.1 heat shock 70 kDa protein cognate 4-like [Limulus polyphemus], XP_003768959.1 PREDICTED: heat shock 70 kDa protein 1-like [Sarcophilus harrisii]
GO:0009986	cell surface	167	2	0.24	0.02356	XP_015912981.1 heat shock protein 70 B2-like [Parasteatoda tepidariorum], CAQ60114.1 70kDa heat shock protein [Gammarus locusta]		GO:0005829	cytosol	828	3	0.81	0.04026	XP_018009888.1 PREDICTED: activator of 90 kDa heat shock protein ATPase homolog 1-like [Hyalella azteca], XP_013790449.1 heat shock 70 kDa protein cognate 4-like [Limulus polyphemus], XP_003768959.1 PREDICTED: heat shock 70 kDa protein 1-like [Sarcophilus harrisii]
GO:0005886	plasma membrane	1283	5	1.86	0.02843	ELU08985.1 hypothetical protein CAPTEDRAFT_182552 [Capitella teleta], XP_014209569.1 PREDICTED: stress-induced-phosphoprotein 1 [Copidosoma floridanum], XP_010121053.1 PREDICTED: polyubiquitin isoform X2 [Chlamydotis macqueenii], XP_015912981.1 heat shock protein 70 B2-like [Parasteatoda tepidariorum], CAQ60114.1 70kDa heat shock protein [Gammarus locusta]
E. verrucosus, LT10, 24h								E. cyaneus, LT10, 24h
GO:0016323	basolateral plasma membrane	67	2	0.16	0.0109	XP_018013305.1 PREDICTED: solute carrier family 13 member 5-like [Hyalella azteca], KZS21382.1 Sodium-dependent phosphate transport protein 2A [Daphnia magna]		GO:0009986	cell surface	134	2	0.1	0.0037	BAO23807.1 heat shock 70 kDa protein 2 [Brachionus plicatilis], XP_013790449.1 heat shock 70 kDa protein cognate 4-like [Limulus polyphemus]
GO:0016020	membrane	3337	13	7.98	0.0181	XP_018022645.1 PREDICTED: 60 kDa heat shock protein, mitochondrial-like [Hyalella azteca], XP_018009816.1 PREDICTED: uncharacterized protein LOC108667310 isoform X1 [Hyalella azteca], XP_018014460.1 PREDICTED: uncharacterized protein LOC108671423 [Hyalella azteca], XP_018013942.1 PREDICTED: transient receptor potential cation channel subfamily A member 1-like [Hyalella azteca], XP_019737906.1 PRE…		GO:0005737	cytoplasm	4324	6	3.11	0.037	XP_013400141.1 PREDICTED: sequestosome-1-like [Lingula anatina], XP_019737906.1 PREDICTED: dnaJ homolog subfamily B member 2 [Hippocampus comes], XP_018009888.1 PREDICTED: activator of 90 kDa heat shock protein ATPase homolog 1-like [Hyalella azteca], PAV88955.1 hypothetical protein WR25_22765 [Diploscapter pachys], BAO23807.1 heat shock 70 kDa protein 2 [Brachionus plicatilis], XP_013790449.1 he…
GO:0016021	integral component of membrane	1880	9	4.49	0.0202	XP_018022645.1 PREDICTED: 60 kDa heat shock protein, mitochondrial-like [Hyalella azteca], XP_018009816.1 PREDICTED: uncharacterized protein LOC108667310 isoform X1 [Hyalella azteca], XP_018014460.1 PREDICTED: uncharacterized protein LOC108671423 [Hyalella azteca], XP_018013942.1 PREDICTED: transient receptor potential cation channel subfamily A member 1-like [Hyalella azteca], XP_018017446.1 PRE…
GO:0031224	intrinsic component of membrane	1905	9	4.55	0.0219	XP_018022645.1 PREDICTED: 60 kDa heat shock protein, mitochondrial-like [Hyalella azteca], XP_018009816.1 PREDICTED: uncharacterized protein LOC108667310 isoform X1 [Hyalella azteca], XP_018014460.1 PREDICTED: uncharacterized protein LOC108671423 [Hyalella azteca], XP_018013942.1 PREDICTED: transient receptor potential cation channel subfamily A member 1-like [Hyalella azteca], XP_018017446.1 PRE…
E. verrucosus, LC10 Cd, 24h								E. cyaneus, LC10 Cd, 24h
GO:0030446	hyphal cell wall	7	2	0	6.3e-06	XP_015912981.1 heat shock protein 70 B2-like [Parasteatoda tepidariorum], CAQ60114.1 70kDa heat shock protein [Gammarus locusta]		GO:0030446	hyphal cell wall	8	2	0.01	3.7e-05	XP_003768959.1 PREDICTED: heat shock 70 kDa protein 1-like [Sarcophilus harrisii], XP_013790449.1 heat shock 70 kDa protein cognate 4-like [Limulus polyphemus]
GO:0030445	yeast-form cell wall	8	2	0	8.4e-06	XP_015912981.1 heat shock protein 70 B2-like [Parasteatoda tepidariorum], CAQ60114.1 70kDa heat shock protein [Gammarus locusta]		GO:0044435	plastid part	86	2	0.1	0.0045	EFX61346.1 effete protein/ubiquitin ligase-like protein, partial [Daphnia pulex], XP_003768959.1 PREDICTED: heat shock 70 kDa protein 1-like [Sarcophilus harrisii]
GO:0009986	cell surface	149	2	0.09	0.0032	XP_015912981.1 heat shock protein 70 B2-like [Parasteatoda tepidariorum], CAQ60114.1 70kDa heat shock protein [Gammarus locusta]		GO:0005840	ribosome	635	4	0.76	0.0051	KII74048.1 Polyubiquitin [Thelohanellus kitauei], KRX69795.1 Polyubiquitin-C [Trichinella sp. T6], KII74049.1 Polyubiquitin-C [Thelohanellus kitauei], KII74049.1 Polyubiquitin-C [Thelohanellus kitauei]
GO:0005829	cytosol	830	3	0.51	0.009	EFX61346.1 effete protein/ubiquitin ligase-like protein, partial [Daphnia pulex], XP_015912981.1 heat shock protein 70 B2-like [Parasteatoda tepidariorum], CAQ60114.1 70kDa heat shock protein [Gammarus locusta]		GO:0009986	cell surface	143	2	0.17	0.0121	XP_003768959.1 PREDICTED: heat shock 70 kDa protein 1-like [Sarcophilus harrisii], XP_013790449.1 heat shock 70 kDa protein cognate 4-like [Limulus polyphemus]
GO:0005886	plasma membrane	1190	3	0.73	0.0246	EFX61346.1 effete protein/ubiquitin ligase-like protein, partial [Daphnia pulex], XP_015912981.1 heat shock protein 70 B2-like [Parasteatoda tepidariorum], CAQ60114.1 70kDa heat shock protein [Gammarus locusta]

## Sheet: downregs_CC
GO.ID	Term	Annotated	Significant	Expected	p-value	Genes		GO.ID	Term	Annotated	Significant	Expected	p-value	Genes		GO.ID	Term	Annotated	Significant	Expected	p-value	Genes
E. verrucosus, LT10, 3h								E. cyaneus, LT10, 3h
GO:0022625	cytosolic large ribosomal subunit	99	14	0.72	6.1e-15	EFX61290.1 hypothetical protein DAPPUDRAFT_69961 [Daphnia pulex], EFX61290.1 hypothetical protein DAPPUDRAFT_69961 [Daphnia pulex], XP_008212420.1 PREDICTED: 60S ribosomal protein L3 [Nasonia vitripennis], EFX61290.1 hypothetical protein DAPPUDRAFT_69961 [Daphnia pulex], OTF78049.1 60S ribosomal protein L37-A-like protein [Euroglyphus maynei], XP_008557858.1 PREDICTED: 60S ribosomal protein L23 […		GO:0005840	ribosome	652	66	6.87	1.2e-24	ABW86313.1 putative tumor suppressor QM protein, partial [Hyriopsis schlegelii], XP_002108712.1 L27a [Trichoplax adhaerens], EFX61290.1 hypothetical protein DAPPUDRAFT_69961 [Daphnia pulex], XP_005350508.1 PREDICTED: 60S ribosomal protein L30-like [Microtus ochrogaster], NP_001279708.1 ribosomal protein L23 [Callorhinchus milii], OTF83058.1 40S ribosomal protein S5-like protein [Euroglyphus mayne…
GO:0033009	nucleomorph	38	9	0.28	4.4e-12	XP_021706540.1 uncharacterized protein LOC110678229 [Aedes aegypti], EFX60049.1 hypothetical protein DAPPUDRAFT_72936 [Daphnia pulex], XP_008557858.1 PREDICTED: 60S ribosomal protein L23 [Microplitis demolitor], XP_011150282.1 PREDICTED: 40S ribosomal protein S2 [Harpegnathos saltator], EFX60049.1 hypothetical protein DAPPUDRAFT_72936 [Daphnia pulex], EFX60049.1 hypothetical protein DAPPUDRAFT_72…		GO:0009506	plasmodesma	171	21	1.8	3.8e-17	EFX61290.1 hypothetical protein DAPPUDRAFT_69961 [Daphnia pulex], XP_002108712.1 L27a [Trichoplax adhaerens], EFX59933.1 hypothetical protein DAPPUDRAFT_346316 [Daphnia pulex], EFX61290.1 hypothetical protein DAPPUDRAFT_69961 [Daphnia pulex], EFX61290.1 hypothetical protein DAPPUDRAFT_69961 [Daphnia pulex], EFX61290.1 hypothetical protein DAPPUDRAFT_69961 [Daphnia pulex], AGL33707.1 cathepsin L4 …
GO:0009506	plasmodesma	173	14	1.26	1.5e-11	PFX28186.1 40S ribosomal protein S8 [Stylophora pistillata], EFX61290.1 hypothetical protein DAPPUDRAFT_69961 [Daphnia pulex], EFX61290.1 hypothetical protein DAPPUDRAFT_69961 [Daphnia pulex], XP_001618065.1 hypothetical protein NEMVEDRAFT_v1g67737 [Nematostella vectensis], XP_008212420.1 PREDICTED: 60S ribosomal protein L3 [Nasonia vitripennis], EFX61290.1 hypothetical protein DAPPUDRAFT_69961 […		GO:0033009	nucleomorph	45	12	0.47	2e-14	EFX61270.1 hypothetical protein DAPPUDRAFT_340306, partial [Daphnia pulex], EFX61270.1 hypothetical protein DAPPUDRAFT_340306, partial [Daphnia pulex], EFX61270.1 hypothetical protein DAPPUDRAFT_340306, partial [Daphnia pulex], CDS29117.1 40S ribosomal protein S2 [Hymenolepis microstoma], EFX60049.1 hypothetical protein DAPPUDRAFT_72936 [Daphnia pulex], XP_016391442.1 PREDICTED: histone H4-like […
GO:0015934	large ribosomal subunit	142	22	1.03	8.5e-11	EFX61290.1 hypothetical protein DAPPUDRAFT_69961 [Daphnia pulex], EFX61290.1 hypothetical protein DAPPUDRAFT_69961 [Daphnia pulex], CCQ18609.1 60S acidic ribosomal protein P1 [Sycon ciliatum], EFX61270.1 hypothetical protein DAPPUDRAFT_340306, partial [Daphnia pulex], EFX60049.1 hypothetical protein DAPPUDRAFT_72936 [Daphnia pulex], EFX60049.1 hypothetical protein DAPPUDRAFT_72936 [Daphnia pulex]…		GO:0022625	cytosolic large ribosomal subunit	89	12	0.94	1.1e-10	NP_001279708.1 ribosomal protein L23 [Callorhinchus milii], CBN08632.1 small nucleolar RNA, C/D box 43 [Microcosmus squamiger], EFX61290.1 hypothetical protein DAPPUDRAFT_69961 [Daphnia pulex], XP_002108712.1 L27a [Trichoplax adhaerens], EFX61290.1 hypothetical protein DAPPUDRAFT_69961 [Daphnia pulex], EFX61290.1 hypothetical protein DAPPUDRAFT_69961 [Daphnia pulex], EFX61290.1 hypothetical prote…
GO:0005840	ribosome	686	38	4.98	2e-09	XP_002108712.1 L27a [Trichoplax adhaerens], PFX28186.1 40S ribosomal protein S8 [Stylophora pistillata], EFX61290.1 hypothetical protein DAPPUDRAFT_69961 [Daphnia pulex], EFX61290.1 hypothetical protein DAPPUDRAFT_69961 [Daphnia pulex], CCQ18609.1 60S acidic ribosomal protein P1 [Sycon ciliatum], EFX61290.1 hypothetical protein DAPPUDRAFT_69961 [Daphnia pulex], XP_012944826.1 PREDICTED: ubiquitin…		GO:0015934	large ribosomal subunit	134	21	1.41	2.3e-10	NP_001279708.1 ribosomal protein L23 [Callorhinchus milii], CBN08632.1 small nucleolar RNA, C/D box 43 [Microcosmus squamiger], EFX61290.1 hypothetical protein DAPPUDRAFT_69961 [Daphnia pulex], EFX61270.1 hypothetical protein DAPPUDRAFT_340306, partial [Daphnia pulex], XP_002108712.1 L27a [Trichoplax adhaerens], EFX61270.1 hypothetical protein DAPPUDRAFT_340306, partial [Daphnia pulex], EFX61270.…
GO:0005730	nucleolus	377	16	2.74	6.9e-09	PFX28186.1 40S ribosomal protein S8 [Stylophora pistillata], EFX61290.1 hypothetical protein DAPPUDRAFT_69961 [Daphnia pulex], EFX61290.1 hypothetical protein DAPPUDRAFT_69961 [Daphnia pulex], XP_001618065.1 hypothetical protein NEMVEDRAFT_v1g67737 [Nematostella vectensis], XP_008212420.1 PREDICTED: 60S ribosomal protein L3 [Nasonia vitripennis], EFX61290.1 hypothetical protein DAPPUDRAFT_69961 […		GO:0022627	cytosolic small ribosomal subunit	72	10	0.76	3.3e-09	EFX59933.1 hypothetical protein DAPPUDRAFT_346316 [Daphnia pulex], EFX59933.1 hypothetical protein DAPPUDRAFT_346316 [Daphnia pulex], AGH70192.1 40S ribosomal protein S8 [Placozoa sp. H4], PFX28186.1 40S ribosomal protein S8 [Stylophora pistillata], AGH70192.1 40S ribosomal protein S8 [Placozoa sp. H4], EFX60013.1 hypothetical protein DAPPUDRAFT_73053 [Daphnia pulex], EFX59933.1 hypothetical prot…
GO:0009507	chloroplast	207	6	1.5	0.0038	PFX28186.1 40S ribosomal protein S8 [Stylophora pistillata], XP_001618065.1 hypothetical protein NEMVEDRAFT_v1g67737 [Nematostella vectensis], XP_008557858.1 PREDICTED: 60S ribosomal protein L23 [Microplitis demolitor], XP_011150282.1 PREDICTED: 40S ribosomal protein S2 [Harpegnathos saltator], XP_008557858.1 PREDICTED: 60S ribosomal protein L23 [Microplitis demolitor], XP_021451454.1 actin, cyto…		GO:0009507	chloroplast	161	12	1.7	1.1e-07	EFX59933.1 hypothetical protein DAPPUDRAFT_346316 [Daphnia pulex], CDS29117.1 40S ribosomal protein S2 [Hymenolepis microstoma], AGL33707.1 cathepsin L4 [Sinonovacula constricta], EFX59933.1 hypothetical protein DAPPUDRAFT_346316 [Daphnia pulex], AGH70192.1 40S ribosomal protein S8 [Placozoa sp. H4], PFX28186.1 40S ribosomal protein S8 [Stylophora pistillata], AGH70192.1 40S ribosomal protein S8 …
GO:0009536	plastid	265	14	1.92	0.0141	XP_021706540.1 uncharacterized protein LOC110678229 [Aedes aegypti], PFX28186.1 40S ribosomal protein S8 [Stylophora pistillata], XP_001618065.1 hypothetical protein NEMVEDRAFT_v1g67737 [Nematostella vectensis], EFX59933.1 hypothetical protein DAPPUDRAFT_346316 [Daphnia pulex], EFX60049.1 hypothetical protein DAPPUDRAFT_72936 [Daphnia pulex], EFX59933.1 hypothetical protein DAPPUDRAFT_346316 [Dap…		GO:0005618	cell wall	135	11	1.42	1.5e-07	EFX59933.1 hypothetical protein DAPPUDRAFT_346316 [Daphnia pulex], EFX59933.1 hypothetical protein DAPPUDRAFT_346316 [Daphnia pulex], AGH70192.1 40S ribosomal protein S8 [Placozoa sp. H4], PFX28186.1 40S ribosomal protein S8 [Stylophora pistillata], AGH70192.1 40S ribosomal protein S8 [Placozoa sp. H4], EFX60013.1 hypothetical protein DAPPUDRAFT_73053 [Daphnia pulex], XP_013413907.1 PREDICTED: ca…
GO:0005773	vacuole	385	7	2.79	0.021	XP_001618065.1 hypothetical protein NEMVEDRAFT_v1g67737 [Nematostella vectensis], XP_012944826.1 PREDICTED: ubiquitin-60S ribosomal protein L40 [Aplysia californica], XP_008212420.1 PREDICTED: 60S ribosomal protein L3 [Nasonia vitripennis], XP_009026914.1 hypothetical protein HELRODRAFT_186015 [Helobdella robusta], XP_018024286.1 PREDICTED: superoxide dismutase [Cu-Zn]-like [Hyalella azteca], XP_…		GO:0005730	nucleolus	386	16	4.06	2.3e-06	NP_001279708.1 ribosomal protein L23 [Callorhinchus milii], EFX61290.1 hypothetical protein DAPPUDRAFT_69961 [Daphnia pulex], XP_002108712.1 L27a [Trichoplax adhaerens], EFX61290.1 hypothetical protein DAPPUDRAFT_69961 [Daphnia pulex], EFX61290.1 hypothetical protein DAPPUDRAFT_69961 [Daphnia pulex], EFX61290.1 hypothetical protein DAPPUDRAFT_69961 [Daphnia pulex], NP_001279708.1 ribosomal protei…
GO:0044391	ribosomal subunit	277	25	2.01	0.0278	PFX28186.1 40S ribosomal protein S8 [Stylophora pistillata], EFX61290.1 hypothetical protein DAPPUDRAFT_69961 [Daphnia pulex], EFX61290.1 hypothetical protein DAPPUDRAFT_69961 [Daphnia pulex], CCQ18609.1 60S acidic ribosomal protein P1 [Sycon ciliatum], EFX61270.1 hypothetical protein DAPPUDRAFT_340306, partial [Daphnia pulex], EFX60049.1 hypothetical protein DAPPUDRAFT_72936 [Daphnia pulex], EFX…		GO:0015935	small ribosomal subunit	114	16	1.2	2.5e-06	OTF83058.1 40S ribosomal protein S5-like protein [Euroglyphus maynei], AGH70205.1 40S ribosomal protein S20 [Placozoa sp. H4], EFX61270.1 hypothetical protein DAPPUDRAFT_340306, partial [Daphnia pulex], EFX59933.1 hypothetical protein DAPPUDRAFT_346316 [Daphnia pulex], CDS29117.1 40S ribosomal protein S2 [Hymenolepis microstoma], EFX59933.1 hypothetical protein DAPPUDRAFT_346316 [Daphnia pulex], …
GO:0022626	cytosolic ribosome	228	17	1.65	0.0379	PFX28186.1 40S ribosomal protein S8 [Stylophora pistillata], EFX61290.1 hypothetical protein DAPPUDRAFT_69961 [Daphnia pulex], EFX61290.1 hypothetical protein DAPPUDRAFT_69961 [Daphnia pulex], CCQ18609.1 60S acidic ribosomal protein P1 [Sycon ciliatum], XP_008212420.1 PREDICTED: 60S ribosomal protein L3 [Nasonia vitripennis], EFX61290.1 hypothetical protein DAPPUDRAFT_69961 [Daphnia pulex], OTF78…		GO:0000786	nucleosome	75	6	0.79	0.00013	XP_001617568.1 hypothetical protein NEMVEDRAFT_v1g69974 [Nematostella vectensis], XP_002111498.1 conserved hypothetical protein [Trichoplax adhaerens], OPJ68338.1 histone H2A [Patagioenas fasciata monilis], XP_016391442.1 PREDICTED: histone H4-like [Sinocyclocheilus rhinocerous], XP_018020084.1 PREDICTED: histone H1-delta-like [Hyalella azteca], XP_018020084.1 PREDICTED: histone H1-delta-like [Hy…
GO:0043232	intracellular non-membrane-bounded organelle	2265	48	16.44	0.0421	XP_002108712.1 L27a [Trichoplax adhaerens], XP_021706540.1 uncharacterized protein LOC110678229 [Aedes aegypti], PFX28186.1 40S ribosomal protein S8 [Stylophora pistillata], XP_001617568.1 hypothetical protein NEMVEDRAFT_v1g69974 [Nematostella vectensis], EFX61290.1 hypothetical protein DAPPUDRAFT_69961 [Daphnia pulex], EFX61290.1 hypothetical protein DAPPUDRAFT_69961 [Daphnia pulex], CCQ18609.1 …		GO:0009536	plastid	227	25	2.39	0.00099	EFX61270.1 hypothetical protein DAPPUDRAFT_340306, partial [Daphnia pulex], EFX61270.1 hypothetical protein DAPPUDRAFT_340306, partial [Daphnia pulex], EFX59933.1 hypothetical protein DAPPUDRAFT_346316 [Daphnia pulex], EFX61270.1 hypothetical protein DAPPUDRAFT_340306, partial [Daphnia pulex], CDS29117.1 40S ribosomal protein S2 [Hymenolepis microstoma], EFX59933.1 hypothetical protein DAPPUDRAFT…
GO:0043228	non-membrane-bounded organelle	2266	48	16.45	0.0422	XP_002108712.1 L27a [Trichoplax adhaerens], XP_021706540.1 uncharacterized protein LOC110678229 [Aedes aegypti], PFX28186.1 40S ribosomal protein S8 [Stylophora pistillata], XP_001617568.1 hypothetical protein NEMVEDRAFT_v1g69974 [Nematostella vectensis], EFX61290.1 hypothetical protein DAPPUDRAFT_69961 [Daphnia pulex], EFX61290.1 hypothetical protein DAPPUDRAFT_69961 [Daphnia pulex], CCQ18609.1 …		GO:0000784	nuclear chromosome, telomeric region	11	2	0.12	0.00567	XP_018020084.1 PREDICTED: histone H1-delta-like [Hyalella azteca], XP_018020084.1 PREDICTED: histone H1-delta-like [Hyalella azteca]
								GO:0005874	microtubule	270	8	2.84	0.00747	XP_002108712.1 L27a [Trichoplax adhaerens], XP_013409169.1 PREDICTED: tubulin beta chain-like isoform X2 [Lingula anatina], XP_798940.3 PREDICTED: tubulin beta-4B chain [Strongylocentrotus purpuratus], KFQ67714.1 hypothetical protein N335_11029, partial [Phaethon lepturus], XP_009171024.1 hypothetical protein T265_07282 [Opisthorchis viverrini], XP_017502092.1 PREDICTED: 60S ribosomal protein L27…
								GO:0048046	apoplast	41	3	0.43	0.00903	AGL33707.1 cathepsin L4 [Sinonovacula constricta], XP_013413907.1 PREDICTED: cathepsin L1-like [Lingula anatina], XP_021356948.1 actin, plasmodial isoform-like [Mizuhopecten yessoensis]
								GO:0005737	cytoplasm	4854	89	51.11	0.01089	ABW86313.1 putative tumor suppressor QM protein, partial [Hyriopsis schlegelii], XP_002108712.1 L27a [Trichoplax adhaerens], AHC55381.2 calreticulin [Hirudo medicinalis], XP_013409169.1 PREDICTED: tubulin beta chain-like isoform X2 [Lingula anatina], EFX61290.1 hypothetical protein DAPPUDRAFT_69961 [Daphnia pulex], XP_005350508.1 PREDICTED: 60S ribosomal protein L30-like [Microtus ochrogaster], N…
								GO:0005622	intracellular	6957	96	73.26	0.02425	ABW86313.1 putative tumor suppressor QM protein, partial [Hyriopsis schlegelii], XP_002108712.1 L27a [Trichoplax adhaerens], AHC55381.2 calreticulin [Hirudo medicinalis], XP_001617568.1 hypothetical protein NEMVEDRAFT_v1g69974 [Nematostella vectensis], XP_013409169.1 PREDICTED: tubulin beta chain-like isoform X2 [Lingula anatina], EFX61290.1 hypothetical protein DAPPUDRAFT_69961 [Daphnia pulex], …
E. verrucosus, LT10, 24h								E. cyaneus, LT10, 24h
GO:0005840	ribosome	631	93	14.13	2.5e-28	PAA87414.1 hypothetical protein BOX15_Mlig032561g1 [Macrostomum lignano], ELU07913.1 hypothetical protein CAPTEDRAFT_161382 [Capitella teleta], XP_009031137.1 hypothetical protein HELRODRAFT_70594, partial [Helobdella robusta], ACD65128.1 putative 60S ribosomal protein RPL27 [Novocrania anomala], ACD65133.1 putative 60S ribosomal protein RPLP1 [Novocrania anomala], XP_009028941.1 hypothetical pro…		GO:0005840	ribosome	524	22	2.26	1.1e-09	EFX61270.1 hypothetical protein DAPPUDRAFT_340306, partial [Daphnia pulex], PFX28186.1 40S ribosomal protein S8 [Stylophora pistillata], XP_002108712.1 L27a [Trichoplax adhaerens], CBN08632.1 small nucleolar RNA, C/D box 43 [Microcosmus squamiger], XP_022161253.1 60S acidic ribosomal protein P2-like [Myzus persicae], ABW86313.1 putative tumor suppressor QM protein, partial [Hyriopsis schlegelii],…
GO:0022625	cytosolic large ribosomal subunit	96	21	2.15	1.3e-15	XP_009025143.1 hypothetical protein HELRODRAFT_67827 [Helobdella robusta], XP_021960015.1 60S ribosomal protein L3-like [Folsomia candida], XP_009025143.1 hypothetical protein HELRODRAFT_67827 [Helobdella robusta], ABW23236.1 ribosomal protein rpl40 [Eurythoe complanata], XP_009013228.1 hypothetical protein HELRODRAFT_92327 [Helobdella robusta], XP_009028051.1 hypothetical protein HELRODRAFT_1031…		GO:0022625	cytosolic large ribosomal subunit	69	6	0.3	4.1e-07	CBN08632.1 small nucleolar RNA, C/D box 43 [Microcosmus squamiger], EFX61290.1 hypothetical protein DAPPUDRAFT_69961 [Daphnia pulex], NP_001279708.1 ribosomal protein L23 [Callorhinchus milii], XP_018910163.1 PREDICTED: 60S ribosomal protein L27a [Bemisia tabaci], XP_002108712.1 L27a [Trichoplax adhaerens], NP_001279708.1 ribosomal protein L23 [Callorhinchus milii]
GO:0009506	plasmodesma	157	23	3.52	4.7e-13	XP_009025143.1 hypothetical protein HELRODRAFT_67827 [Helobdella robusta], XP_009025143.1 hypothetical protein HELRODRAFT_67827 [Helobdella robusta], XP_001618065.1 hypothetical protein NEMVEDRAFT_v1g67737 [Nematostella vectensis], XP_009016110.1 hypothetical protein HELRODRAFT_111042 [Helobdella robusta], EFX59933.1 hypothetical protein DAPPUDRAFT_346316 [Daphnia pulex], PFX28186.1 40S ribosomal…		GO:0033009	nucleomorph	34	4	0.15	1.2e-05	EFX60049.1 hypothetical protein DAPPUDRAFT_72936 [Daphnia pulex], EFX61270.1 hypothetical protein DAPPUDRAFT_340306, partial [Daphnia pulex], KPM02688.1 40S ribosomal protein S2-like protein [Sarcoptes scabiei], NP_001279708.1 ribosomal protein L23 [Callorhinchus milii]
GO:0022627	cytosolic small ribosomal subunit	89	17	1.99	7.8e-12	ABV44722.1 40S ribosomal protein S12-like protein [Phlebotomus papatasi], XP_009016110.1 hypothetical protein HELRODRAFT_111042 [Helobdella robusta], XP_013389094.1 PREDICTED: ubiquitin-40S ribosomal protein S27a [Lingula anatina], EFX59933.1 hypothetical protein DAPPUDRAFT_346316 [Daphnia pulex], PFX28186.1 40S ribosomal protein S8 [Stylophora pistillata], XP_009024124.1 hypothetical protein HEL…		GO:0009506	plasmodesma	150	6	0.65	3.8e-05	PFX28186.1 40S ribosomal protein S8 [Stylophora pistillata], EFX61290.1 hypothetical protein DAPPUDRAFT_69961 [Daphnia pulex], AGH70192.1 40S ribosomal protein S8 [Placozoa sp. H4], XP_018910163.1 PREDICTED: 60S ribosomal protein L27a [Bemisia tabaci], XP_013413907.1 PREDICTED: cathepsin L1-like [Lingula anatina], XP_002108712.1 L27a [Trichoplax adhaerens]
GO:0005730	nucleolus	316	22	7.08	2e-06	XP_001618065.1 hypothetical protein NEMVEDRAFT_v1g67737 [Nematostella vectensis], ABW23236.1 ribosomal protein rpl40 [Eurythoe complanata], XP_009016110.1 hypothetical protein HELRODRAFT_111042 [Helobdella robusta], XP_009013228.1 hypothetical protein HELRODRAFT_92327 [Helobdella robusta], PFX28186.1 40S ribosomal protein S8 [Stylophora pistillata], ELU08552.1 hypothetical protein CAPTEDRAFT_1620…		GO:0005730	nucleolus	328	7	1.41	0.00042	PFX28186.1 40S ribosomal protein S8 [Stylophora pistillata], EFX61290.1 hypothetical protein DAPPUDRAFT_69961 [Daphnia pulex], NP_001279708.1 ribosomal protein L23 [Callorhinchus milii], AGH70192.1 40S ribosomal protein S8 [Placozoa sp. H4], XP_018910163.1 PREDICTED: 60S ribosomal protein L27a [Bemisia tabaci], XP_002108712.1 L27a [Trichoplax adhaerens], NP_001279708.1 ribosomal protein L23 [Call…
GO:0033009	nucleomorph	38	7	0.85	1.8e-05	EFX61299.1 hypothetical protein DAPPUDRAFT_69950, partial [Daphnia pulex], NP_001279708.1 ribosomal protein L23 [Callorhinchus milii], EFX60049.1 hypothetical protein DAPPUDRAFT_72936 [Daphnia pulex], EFX60049.1 hypothetical protein DAPPUDRAFT_72936 [Daphnia pulex], XP_008557858.1 PREDICTED: 60S ribosomal protein L23 [Microplitis demolitor], EFX61270.1 hypothetical protein DAPPUDRAFT_340306, part…		GO:0000786	nucleosome	66	3	0.28	0.0028	XP_001617568.1 hypothetical protein NEMVEDRAFT_v1g69974 [Nematostella vectensis], XP_002111498.1 conserved hypothetical protein [Trichoplax adhaerens], XP_018020084.1 PREDICTED: histone H1-delta-like [Hyalella azteca]
GO:0009507	chloroplast	171	14	3.83	2.7e-05	XP_009025143.1 hypothetical protein HELRODRAFT_67827 [Helobdella robusta], XP_009025143.1 hypothetical protein HELRODRAFT_67827 [Helobdella robusta], XP_001618065.1 hypothetical protein NEMVEDRAFT_v1g67737 [Nematostella vectensis], ABV44722.1 40S ribosomal protein S12-like protein [Phlebotomus papatasi], XP_009016110.1 hypothetical protein HELRODRAFT_111042 [Helobdella robusta], XP_009013228.1 hy…		GO:0009507	chloroplast	141	4	0.61	0.00302	PFX28186.1 40S ribosomal protein S8 [Stylophora pistillata], AGH70192.1 40S ribosomal protein S8 [Placozoa sp. H4], XP_013413907.1 PREDICTED: cathepsin L1-like [Lingula anatina], NP_001279708.1 ribosomal protein L23 [Callorhinchus milii]
GO:0015934	large ribosomal subunit	134	27	3	9.4e-05	XP_009025143.1 hypothetical protein HELRODRAFT_67827 [Helobdella robusta], XP_021960015.1 60S ribosomal protein L3-like [Folsomia candida], XP_009025143.1 hypothetical protein HELRODRAFT_67827 [Helobdella robusta], EFX61270.1 hypothetical protein DAPPUDRAFT_340306, partial [Daphnia pulex], ABW23236.1 ribosomal protein rpl40 [Eurythoe complanata], XP_009013228.1 hypothetical protein HELRODRAFT_923…		GO:0015935	small ribosomal subunit	90	3	0.39	0.0067	PFX28186.1 40S ribosomal protein S8 [Stylophora pistillata], AGH70192.1 40S ribosomal protein S8 [Placozoa sp. H4], KPM02688.1 40S ribosomal protein S2-like protein [Sarcoptes scabiei]
GO:0000786	nucleosome	48	6	1.07	0.00065	XP_001617568.1 hypothetical protein NEMVEDRAFT_v1g69974 [Nematostella vectensis], XP_018022864.1 PREDICTED: pro-resilin-like [Hyalella azteca], XP_001617568.1 hypothetical protein NEMVEDRAFT_v1g69974 [Nematostella vectensis], XP_018020084.1 PREDICTED: histone H1-delta-like [Hyalella azteca], XP_018020084.1 PREDICTED: histone H1-delta-like [Hyalella azteca], XP_018007421.1 PREDICTED: histone H1-de…		GO:0015934	large ribosomal subunit	108	8	0.47	0.00866	EFX61270.1 hypothetical protein DAPPUDRAFT_340306, partial [Daphnia pulex], CBN08632.1 small nucleolar RNA, C/D box 43 [Microcosmus squamiger], EFX61290.1 hypothetical protein DAPPUDRAFT_69961 [Daphnia pulex], NP_001279708.1 ribosomal protein L23 [Callorhinchus milii], XP_018910163.1 PREDICTED: 60S ribosomal protein L27a [Bemisia tabaci], EFX61270.1 hypothetical protein DAPPUDRAFT_340306, partial…
GO:0005874	microtubule	233	12	5.22	0.00601	KRY60984.1 Tubulin alpha-3 chain, partial [Trichinella britovi], XP_013402421.1 PREDICTED: tubulin alpha-1A chain-like [Lingula anatina], XP_015768684.1 PREDICTED: tubulin alpha-1 chain [Acropora digitifera], PAA71928.1 hypothetical protein BOX15_Mlig013587g1, partial [Macrostomum lignano], OWF37411.1 Tubulin alpha chain, testis-specific [Mizuhopecten yessoensis], XP_011619158.1 PREDICTED: tubuli…		GO:0005618	cell wall	113	3	0.49	0.01247	PFX28186.1 40S ribosomal protein S8 [Stylophora pistillata], AGH70192.1 40S ribosomal protein S8 [Placozoa sp. H4], XP_013413907.1 PREDICTED: cathepsin L1-like [Lingula anatina]
GO:0005618	cell wall	124	8	2.78	0.00656	EFX59933.1 hypothetical protein DAPPUDRAFT_346316 [Daphnia pulex], PFX28186.1 40S ribosomal protein S8 [Stylophora pistillata], ELU12655.1 hypothetical protein CAPTEDRAFT_218947 [Capitella teleta], EFX59933.1 hypothetical protein DAPPUDRAFT_346316 [Daphnia pulex], XP_017772398.1 PREDICTED: 40S ribosomal protein S5 [Nicrophorus vespilloides], XP_018012114.1 PREDICTED: uncharacterized protein LOC10…		GO:0030312	external encapsulating structure	120	3	0.52	0.01466	PFX28186.1 40S ribosomal protein S8 [Stylophora pistillata], AGH70192.1 40S ribosomal protein S8 [Placozoa sp. H4], XP_013413907.1 PREDICTED: cathepsin L1-like [Lingula anatina]
GO:0015935	small ribosomal subunit	128	21	2.87	0.00799	ELU08552.1 hypothetical protein CAPTEDRAFT_162084 [Capitella teleta], ABV44722.1 40S ribosomal protein S12-like protein [Phlebotomus papatasi], XP_009016110.1 hypothetical protein HELRODRAFT_111042 [Helobdella robusta], XP_013389094.1 PREDICTED: ubiquitin-40S ribosomal protein S27a [Lingula anatina], EFX59933.1 hypothetical protein DAPPUDRAFT_346316 [Daphnia pulex], PFX28186.1 40S ribosomal prote…		GO:0005874	microtubule	239	4	1.03	0.01883	XP_002108712.1 L27a [Trichoplax adhaerens], XP_013409169.1 PREDICTED: tubulin beta chain-like isoform X2 [Lingula anatina], KFQ67714.1 hypothetical protein N335_11029, partial [Phaethon lepturus], XP_009171024.1 hypothetical protein T265_07282 [Opisthorchis viverrini]
GO:0000784	nuclear chromosome, telomeric region	9	2	0.2	0.01619	XP_018020084.1 PREDICTED: histone H1-delta-like [Hyalella azteca], XP_018020084.1 PREDICTED: histone H1-delta-like [Hyalella azteca]		GO:0022627	cytosolic small ribosomal subunit	58	2	0.25	0.02571	PFX28186.1 40S ribosomal protein S8 [Stylophora pistillata], AGH70192.1 40S ribosomal protein S8 [Placozoa sp. H4]
GO:0005844	polysome	12	2	0.27	0.0284	ABW23138.1 ribosomal protein rps4, partial [Arenicola marina], ADD38157.1 40S ribosomal protein S4 [Lepeophtheirus salmonis]		GO:0022626	cytosolic ribosome	147	8	0.63	0.03217	PFX28186.1 40S ribosomal protein S8 [Stylophora pistillata], CBN08632.1 small nucleolar RNA, C/D box 43 [Microcosmus squamiger], EFX61290.1 hypothetical protein DAPPUDRAFT_69961 [Daphnia pulex], NP_001279708.1 ribosomal protein L23 [Callorhinchus milii], AGH70192.1 40S ribosomal protein S8 [Placozoa sp. H4], XP_018910163.1 PREDICTED: 60S ribosomal protein L27a [Bemisia tabaci], XP_002108712.1 L27…
GO:0000781	chromosome, telomeric region	16	2	0.36	0.04872	XP_018020084.1 PREDICTED: histone H1-delta-like [Hyalella azteca], XP_018020084.1 PREDICTED: histone H1-delta-like [Hyalella azteca]		GO:0005622	intracellular	6247	36	26.95	0.03592	XP_001617568.1 hypothetical protein NEMVEDRAFT_v1g69974 [Nematostella vectensis], EFX61270.1 hypothetical protein DAPPUDRAFT_340306, partial [Daphnia pulex], PFX28186.1 40S ribosomal protein S8 [Stylophora pistillata], XP_002108712.1 L27a [Trichoplax adhaerens], CBN08632.1 small nucleolar RNA, C/D box 43 [Microcosmus squamiger], XP_022161253.1 60S acidic ribosomal protein P2-like [Myzus persicae]…
E. verrucosus, LC10 Cd, 24h								E. cyaneus, LC10 Cd, 24h
GO:0033009	nucleomorph	40	7	0.2	7.8e-10	XP_011150282.1 PREDICTED: 40S ribosomal protein S2 [Harpegnathos saltator], EFX61299.1 hypothetical protein DAPPUDRAFT_69950, partial [Daphnia pulex], EFX61299.1 hypothetical protein DAPPUDRAFT_69950, partial [Daphnia pulex], EFX60049.1 hypothetical protein DAPPUDRAFT_72936 [Daphnia pulex], EFX60049.1 hypothetical protein DAPPUDRAFT_72936 [Daphnia pulex], XP_011150282.1 PREDICTED: 40S ribosomal p…		GO:0005840	ribosome	635	17	2.01	1.2e-07	BAE39095.1 unnamed protein product, partial [Mus musculus], OTF83058.1 40S ribosomal protein S5-like protein [Euroglyphus maynei], EFX60049.1 hypothetical protein DAPPUDRAFT_72936 [Daphnia pulex], EFX59933.1 hypothetical protein DAPPUDRAFT_346316 [Daphnia pulex], XP_018910163.1 PREDICTED: 60S ribosomal protein L27a [Bemisia tabaci], ABZ04260.1 ribosomal protein rps8 [Lineus viridis], XP_017502092…
GO:0022625	cytosolic large ribosomal subunit	99	8	0.5	2.4e-08	XP_008212420.1 PREDICTED: 60S ribosomal protein L3 [Nasonia vitripennis], OTF78049.1 60S ribosomal protein L37-A-like protein [Euroglyphus maynei], EFX61290.1 hypothetical protein DAPPUDRAFT_69961 [Daphnia pulex], EFX61290.1 hypothetical protein DAPPUDRAFT_69961 [Daphnia pulex], EFX61290.1 hypothetical protein DAPPUDRAFT_69961 [Daphnia pulex], EFX61290.1 hypothetical protein DAPPUDRAFT_69961 [Dap…		GO:0033009	nucleomorph	47	4	0.15	1.3e-05	EFX61299.1 hypothetical protein DAPPUDRAFT_69950, partial [Daphnia pulex], EFX60049.1 hypothetical protein DAPPUDRAFT_72936 [Daphnia pulex], XP_017502092.1 PREDICTED: 60S ribosomal protein L27a [Manis javanica], EFX61270.1 hypothetical protein DAPPUDRAFT_340306, partial [Daphnia pulex]
GO:0009506	plasmodesma	177	9	0.89	1.7e-07	XP_008212420.1 PREDICTED: 60S ribosomal protein L3 [Nasonia vitripennis], EFX61290.1 hypothetical protein DAPPUDRAFT_69961 [Daphnia pulex], XP_001618065.1 hypothetical protein NEMVEDRAFT_v1g67737 [Nematostella vectensis], EFX61290.1 hypothetical protein DAPPUDRAFT_69961 [Daphnia pulex], EFX61290.1 hypothetical protein DAPPUDRAFT_69961 [Daphnia pulex], AEC33277.1 14-3-3 protein, partial [Penaeus m…		GO:0009506	plasmodesma	170	5	0.54	0.00017	EFX61290.1 hypothetical protein DAPPUDRAFT_69961 [Daphnia pulex], EFX60013.1 hypothetical protein DAPPUDRAFT_73053 [Daphnia pulex], BAN20187.1 cathepsin L [Riptortus pedestris], AEC33277.1 14-3-3 protein, partial [Penaeus monodon], EFX59933.1 hypothetical protein DAPPUDRAFT_346316 [Daphnia pulex]
GO:0005840	ribosome	650	23	3.27	4e-07	XP_008212420.1 PREDICTED: 60S ribosomal protein L3 [Nasonia vitripennis], XP_011150282.1 PREDICTED: 40S ribosomal protein S2 [Harpegnathos saltator], EFX60049.1 hypothetical protein DAPPUDRAFT_72936 [Daphnia pulex], PAV70235.1 hypothetical protein WR25_18577 [Diploscapter pachys], OTF78049.1 60S ribosomal protein L37-A-like protein [Euroglyphus maynei], A2I3Z2.1 RecName: Full=40S ribosomal protei…		GO:0000786	nucleosome	72	3	0.23	0.00147	OPJ68338.1 histone H2A [Patagioenas fasciata monilis], XP_001617568.1 hypothetical protein NEMVEDRAFT_v1g69974 [Nematostella vectensis], XP_002111498.1 conserved hypothetical protein [Trichoplax adhaerens]
GO:0005730	nucleolus	340	8	1.71	0.00024	XP_008212420.1 PREDICTED: 60S ribosomal protein L3 [Nasonia vitripennis], EFX61290.1 hypothetical protein DAPPUDRAFT_69961 [Daphnia pulex], XP_001618065.1 hypothetical protein NEMVEDRAFT_v1g67737 [Nematostella vectensis], EFX61290.1 hypothetical protein DAPPUDRAFT_69961 [Daphnia pulex], EFX61290.1 hypothetical protein DAPPUDRAFT_69961 [Daphnia pulex], EFX61290.1 hypothetical protein DAPPUDRAFT_69…		GO:0022625	cytosolic large ribosomal subunit	86	3	0.27	0.00244	EFX61290.1 hypothetical protein DAPPUDRAFT_69961 [Daphnia pulex], NP_001279708.1 ribosomal protein L23 [Callorhinchus milii], NP_001279708.1 ribosomal protein L23 [Callorhinchus milii]
GO:0044391	ribosomal subunit	266	13	1.34	0.00054	XP_008212420.1 PREDICTED: 60S ribosomal protein L3 [Nasonia vitripennis], XP_011150282.1 PREDICTED: 40S ribosomal protein S2 [Harpegnathos saltator], EFX60049.1 hypothetical protein DAPPUDRAFT_72936 [Daphnia pulex], OTF78049.1 60S ribosomal protein L37-A-like protein [Euroglyphus maynei], A2I3Z2.1 RecName: Full=40S ribosomal protein SA, EFX61290.1 hypothetical protein DAPPUDRAFT_69961 [Daphnia pu…		GO:0015935	small ribosomal subunit	112	3	0.35	0.00515	OTF83058.1 40S ribosomal protein S5-like protein [Euroglyphus maynei], EFX60013.1 hypothetical protein DAPPUDRAFT_73053 [Daphnia pulex], EFX59933.1 hypothetical protein DAPPUDRAFT_346316 [Daphnia pulex]
GO:0005622	intracellular	6210	41	31.23	0.00932	XP_008212420.1 PREDICTED: 60S ribosomal protein L3 [Nasonia vitripennis], XP_011150282.1 PREDICTED: 40S ribosomal protein S2 [Harpegnathos saltator], EFX60049.1 hypothetical protein DAPPUDRAFT_72936 [Daphnia pulex], EFX61299.1 hypothetical protein DAPPUDRAFT_69950, partial [Daphnia pulex], EFX61299.1 hypothetical protein DAPPUDRAFT_69950, partial [Daphnia pulex], PAV70235.1 hypothetical protein W…		GO:0015934	large ribosomal subunit	127	5	0.4	0.00604	EFX61290.1 hypothetical protein DAPPUDRAFT_69961 [Daphnia pulex], EFX61270.1 hypothetical protein DAPPUDRAFT_340306, partial [Daphnia pulex], NP_001279708.1 ribosomal protein L23 [Callorhinchus milii], EFX61270.1 hypothetical protein DAPPUDRAFT_340306, partial [Daphnia pulex], NP_001279708.1 ribosomal protein L23 [Callorhinchus milii]
GO:0005737	cytoplasm	4428	38	22.27	0.0111	XP_008212420.1 PREDICTED: 60S ribosomal protein L3 [Nasonia vitripennis], XP_011150282.1 PREDICTED: 40S ribosomal protein S2 [Harpegnathos saltator], EFX60049.1 hypothetical protein DAPPUDRAFT_72936 [Daphnia pulex], EFX61299.1 hypothetical protein DAPPUDRAFT_69950, partial [Daphnia pulex], EFX61299.1 hypothetical protein DAPPUDRAFT_69950, partial [Daphnia pulex], PAV70235.1 hypothetical protein W…		GO:0005871	kinesin complex	56	2	0.18	0.01339	XP_017502092.1 PREDICTED: 60S ribosomal protein L27a [Manis javanica], XP_002108712.1 L27a [Trichoplax adhaerens]
GO:0015934	large ribosomal subunit	139	10	0.7	0.01152	XP_008212420.1 PREDICTED: 60S ribosomal protein L3 [Nasonia vitripennis], EFX60049.1 hypothetical protein DAPPUDRAFT_72936 [Daphnia pulex], OTF78049.1 60S ribosomal protein L37-A-like protein [Euroglyphus maynei], EFX61290.1 hypothetical protein DAPPUDRAFT_69961 [Daphnia pulex], EFX61290.1 hypothetical protein DAPPUDRAFT_69961 [Daphnia pulex], EFX61290.1 hypothetical protein DAPPUDRAFT_69961 [Dap…		GO:0009536	plastid	234	7	0.74	0.01401	EFX61299.1 hypothetical protein DAPPUDRAFT_69950, partial [Daphnia pulex], EFX60049.1 hypothetical protein DAPPUDRAFT_72936 [Daphnia pulex], XP_017502092.1 PREDICTED: 60S ribosomal protein L27a [Manis javanica], EFX60013.1 hypothetical protein DAPPUDRAFT_73053 [Daphnia pulex], EFX61270.1 hypothetical protein DAPPUDRAFT_340306, partial [Daphnia pulex], BAN20187.1 cathepsin L [Riptortus pedestris],…
GO:0005886	plasma membrane	1190	12	5.98	0.01172	XP_008212420.1 PREDICTED: 60S ribosomal protein L3 [Nasonia vitripennis], EFX61290.1 hypothetical protein DAPPUDRAFT_69961 [Daphnia pulex], XP_001618065.1 hypothetical protein NEMVEDRAFT_v1g67737 [Nematostella vectensis], XP_012944826.1 PREDICTED: ubiquitin-60S ribosomal protein L40 [Aplysia californica], EFX61290.1 hypothetical protein DAPPUDRAFT_69961 [Daphnia pulex], EFX61290.1 hypothetical pr…		GO:0009507	chloroplast	165	3	0.52	0.01485	EFX60013.1 hypothetical protein DAPPUDRAFT_73053 [Daphnia pulex], BAN20187.1 cathepsin L [Riptortus pedestris], EFX59933.1 hypothetical protein DAPPUDRAFT_346316 [Daphnia pulex]
GO:0071944	cell periphery	1309	12	6.58	0.02388	XP_008212420.1 PREDICTED: 60S ribosomal protein L3 [Nasonia vitripennis], EFX61290.1 hypothetical protein DAPPUDRAFT_69961 [Daphnia pulex], XP_001618065.1 hypothetical protein NEMVEDRAFT_v1g67737 [Nematostella vectensis], XP_012944826.1 PREDICTED: ubiquitin-60S ribosomal protein L40 [Aplysia californica], EFX61290.1 hypothetical protein DAPPUDRAFT_69961 [Daphnia pulex], EFX61290.1 hypothetical pr…		GO:0022627	cytosolic small ribosomal subunit	72	2	0.23	0.02155	EFX60013.1 hypothetical protein DAPPUDRAFT_73053 [Daphnia pulex], EFX59933.1 hypothetical protein DAPPUDRAFT_346316 [Daphnia pulex]
GO:0005829	cytosol	830	15	4.17	0.02605	XP_008212420.1 PREDICTED: 60S ribosomal protein L3 [Nasonia vitripennis], OTF78049.1 60S ribosomal protein L37-A-like protein [Euroglyphus maynei], A2I3Z2.1 RecName: Full=40S ribosomal protein SA, EFX61290.1 hypothetical protein DAPPUDRAFT_69961 [Daphnia pulex], XP_001618065.1 hypothetical protein NEMVEDRAFT_v1g67737 [Nematostella vectensis], XP_012944826.1 PREDICTED: ubiquitin-60S ribosomal prot…		GO:0022626	cytosolic ribosome	180	5	0.57	0.02933	EFX61290.1 hypothetical protein DAPPUDRAFT_69961 [Daphnia pulex], EFX60013.1 hypothetical protein DAPPUDRAFT_73053 [Daphnia pulex], NP_001279708.1 ribosomal protein L23 [Callorhinchus milii], NP_001279708.1 ribosomal protein L23 [Callorhinchus milii], EFX59933.1 hypothetical protein DAPPUDRAFT_346316 [Daphnia pulex]
GO:0015935	small ribosomal subunit	129	3	0.65	0.02665	XP_011150282.1 PREDICTED: 40S ribosomal protein S2 [Harpegnathos saltator], A2I3Z2.1 RecName: Full=40S ribosomal protein SA, XP_011150282.1 PREDICTED: 40S ribosomal protein S2 [Harpegnathos saltator]		GO:0005730	nucleolus	381	4	1.21	0.03069	EFX61290.1 hypothetical protein DAPPUDRAFT_69961 [Daphnia pulex], EFX60013.1 hypothetical protein DAPPUDRAFT_73053 [Daphnia pulex], NP_001279708.1 ribosomal protein L23 [Callorhinchus milii], NP_001279708.1 ribosomal protein L23 [Callorhinchus milii]
GO:0000786	nucleosome	53	2	0.27	0.02893	XP_001617568.1 hypothetical protein NEMVEDRAFT_v1g69974 [Nematostella vectensis], XP_001617568.1 hypothetical protein NEMVEDRAFT_v1g69974 [Nematostella vectensis]
GO:0005874	microtubule	238	4	1.2	0.03082	DAA34071.1 TPA_exp: beta-tubulin [Amblyomma variegatum], XP_011667440.1 PREDICTED: LOW QUALITY PROTEIN: tubulin alpha-1 chain-like [Strongylocentrotus purpuratus], XP_012539004.1 PREDICTED: tubulin alpha-1 chain-like [Monomorium pharaonis], KRY60984.1 Tubulin alpha-3 chain, partial [Trichinella britovi]
GO:0032993	protein-DNA complex	59	2	0.3	0.03525	XP_001617568.1 hypothetical protein NEMVEDRAFT_v1g69974 [Nematostella vectensis], XP_001617568.1 hypothetical protein NEMVEDRAFT_v1g69974 [Nematostella vectensis]
GO:0044424	intracellular part	6033	40	30.34	0.04036	XP_008212420.1 PREDICTED: 60S ribosomal protein L3 [Nasonia vitripennis], XP_011150282.1 PREDICTED: 40S ribosomal protein S2 [Harpegnathos saltator], EFX60049.1 hypothetical protein DAPPUDRAFT_72936 [Daphnia pulex], EFX61299.1 hypothetical protein DAPPUDRAFT_69950, partial [Daphnia pulex], EFX61299.1 hypothetical protein DAPPUDRAFT_69950, partial [Daphnia pulex], PAV70235.1 hypothetical protein W…
GO:0044815	DNA packaging complex	65	2	0.33	0.04205	XP_001617568.1 hypothetical protein NEMVEDRAFT_v1g69974 [Nematostella vectensis], XP_001617568.1 hypothetical protein NEMVEDRAFT_v1g69974 [Nematostella vectensis]
