# Supplementary material for: Comparison between transcriptomic responses to short-term stress exposures of a common Holarctic and endemic Lake Baikal amphipods
Source: BMC Genomics. 2019 Sep 13;20:712. doi: 10.1186/s12864-019-6024-3 (PMC6743106; doi:10.1186/s12864-019-6024-3)
Supplement: Supplementary file 5 — Comparison of transcripts differentially expressed in response to temperature and/or cadmium treatments. (XLSX 51 kb) [file 12864_2019_6024_MOESM5_ESM.xlsx]

## Sheet: Eve
gene	log2FoldChange.T	log2FoldChange.Cd	best.nr.hit.diamond	GO.Biological.Process
TRINITY_DN352418_c2_g4_i2	-9.81891	-0.351498	PAA87414.1 hypothetical protein BOX15_Mlig032561g1 [Macrostomum lignano]	GO:0006412 translation
TRINITY_DN363395_c4_g5_i2	-9.5301	-1.7002	XP_009017608.1 hypothetical protein HELRODRAFT_172701 [Helobdella robusta]	-
TRINITY_DN357403_c1_g2_i10	-8.90789	-13.0037	XP_018018923.1 PREDICTED: trypsin-1-like [Hyalella azteca]	GO:0006508 proteolysis
TRINITY_DN354032_c0_g1_i2	-8.85775	-1.21408	XP_009014712.1 hypothetical protein HELRODRAFT_185468 [Helobdella robusta]	GO:0007271 synaptic transmission, cholinergic | GO:0034220 ion transmembrane transport | GO:0006812 cation transport
TRINITY_DN368397_c0_g1_i3	-8.80883	-0.779167	XP_018025350.1 PREDICTED: uncharacterized protein LOC108680931 [Hyalella azteca]	-
TRINITY_DN346606_c0_g1_i2	-8.61284	-2.56365	XP_019617407.1 PREDICTED: calcineurin subunit B-like [Branchiostoma belcheri]	-
TRINITY_DN367796_c2_g1_i7	-8.41415	-1.41199	XP_009017608.1 hypothetical protein HELRODRAFT_172701 [Helobdella robusta]	-
TRINITY_DN355860_c0_g4_i1	-7.92712	-0.957193	XP_018019306.1 PREDICTED: uncharacterized protein LOC108675789 [Hyalella azteca]	-
TRINITY_DN346636_c3_g4_i1	-7.8586	-2.55595	XP_015788835.1 PREDICTED: cathepsin L1-like [Tetranychus urticae]	GO:0006508 proteolysis
TRINITY_DN72547_c0_g1_i1	-7.68464	-2.61552	ELU07913.1 hypothetical protein CAPTEDRAFT_161382 [Capitella teleta]	GO:0006414 translational elongation
TRINITY_DN435705_c0_g1_i1	-7.67086	-2.15678	XP_009031137.1 hypothetical protein HELRODRAFT_70594, partial [Helobdella robusta]	GO:0006412 translation
TRINITY_DN347032_c0_g1_i1	-7.61025	-0.910464	XP_018021992.1 PREDICTED: uncharacterized protein LOC108678154 [Hyalella azteca]	-
TRINITY_DN171305_c0_g1_i1	-7.49851	-2.61828	ACD65128.1 putative 60S ribosomal protein RPL27 [Novocrania anomala]	GO:0006412 translation
TRINITY_DN365403_c0_g3_i3	-7.48316	-0.8596	XP_018007029.1 PREDICTED: uncharacterized protein LOC108664847 [Hyalella azteca]	-
TRINITY_DN160301_c0_g1_i1	-7.46565	-4.06208	PAA47134.1 hypothetical protein BOX15_Mlig030572g4, partial [Macrostomum lignano]	-
TRINITY_DN354525_c1_g1_i4	-7.43931	-2.14473	AEC33277.1 14-3-3 protein, partial [Penaeus monodon]	GO:0055114 oxidation-reduction process
TRINITY_DN365718_c0_g1_i1	-7.40865	-1.78093	ACD65133.1 putative 60S ribosomal protein RPLP1 [Novocrania anomala]	GO:0006414 translational elongation
TRINITY_DN328115_c0_g1_i1	-7.3793	-1.36097	XP_002597423.1 hypothetical protein BRAFLDRAFT_122632 [Branchiostoma floridae]	-
TRINITY_DN381872_c1_g1_i1	-7.35997	-0.400294	XP_018022207.1 PREDICTED: uncharacterized protein LOC108678337 [Hyalella azteca]	-
TRINITY_DN176931_c0_g1_i1	-7.2859	-2.82512	XP_002408929.1 dynein light chain [Ixodes scapularis]	GO:0007017 microtubule-based process
TRINITY_DN364624_c3_g3_i1	-7.23155	-3.76965	KRY60984.1 Tubulin alpha-3 chain, partial [Trichinella britovi]	GO:0007017 microtubule-based process | GO:0006184 GTP catabolic process | GO:0006511 ubiquitin-dependent protein catabolic process | GO:0051258 protein polymerization
TRINITY_DN336960_c0_g2_i1	-7.18977	-2.52321	XP_009028941.1 hypothetical protein HELRODRAFT_185136 [Helobdella robusta]	GO:0006412 translation
TRINITY_DN356618_c5_g1_i1	-7.18659	-2.93925	XP_015788835.1 PREDICTED: cathepsin L1-like [Tetranychus urticae]	-
TRINITY_DN437400_c0_g1_i1	-7.1828	-1.2107	XP_009020992.1 hypothetical protein HELRODRAFT_175309 [Helobdella robusta]	-
TRINITY_DN322029_c0_g1_i1	-7.1527	-1.36447	XP_002131705.1 PREDICTED: 60S ribosomal protein L35 [Ciona intestinalis]	GO:0006412 translation
TRINITY_DN351012_c5_g3_i5	-7.14786	-1.12439	XP_013402421.1 PREDICTED: tubulin alpha-1A chain-like [Lingula anatina]	GO:0051258 protein polymerization | GO:0006184 GTP catabolic process | GO:0007017 microtubule-based process
TRINITY_DN365262_c1_g2_i3	-7.12954	-0.702107	XP_018021956.1 PREDICTED: uncharacterized protein LOC108678121 [Hyalella azteca]	-
TRINITY_DN327708_c0_g3_i1	-7.12333	-2.15732	XP_019617407.1 PREDICTED: calcineurin subunit B-like [Branchiostoma belcheri]	-
TRINITY_DN364074_c3_g7_i1	-7.11105	-0.840427	XP_018010161.1 PREDICTED: cuticle protein 7-like [Hyalella azteca]	-
TRINITY_DN369594_c0_g3_i3	-7.09763	-0.659505	XP_009024215.1 hypothetical protein HELRODRAFT_193192 [Helobdella robusta]	GO:0007229 integrin-mediated signaling pathway | GO:0007155 cell adhesion | GO:0006030 chitin metabolic process
TRINITY_DN367796_c2_g1_i9	-7.0938	0.400495	XP_009017608.1 hypothetical protein HELRODRAFT_172701 [Helobdella robusta]	-
TRINITY_DN374064_c0_g2_i2	-7.06636	-0.868845	XP_018013985.1 PREDICTED: leucine-rich repeat extensin-like protein 5 isoform X3 [Hyalella azteca]	GO:0006030 chitin metabolic process
TRINITY_DN360380_c3_g1_i6	-7.06062	-4.47408	XP_002108712.1 L27a [Trichoplax adhaerens]	GO:0006457 protein folding | GO:0000413 protein peptidyl-prolyl isomerization | GO:0006412 translation
TRINITY_DN352918_c0_g1_i1	-6.98772	-1.51998	XP_009017581.1 hypothetical protein HELRODRAFT_156990 [Helobdella robusta]	-
TRINITY_DN351860_c2_g1_i4	-6.98403	-1.47801	XP_015768684.1 PREDICTED: tubulin alpha-1 chain [Acropora digitifera]	GO:0051258 protein polymerization | GO:0006184 GTP catabolic process | GO:0007017 microtubule-based process
TRINITY_DN365403_c0_g6_i1	-6.97955	-0.655817	XP_018007029.1 PREDICTED: uncharacterized protein LOC108664847 [Hyalella azteca]	-
TRINITY_DN379405_c1_g3_i2	-6.9313	-0.309524	XP_018013776.1 PREDICTED: uncharacterized protein LOC108670794 isoform X1 [Hyalella azteca]	-
TRINITY_DN354374_c1_g1_i1	-6.91781	-1.70477	AOR07117.1 elongation factor 1-alpha [Mesenchytraeus gelidus]	GO:0006414 translational elongation | GO:0006184 GTP catabolic process
TRINITY_DN350896_c0_g2_i19	-6.91089	-6.60765	EFX61299.1 hypothetical protein DAPPUDRAFT_69950, partial [Daphnia pulex]	GO:0006413 translational initiation | GO:0006452 translational frameshifting | GO:0008612 peptidyl-lysine modification to hypusine | GO:0045905 positive regulation of translational termination | GO:0045901 positive regulation of translational elongation
TRINITY_DN352130_c3_g6_i1	-6.90972	-4.00176	AEC33277.1 14-3-3 protein, partial [Penaeus monodon]	GO:0055114 oxidation-reduction process
TRINITY_DN22146_c0_g1_i1	-6.90612	-1.62034	ABW23230.1 ribosomal protein rpl31 [Eurythoe complanata]	GO:0006412 translation
TRINITY_DN233931_c0_g1_i1	-6.90225	-2.17439	XP_009025143.1 hypothetical protein HELRODRAFT_67827 [Helobdella robusta]	GO:0006412 translation
TRINITY_DN369594_c0_g3_i4	-6.86601	-1.07911	XP_009024215.1 hypothetical protein HELRODRAFT_193192 [Helobdella robusta]	GO:0006030 chitin metabolic process
TRINITY_DN303401_c0_g2_i1	-6.86474	-2.35832	ACF35542.1 ribosomal protein L12 [Dermacentor variabilis]	GO:0006412 translation
TRINITY_DN196568_c0_g1_i1	-6.85698	-2.01902	XP_009017694.1 hypothetical protein HELRODRAFT_157004 [Helobdella robusta]	GO:0006412 translation
TRINITY_DN359171_c0_g2_i1	-6.8473	-1.47366	XP_018013360.1 PREDICTED: uncharacterized protein LOC108670403 [Hyalella azteca]	-
TRINITY_DN346905_c2_g1_i2	-6.8057	-0.784065	XP_021960015.1 60S ribosomal protein L3-like [Folsomia candida]	GO:0006412 translation
TRINITY_DN453956_c0_g1_i1	-6.80439	-1.43363	AOR07139.1 ATP synthase subunit 6 (mitochondrion) [Mesenchytraeus hydrius]	GO:0015986 ATP synthesis coupled proton transport
TRINITY_DN320855_c0_g1_i1	-6.75932	0.254693	XP_009025143.1 hypothetical protein HELRODRAFT_67827 [Helobdella robusta]	GO:0006508 proteolysis | GO:0006412 translation
TRINITY_DN474142_c0_g1_i1	-6.74477	-1.88725	KII64693.1 60S ribosomal protein L12-3 [Thelohanellus kitauei]	GO:0006412 translation
TRINITY_DN379266_c3_g1_i3	-6.70107	-5.66708	XP_001618065.1 hypothetical protein NEMVEDRAFT_v1g67737 [Nematostella vectensis]	GO:0006414 translational elongation | GO:0006184 GTP catabolic process | GO:0009409 response to cold
TRINITY_DN342145_c2_g1_i10	-6.67693	-1.05366	EFX61346.1 effete protein/ubiquitin ligase-like protein, partial [Daphnia pulex]	GO:0016567 protein ubiquitination | GO:0006511 ubiquitin-dependent protein catabolic process
TRINITY_DN339028_c4_g2_i3	-6.67585	-4.58948	XP_002597423.1 hypothetical protein BRAFLDRAFT_122632 [Branchiostoma floridae]	-
TRINITY_DN324814_c0_g1_i1	-6.66118	0.527005	ABW90366.1 putative ribosomal protein L35 [Sipunculus nudus]	GO:0006412 translation
TRINITY_DN260195_c0_g1_i1	-6.64647	-2.42587	XP_017532565.1 PREDICTED: fatty acid-binding protein, adipocyte [Manis javanica]	GO:0050872 white fat cell differentiation | GO:0006469 negative regulation of protein kinase activity | GO:0050873 brown fat cell differentiation | GO:0032868 response to insulin stimulus | GO:0070542 response to fatty acid | GO:0055091 phospholipid homeostasis | GO:0008285 negative regulation of cell proliferation | GO:0001816 cytokine production | GO:0045892 negative regulation of transcription…
TRINITY_DN351946_c2_g2_i7	-6.64226	-1.65937	XP_018014438.1 PREDICTED: uncharacterized protein LOC108671401 [Hyalella azteca]	-
TRINITY_DN358477_c1_g2_i13	-6.63829	-3.13435	XP_018016768.1 PREDICTED: oplophorus-luciferin 2-monooxygenase non-catalytic subunit-like [Hyalella azteca]	-
TRINITY_DN361027_c0_g1_i4	-6.63323	-0.467353	XP_018014487.1 PREDICTED: uncharacterized protein LOC108671450 [Hyalella azteca]	-
TRINITY_DN253409_c0_g1_i1	-6.62953	-2.47096	XP_002741849.1 PREDICTED: heterogeneous nuclear ribonucleoprotein D-like isoform X1 [Saccoglossus kowalevskii]	-
TRINITY_DN341742_c0_g1_i2	-6.61978	0.0487328	ELU08552.1 hypothetical protein CAPTEDRAFT_162084 [Capitella teleta]	GO:0006412 translation
TRINITY_DN350272_c1_g2_i11	-6.61123	-2.41984	EFX61270.1 hypothetical protein DAPPUDRAFT_340306, partial [Daphnia pulex]	GO:0006412 translation | GO:0006355 regulation of transcription, DNA-dependent
TRINITY_DN354266_c2_g1_i1	-6.60737	-1.48941	AAN63944.1 myosin essential light chain [Eisenia fetida]	-
TRINITY_DN139145_c0_g1_i1	-6.59297	-2.65974	ABW23176.1 ribosomal protein rpl22 [Arenicola marina]	GO:0006412 translation
TRINITY_DN353041_c5_g1_i1	-6.58675	-0.235064	ABW23236.1 ribosomal protein rpl40 [Eurythoe complanata]	GO:0006412 translation
TRINITY_DN173224_c0_g1_i1	-6.56579	0.118224	XP_015794366.1 PREDICTED: 60S acidic ribosomal protein P2-like [Tetranychus urticae]	GO:0006414 translational elongation
TRINITY_DN359300_c0_g1_i1	-6.53622	-0.2739	XP_018016337.1 PREDICTED: uncharacterized protein LOC108673070 [Hyalella azteca]	-
TRINITY_DN353489_c5_g1_i7	-6.52164	1.69637	KRZ41538.1 Polyubiquitin-C [Trichinella pseudospiralis]	GO:0006412 translation | GO:0019082 viral protein processing | GO:0001172 transcription, RNA-dependent | GO:0006508 proteolysis | GO:0006200 ATP catabolic process
TRINITY_DN362889_c0_g1_i1	-6.52111	-1.96938	ABV44722.1 40S ribosomal protein S12-like protein [Phlebotomus papatasi]	GO:0046686 response to cadmium ion | GO:0006412 translation | GO:0046677 response to antibiotic | GO:0009651 response to salt stress
TRINITY_DN356992_c0_g2_i3	-6.48646	-1.03297	XP_018018376.1 PREDICTED: uncharacterized protein LOC108674908 [Hyalella azteca]	-
TRINITY_DN349398_c0_g1_i1	-6.47482	0.222307	XP_009012993.1 hypothetical protein HELRODRAFT_154543 [Helobdella robusta]	-
TRINITY_DN351213_c0_g2_i8	-6.46562	-4.96833	XP_012414147.1 PREDICTED: guanine nucleotide-binding protein subunit beta-2-like 1 isoform X2 [Trichechus manatus latirostris]	-
TRINITY_DN367439_c0_g2_i1	-6.45528	-0.784374	XP_018022695.1 PREDICTED: uncharacterized protein LOC108678738 [Hyalella azteca]	-
TRINITY_DN364624_c3_g4_i2	-6.44512	-2.24844	PAA71928.1 hypothetical protein BOX15_Mlig013587g1, partial [Macrostomum lignano]	GO:0051258 protein polymerization | GO:0006184 GTP catabolic process | GO:0007017 microtubule-based process
TRINITY_DN352593_c0_g1_i2	-6.4365	-0.747239	XP_018016340.1 PREDICTED: uncharacterized protein LOC108673073 [Hyalella azteca]	-
TRINITY_DN367796_c2_g1_i8	-6.42201	-2.20975	XP_009017608.1 hypothetical protein HELRODRAFT_172701 [Helobdella robusta]	-
TRINITY_DN352887_c11_g1_i2	-6.40695	-0.90972	XP_018009766.1 PREDICTED: uncharacterized protein LOC108667270 [Hyalella azteca]	-
TRINITY_DN359390_c0_g1_i4	-6.39911	-0.746225	XP_018009853.1 PREDICTED: uncharacterized protein LOC108667347 [Hyalella azteca]	-
TRINITY_DN240872_c0_g1_i1	-6.37611	-1.96833	XP_009016110.1 hypothetical protein HELRODRAFT_111042 [Helobdella robusta]	GO:0006412 translation
TRINITY_DN309548_c0_g1_i1	-6.37182	0.268356	XP_009014359.1 hypothetical protein HELRODRAFT_127118, partial [Helobdella robusta]	GO:0006412 translation
TRINITY_DN343959_c0_g1_i1	-6.35336	-0.755469	XP_009019273.1 hypothetical protein HELRODRAFT_188505 [Helobdella robusta]	GO:0006810 transport
TRINITY_DN311650_c0_g1_i1	-6.33311	-3.29462	ACO15154.1 Cathepsin K precursor [Caligus clemensi]	-
TRINITY_DN343182_c0_g1_i2	-6.32783	-1.85844	XP_009082707.1 PREDICTED: dynein light chain 1, cytoplasmic-like [Acanthisitta chloris]	GO:0042326 negative regulation of phosphorylation | GO:0007017 microtubule-based process
TRINITY_DN346251_c2_g6_i2	-6.31613	0.107446	XP_009020351.1 hypothetical protein HELRODRAFT_157214 [Helobdella robusta]	GO:0006412 translation
TRINITY_DN265400_c0_g1_i1	-6.30727	-2.28538	XP_022161253.1 60S acidic ribosomal protein P2-like [Myzus persicae]	GO:0006414 translational elongation
TRINITY_DN373094_c3_g1_i1	-6.29633	-0.613509	XP_021784467.1 LOW QUALITY PROTEIN: polyubiquitin-B [Papio anubis]	GO:0019307 mannose biosynthetic process | GO:0006412 translation
TRINITY_DN330593_c0_g1_i1	-6.29261	-1.85805	XP_018010700.1 PREDICTED: uncharacterized protein LOC108668079 [Hyalella azteca]	-
TRINITY_DN342725_c2_g1_i2	-6.28693	-6.48381	XP_001618065.1 hypothetical protein NEMVEDRAFT_v1g67737 [Nematostella vectensis]	GO:0006435 threonyl-tRNA aminoacylation | GO:0006414 translational elongation | GO:0006184 GTP catabolic process
TRINITY_DN221254_c0_g1_i1	-6.28527	-1.44245	OQV19791.1 hypothetical protein BV898_06063 [Hypsibius dujardini]	-
TRINITY_DN381097_c3_g1_i1	-6.27643	-0.964801	XP_018010100.1 PREDICTED: collagen alpha-1(IV) chain-like [Hyalella azteca]	-
TRINITY_DN381662_c6_g1_i5	-6.25851	-1.20921	XP_019615109.1 PREDICTED: uncharacterized protein LOC109462922 [Branchiostoma belcheri]	GO:0006629 lipid metabolic process | GO:0035556 intracellular signal transduction | GO:0090305 nucleic acid phosphodiester bond hydrolysis | GO:0006278 RNA-dependent DNA replication
TRINITY_DN356183_c5_g5_i2	-6.25239	-1.80458	XP_013389094.1 PREDICTED: ubiquitin-40S ribosomal protein S27a [Lingula anatina]	GO:0006412 translation
TRINITY_DN62712_c0_g1_i1	-6.21806	-2.13888	XP_009013228.1 hypothetical protein HELRODRAFT_92327 [Helobdella robusta]	GO:0009409 response to cold | GO:0006412 translation
TRINITY_DN355532_c3_g5_i1	-6.20416	-1.34858	ABK91809.1 cathepsin L-like proteinase precursor [Clonorchis sinensis]	GO:0006508 proteolysis
TRINITY_DN355894_c4_g1_i13	-6.20357	-4.47739	AEC33277.1 14-3-3 protein, partial [Penaeus monodon]	GO:0055114 oxidation-reduction process | GO:0009847 spore germination
TRINITY_DN477090_c0_g1_i1	-6.19959	-1.80966	ABW23157.1 ribosomal protein rps30 [Arenicola marina]	GO:0006886 intracellular protein transport | GO:0006412 translation
TRINITY_DN359509_c0_g1_i5	-6.19769	-0.100894	XP_018007029.1 PREDICTED: uncharacterized protein LOC108664847 [Hyalella azteca]	-
TRINITY_DN336031_c0_g1_i1	-6.18564	-1.8476	XP_009013960.1 hypothetical protein HELRODRAFT_75683 [Helobdella robusta]	-
TRINITY_DN215373_c0_g1_i1	-6.18163	-1.62852	XP_002597423.1 hypothetical protein BRAFLDRAFT_122632 [Branchiostoma floridae]	-
TRINITY_DN357004_c11_g1_i6	-6.17335	-5.40674	XP_002597423.1 hypothetical protein BRAFLDRAFT_122632 [Branchiostoma floridae]	-
TRINITY_DN211235_c0_g1_i1	-6.12258	-2.04382	P18202.1 RecName: Full=Globin, extracellular monomeric	GO:0015671 oxygen transport
TRINITY_DN352477_c1_g1_i12	-6.12186	-0.856356	XP_018015408.1 PREDICTED: uncharacterized protein LOC108672278 [Hyalella azteca]	-
TRINITY_DN336960_c0_g1_i1	-6.09244	-0.426288	XP_009028941.1 hypothetical protein HELRODRAFT_185136 [Helobdella robusta]	GO:0006412 translation
TRINITY_DN372133_c2_g5_i2	-6.08744	-5.51829	XP_012944826.1 PREDICTED: ubiquitin-60S ribosomal protein L40 [Aplysia californica]	GO:0034162 toll-like receptor 9 signaling pathway | GO:0006281 DNA repair | GO:0019221 cytokine-mediated signaling pathway | GO:0042059 negative regulation of epidermal growth factor receptor signaling pathway | GO:0019068 virion assembly | GO:0032481 positive regulation of type I interferon production | GO:0007220 Notch receptor processing | GO:0030512 negative regulation of transforming growth …
TRINITY_DN348315_c3_g1_i6	-6.06791	-0.91869	PAV57244.1 hypothetical protein WR25_07744 [Diploscapter pachys]	GO:0006412 translation
TRINITY_DN341591_c0_g1_i4	-6.0611	-6.2226	XP_018026781.1 PREDICTED: peptidyl-prolyl cis-trans isomerase FKBP1B-like [Hyalella azteca]	GO:0035690 cellular response to drug | GO:0006457 protein folding | GO:0000413 protein peptidyl-prolyl isomerization
TRINITY_DN362305_c4_g1_i1	-6.05975	-0.934692	XP_018025907.1 PREDICTED: mucin-12-like isoform X2 [Hyalella azteca]	-
TRINITY_DN316217_c0_g1_i1	-6.04861	-2.04187	ADD38659.1 40S ribosomal protein S7-1 [Lepeophtheirus salmonis]	-
TRINITY_DN367572_c0_g2_i1	-6.04812	-1.01782	XP_018010165.1 PREDICTED: cuticle protein 19-like [Hyalella azteca]	-
TRINITY_DN381967_c5_g1_i4	-6.03408	-1.12428	KKF28667.1 RNA-directed DNA polymerase from mobile element jockey [Larimichthys crocea]	GO:0006278 RNA-dependent DNA replication
TRINITY_DN356252_c3_g3_i4	-6.02709	-1.66209	AEC33277.1 14-3-3 protein, partial [Penaeus monodon]	GO:0055114 oxidation-reduction process
TRINITY_DN381705_c2_g2_i2	-6.02047	-0.0409156	XP_018027720.1 PREDICTED: uncharacterized protein LOC108682963 [Hyalella azteca]	-
TRINITY_DN348671_c1_g2_i1	-6.01781	-1.62112	EFX59933.1 hypothetical protein DAPPUDRAFT_346316 [Daphnia pulex]	GO:0006412 translation
TRINITY_DN344921_c2_g3_i2	-6.01613	-5.29731	EFX61420.1 hypothetical protein DAPPUDRAFT_339680 [Daphnia pulex]	-
TRINITY_DN272593_c0_g1_i1	-6.00399	-2.21369	XP_009028051.1 hypothetical protein HELRODRAFT_103188 [Helobdella robusta]	GO:0006412 translation
TRINITY_DN361859_c2_g1_i3	-6.00209	-3.22454	PFX28186.1 40S ribosomal protein S8 [Stylophora pistillata]	GO:0000462 maturation of SSU-rRNA from tricistronic rRNA transcript (SSU-rRNA, 5.8S rRNA, LSU-rRNA) | GO:0006414 translational elongation
TRINITY_DN386916_c0_g1_i1	-5.95326	-1.74157	XP_009024124.1 hypothetical protein HELRODRAFT_185887 [Helobdella robusta]	GO:0009790 embryo development | GO:0006412 translation
TRINITY_DN345823_c0_g2_i1	-5.94996	-1.82206	XP_009026500.1 hypothetical protein HELRODRAFT_193555 [Helobdella robusta]	GO:0006412 translation
TRINITY_DN215373_c0_g1_i2	-5.9465	-4.73472	XP_002597423.1 hypothetical protein BRAFLDRAFT_122632 [Branchiostoma floridae]	-
TRINITY_DN349729_c1_g2_i2	-5.94472	-1.82361	XP_021339554.1 40S ribosomal protein S1-like [Mizuhopecten yessoensis]	GO:0006412 translation
TRINITY_DN379054_c4_g4_i2	-5.92387	-0.629405	XP_016664379.1 PREDICTED: uncharacterized protein LOC107885285, partial [Acyrthosiphon pisum]	GO:0006278 RNA-dependent DNA replication | GO:0055085 transmembrane transport
TRINITY_DN344335_c0_g1_i4	-5.91937	0.335871	XP_014202705.1 PREDICTED: ovochymase-1 [Pan paniscus]	GO:0006508 proteolysis
TRINITY_DN357261_c0_g3_i1	-5.91093	-0.165434	XP_018023484.1 PREDICTED: uncharacterized protein LOC108679376 [Hyalella azteca]	-
TRINITY_DN354081_c0_g1_i2	-5.90116	-0.808131	XP_018012495.1 PREDICTED: flocculation protein FLO11-like [Hyalella azteca]	-
TRINITY_DN355846_c5_g3_i1	-5.90058	-1.21189	AOR07117.1 elongation factor 1-alpha [Mesenchytraeus gelidus]	GO:0008340 determination of adult lifespan | GO:0040007 growth | GO:0000003 reproduction | GO:0006414 translational elongation | GO:0006184 GTP catabolic process | GO:0002119 nematode larval development | GO:0040011 locomotion | GO:0009792 embryo development ending in birth or egg hatching
TRINITY_DN380460_c3_g4_i1	-5.88906	-0.634044	XP_018026266.1 PREDICTED: uncharacterized protein LOC108681715, partial [Hyalella azteca]	GO:0005975 carbohydrate metabolic process | GO:0006030 chitin metabolic process
TRINITY_DN346730_c0_g1_i1	-5.8738	0.0648497	XP_009012591.1 hypothetical protein HELRODRAFT_156470 [Helobdella robusta]	GO:0006412 translation
TRINITY_DN349252_c4_g3_i1	-5.85657	-2.02065	XP_009029445.1 hypothetical protein HELRODRAFT_186139 [Helobdella robusta]	GO:0006950 response to stress
TRINITY_DN364624_c2_g1_i2	-5.84401	-1.54703	OWF37411.1 Tubulin alpha chain, testis-specific [Mizuhopecten yessoensis]	GO:0051258 protein polymerization | GO:0006184 GTP catabolic process | GO:0007017 microtubule-based process
TRINITY_DN404302_c0_g1_i1	-5.83019	-2.94789	ELU08552.1 hypothetical protein CAPTEDRAFT_162084 [Capitella teleta]	GO:0006412 translation
TRINITY_DN369959_c0_g1_i3	-5.80144	-0.388835	XP_018009685.1 PREDICTED: uncharacterized protein LOC108667202 isoform X1 [Hyalella azteca]	-
TRINITY_DN296226_c0_g1_i1	-5.78409	-1.422	XP_017122519.1 PREDICTED: nucleoside diphosphate kinase [Drosophila elegans]	GO:0006308 DNA catabolic process | GO:0006241 CTP biosynthetic process | GO:0007229 integrin-mediated signaling pathway | GO:0006165 nucleoside diphosphate phosphorylation | GO:0006183 GTP biosynthetic process | GO:0006228 UTP biosynthetic process | GO:0050679 positive regulation of epithelial cell proliferation | GO:0045944 positive regulation of transcription from RNA polymerase II promoter | G…
TRINITY_DN379257_c1_g1_i7	-5.77782	-1.24269	XP_018010162.1 PREDICTED: cuticle protein 18.6-like [Hyalella azteca]	-
TRINITY_DN352130_c3_g3_i2	-5.77578	-1.83936	AEC33277.1 14-3-3 protein, partial [Penaeus monodon]	GO:0055114 oxidation-reduction process
TRINITY_DN374474_c0_g4_i2	-5.76244	-0.421123	XP_018009853.1 PREDICTED: uncharacterized protein LOC108667347 [Hyalella azteca]	-
TRINITY_DN355104_c1_g2_i2	-5.76202	-1.531	EFX61290.1 hypothetical protein DAPPUDRAFT_69961 [Daphnia pulex]	GO:0006412 translation
TRINITY_DN345839_c1_g3_i1	-5.75863	-1.67216	XP_020459414.1 ubiquitin-like protein fubi and ribosomal protein S30 [Monopterus albus]	GO:0006412 translation
TRINITY_DN13788_c0_g1_i1	-5.75812	-1.67633	XP_009013559.1 hypothetical protein HELRODRAFT_110162 [Helobdella robusta]	GO:0006412 translation
TRINITY_DN160301_c0_g1_i2	-5.75411	-2.78998	PAA46629.1 hypothetical protein BOX15_Mlig034106g1, partial [Macrostomum lignano]	-
TRINITY_DN377398_c1_g1_i1	-5.72696	-0.471873	XP_018026782.1 PREDICTED: uncharacterized protein LOC108682169 [Hyalella azteca]	-
TRINITY_DN192131_c0_g1_i1	-5.70672	-1.46107	XP_017768805.1 PREDICTED: four-domain proteases inhibitor-like [Nicrophorus vespilloides]	-
TRINITY_DN378697_c1_g2_i1	-5.70538	-0.377959	XP_018016079.1 PREDICTED: mediator of RNA polymerase II transcription subunit 15-like [Hyalella azteca]	GO:0006030 chitin metabolic process
TRINITY_DN216624_c0_g1_i1	-5.70228	-1.64426	XP_009011694.1 hypothetical protein HELRODRAFT_156361 [Helobdella robusta]	GO:0006412 translation
TRINITY_DN375392_c0_g2_i1	-5.68925	-0.383957	XP_018015718.1 PREDICTED: uncharacterized protein LOC108672540 isoform X1 [Hyalella azteca]	-
TRINITY_DN375379_c0_g2_i1	-5.64911	-0.205365	XP_018011291.1 PREDICTED: uncharacterized protein LOC108668562 [Hyalella azteca]	-
TRINITY_DN44225_c0_g1_i1	-5.63641	-1.98273	AIU94803.1 40S ribosomal protein [Phragmatopoma lapidosa]	GO:0006412 translation
TRINITY_DN218261_c0_g1_i1	-5.61871	-1.62842	XP_022091494.1 40S ribosomal protein S3a-like [Acanthaster planci]	GO:0006412 translation
TRINITY_DN373971_c3_g1_i2	-5.61807	-2.0246	XP_009024567.1 hypothetical protein HELRODRAFT_114251 [Helobdella robusta]	GO:0006412 translation | GO:0071353 cellular response to interleukin-4 | GO:0031017 exocrine pancreas development
TRINITY_DN350197_c6_g2_i1	-5.61255	-1.10595	XP_013067610.1 PREDICTED: actin-3-like [Biomphalaria glabrata]	-
TRINITY_DN381946_c0_g1_i1	-5.57845	-1.6686	ELU06642.1 hypothetical protein CAPTEDRAFT_168697 [Capitella teleta]	-
TRINITY_DN274007_c0_g1_i1	-5.57526	-3.47452	AGH70205.1 40S ribosomal protein S20 [Placozoa sp. H4]	GO:0006412 translation
TRINITY_DN381325_c3_g8_i1	-5.55576	-0.735428	CDS38255.1 cytoplasmic antigen 1 [Echinococcus multilocularis]	-
TRINITY_DN352951_c7_g5_i1	-5.55143	-3.72052	ELU12655.1 hypothetical protein CAPTEDRAFT_218947 [Capitella teleta]	GO:0001510 RNA methylation | GO:0000462 maturation of SSU-rRNA from tricistronic rRNA transcript (SSU-rRNA, 5.8S rRNA, LSU-rRNA) | GO:0006414 translational elongation
TRINITY_DN345811_c2_g1_i5	-5.54814	-1.07202	XP_015172563.1 PREDICTED: acyl-CoA-binding protein homolog [Polistes dominula]	-
TRINITY_DN286532_c1_g1_i1	-5.53218	-2.31816	XP_008327874.1 PREDICTED: parvalbumin beta-like [Cynoglossus semilaevis]	-
TRINITY_DN311412_c0_g1_i1	-5.53084	0.034892	KPI92989.1 Cathepsin B [Papilio xuthus]	GO:0031101 fin regeneration | GO:0050790 regulation of catalytic activity | GO:0006508 proteolysis
TRINITY_DN328195_c0_g1_i3	-5.52185	-1.48081	XP_015822392.1 PREDICTED: acyl-CoA-binding protein [Nothobranchius furzeri]	GO:0006641 triglyceride metabolic process | GO:0001942 hair follicle development
TRINITY_DN334263_c0_g1_i1	-5.50926	-1.0534	XP_013387554.1 PREDICTED: serine protease hepsin-like [Lingula anatina]	GO:0006909 phagocytosis | GO:0032496 response to lipopolysaccharide | GO:0000122 negative regulation of transcription from RNA polymerase II promoter | GO:0001878 response to yeast | GO:0050778 positive regulation of immune response | GO:0044130 negative regulation of growth of symbiont in host | GO:0042742 defense response to bacterium | GO:0050900 leukocyte migration | GO:0009411 response to UV…
TRINITY_DN355532_c3_g1_i3	-5.50832	-0.191712	XP_002155462.2 PREDICTED: cathepsin L1-like [Hydra vulgaris]	GO:0006508 proteolysis
TRINITY_DN348671_c0_g1_i1	-5.50756	-5.70782	EFX59933.1 hypothetical protein DAPPUDRAFT_346316 [Daphnia pulex]	GO:0006412 translation
TRINITY_DN145213_c0_g1_i1	-5.50433	-1.16866	AFJ91756.1 ribosomal protein S6 [Ostrea edulis]	GO:0006412 translation
TRINITY_DN50282_c0_g1_i1	-5.49463	-1.39315	ABW23138.1 ribosomal protein rps4, partial [Arenicola marina]	GO:0000184 nuclear-transcribed mRNA catabolic process, nonsense-mediated decay | GO:0006415 translational termination | GO:0006413 translational initiation | GO:0006414 translational elongation | GO:0007420 brain development | GO:0009790 embryo development | GO:0019083 viral transcription | GO:0006614 SRP-dependent cotranslational protein targeting to membrane
TRINITY_DN370778_c1_g2_i1	-5.48921	-1.45666	XP_018016855.1 PREDICTED: uncharacterized protein LOC108673521 [Hyalella azteca]	GO:0006869 lipid transport
TRINITY_DN349497_c6_g1_i1	-5.48372	-4.41515	EFX60049.1 hypothetical protein DAPPUDRAFT_72936 [Daphnia pulex]	GO:0006412 translation
TRINITY_DN374064_c0_g2_i3	-5.47648	-0.651641	XP_018013982.1 PREDICTED: uncharacterized protein LOC108671008 isoform X1 [Hyalella azteca]	GO:0006030 chitin metabolic process
TRINITY_DN365581_c6_g3_i1	-5.45696	-1.56266	XP_013387289.1 PREDICTED: 60S ribosomal protein L5-like [Lingula anatina]	GO:0006412 translation | GO:0006298 mismatch repair
TRINITY_DN273486_c0_g1_i1	-5.45692	-2.90894	NP_001279708.1 ribosomal protein L23 [Callorhinchus milii]	GO:0006412 translation
TRINITY_DN276353_c0_g2_i1	-5.42757	0.109181	AAW24762.1 SJCHGC04453 protein [Schistosoma japonicum]	-
TRINITY_DN308820_c1_g1_i1	-5.4263	-0.33932	ARD69553.1 14-3-3 alpha protein [Dugesia japonica]	GO:0055114 oxidation-reduction process
TRINITY_DN277869_c0_g1_i1	-5.4174	-1.63975	XP_017772398.1 PREDICTED: 40S ribosomal protein S5 [Nicrophorus vespilloides]	GO:0006412 translation
TRINITY_DN343786_c2_g1_i5	-5.41708	-2.49983	EFX60049.1 hypothetical protein DAPPUDRAFT_72936 [Daphnia pulex]	GO:0006412 translation
TRINITY_DN375643_c0_g1_i3	-5.41697	-0.524232	XP_018012823.1 PREDICTED: uncharacterized protein LOC108669901 [Hyalella azteca]	-
TRINITY_DN365887_c0_g1_i3	-5.41532	-1.45565	XP_021432309.1 cAMP and cAMP-inhibited cGMP 3',5'-cyclic phosphodiesterase 10A-like, partial [Oncorhynchus mykiss]	-
TRINITY_DN342348_c0_g1_i2	-5.41134	-0.437486	XP_020893503.1 uncharacterized protein LOC110232626 [Exaiptasia pallida]	-
TRINITY_DN332042_c0_g1_i1	-5.40637	-0.0653052	XP_022097459.1 40S ribosomal protein S15-like [Acanthaster planci]	GO:0006412 translation
TRINITY_DN276353_c0_g3_i1	-5.40023	0.370911	AAW24762.1 SJCHGC04453 protein [Schistosoma japonicum]	-
TRINITY_DN355894_c4_g2_i3	-5.39648	-1.9861	AEC33277.1 14-3-3 protein, partial [Penaeus monodon]	GO:0055114 oxidation-reduction process
TRINITY_DN442995_c0_g1_i1	-5.39475	-1.91184	AIU94820.1 60S ribosomal protein [Phragmatopoma lapidosa]	GO:0006412 translation
TRINITY_DN351721_c0_g1_i1	-5.3838	-0.304513	XP_018009020.1 PREDICTED: uncharacterized protein LOC108666620 isoform X1 [Hyalella azteca]	-
TRINITY_DN377225_c1_g1_i5	-5.36444	-0.0454972	XP_018011733.1 PREDICTED: protein transport protein SEC31-like [Hyalella azteca]	-
TRINITY_DN459251_c0_g1_i1	-5.35926	-0.129572	AAV73912.1 calmodulin-like protein [Pinctada fucata]	GO:0009789 positive regulation of abscisic acid mediated signaling pathway | GO:0046777 protein autophosphorylation | GO:0080092 regulation of pollen tube growth | GO:0019722 calcium-mediated signaling
TRINITY_DN343786_c0_g2_i1	-5.35492	-2.1324	EFX60049.1 hypothetical protein DAPPUDRAFT_72936 [Daphnia pulex]	GO:0032774 RNA biosynthetic process | GO:0006412 translation
TRINITY_DN255735_c0_g1_i1	-5.34478	-2.33141	AAQ54710.1 ferritin [Rhipicephalus microplus]	GO:0006879 cellular iron ion homeostasis | GO:0008285 negative regulation of cell proliferation | GO:0006826 iron ion transport | GO:0006955 immune response | GO:0055114 oxidation-reduction process
TRINITY_DN364950_c5_g1_i18	-5.34178	-3.75238	XP_787947.3 PREDICTED: cathepsin B [Strongylocentrotus purpuratus]	GO:0031101 fin regeneration | GO:0050790 regulation of catalytic activity | GO:0006508 proteolysis
TRINITY_DN356349_c1_g1_i4	-5.32275	-4.80717	EFX61295.1 hypothetical protein DAPPUDRAFT_274173, partial [Daphnia pulex]	-
TRINITY_DN358584_c0_g2_i1	-5.32134	-3.85074	EFX61290.1 hypothetical protein DAPPUDRAFT_69961 [Daphnia pulex]	GO:0006412 translation
TRINITY_DN379645_c0_g1_i2	-5.31847	-0.173913	XP_018027640.1 PREDICTED: carbohydrate sulfotransferase 11-like [Hyalella azteca]	GO:0016051 carbohydrate biosynthetic process
TRINITY_DN357004_c11_g1_i3	-5.31215	-3.54078	XP_003730365.1 PREDICTED: calretinin isoform X4 [Strongylocentrotus purpuratus]	-
TRINITY_DN354585_c2_g2_i3	-5.30602	-1.83682	XP_019871022.1 PREDICTED: cathepsin L1-like [Aethina tumida]	GO:0050832 defense response to fungus | GO:0007568 aging | GO:0006508 proteolysis | GO:0009651 response to salt stress
TRINITY_DN348207_c0_g1_i1	-5.30495	-1.09099	XP_018012857.1 PREDICTED: chorion peroxidase-like [Hyalella azteca]	GO:0055114 oxidation-reduction process | GO:0006979 response to oxidative stress
TRINITY_DN359278_c0_g1_i1	-5.29975	-6.0462	EFX60049.1 hypothetical protein DAPPUDRAFT_72936 [Daphnia pulex]	GO:0032774 RNA biosynthetic process | GO:0006412 translation
TRINITY_DN372739_c0_g3_i4	-5.28949	-1.15044	XP_018012114.1 PREDICTED: uncharacterized protein LOC108669321 [Hyalella azteca]	GO:0031101 fin regeneration | GO:0033334 fin morphogenesis | GO:0001894 tissue homeostasis | GO:0030278 regulation of ossification | GO:0033339 pectoral fin development | GO:0003417 growth plate cartilage development
TRINITY_DN374778_c1_g2_i1	-5.26196	-0.743099	XP_018027988.1 PREDICTED: uncharacterized protein LOC108683205 [Hyalella azteca]	-
TRINITY_DN331044_c0_g1_i5	-5.25841	-1.96791	CAD29317.1 SCBP3 protein [Lumbricus terrestris]	-
TRINITY_DN379266_c3_g1_i1	-5.2239	-4.43441	XP_001618065.1 hypothetical protein NEMVEDRAFT_v1g67737 [Nematostella vectensis]	GO:0006435 threonyl-tRNA aminoacylation | GO:0006414 translational elongation | GO:0006184 GTP catabolic process
TRINITY_DN298574_c0_g1_i1	-5.22137	-1.83788	ADD38157.1 40S ribosomal protein S4 [Lepeophtheirus salmonis]	GO:0007275 multicellular organismal development | GO:0006412 translation
TRINITY_DN355519_c7_g3_i2	-5.21747	-0.882908	XP_002161016.1 PREDICTED: 40S ribosomal protein S27-like [Hydra vulgaris]	GO:0006412 translation | GO:0008340 determination of adult lifespan | GO:0000003 reproduction | GO:0002119 nematode larval development | GO:0009792 embryo development ending in birth or egg hatching
TRINITY_DN368774_c3_g1_i2	-5.20442	-0.536285	ABC60435.1 cytoplasmic actin [Hirudo medicinalis]	-
TRINITY_DN378389_c1_g1_i1	-5.20235	-0.843476	XP_018018192.1 PREDICTED: uncharacterized protein LOC108674737 [Hyalella azteca]	-
TRINITY_DN354856_c1_g3_i1	-5.19162	-1.24116	EFX61346.1 effete protein/ubiquitin ligase-like protein, partial [Daphnia pulex]	GO:0016567 protein ubiquitination | GO:0006511 ubiquitin-dependent protein catabolic process
TRINITY_DN455052_c0_g1_i1	-5.18889	-1.77912	ELU14393.1 hypothetical protein CAPTEDRAFT_176878 [Capitella teleta]	GO:0006412 translation
TRINITY_DN373494_c0_g4_i2	-5.17214	-0.239498	XP_018016355.1 PREDICTED: uncharacterized protein LOC108673083 [Hyalella azteca]	-
TRINITY_DN359450_c0_g1_i7	-5.16953	-0.963931	XP_018020146.1 PREDICTED: uncharacterized protein LOC108676568 [Hyalella azteca]	GO:0007596 blood coagulation | GO:0006508 proteolysis | GO:0007586 digestion
TRINITY_DN357589_c0_g2_i1	-5.12637	-0.542652	XP_018008258.1 PREDICTED: uncharacterized protein LOC108665959 [Hyalella azteca]	-
TRINITY_DN360280_c2_g2_i1	-5.10114	0.224674	PAA70455.1 hypothetical protein BOX15_Mlig017901g1 [Macrostomum lignano]	GO:0006414 translational elongation | GO:0006184 GTP catabolic process
TRINITY_DN377158_c0_g2_i2	-5.09652	-0.60665	XP_018013928.1 PREDICTED: uncharacterized protein LOC108670949 isoform X1 [Hyalella azteca]	-
TRINITY_DN354330_c3_g1_i3	-5.09602	-1.70939	EFX61290.1 hypothetical protein DAPPUDRAFT_69961 [Daphnia pulex]	GO:0006412 translation
TRINITY_DN370995_c3_g1_i2	-5.08117	0.155487	KFP56705.1 hypothetical protein N322_05908, partial [Cariama cristata]	GO:0006412 translation | GO:0006184 GTP catabolic process
TRINITY_DN229431_c0_g1_i1	-5.07674	-2.06309	GAA37733.2 F-type H+-transporting ATPase subunit e [Clonorchis sinensis]	-
TRINITY_DN377648_c0_g1_i2	-5.07114	-0.631017	XP_018011888.1 PREDICTED: uncharacterized protein LOC108669110 [Hyalella azteca]	-
TRINITY_DN347788_c0_g1_i1	-5.01166	0.0375605	XP_018009021.1 PREDICTED: uncharacterized protein LOC108666620 isoform X2 [Hyalella azteca]	-
TRINITY_DN371780_c0_g1_i1	-4.98304	-0.528309	XP_018020146.1 PREDICTED: uncharacterized protein LOC108676568 [Hyalella azteca]	-
TRINITY_DN342725_c7_g2_i1	-4.96852	-3.38089	XP_001618065.1 hypothetical protein NEMVEDRAFT_v1g67737 [Nematostella vectensis]	GO:0006414 translational elongation | GO:0006184 GTP catabolic process
TRINITY_DN368931_c0_g1_i1	-4.93312	-1.49473	XP_018017463.1 PREDICTED: uncharacterized protein LOC108674075 isoform X2 [Hyalella azteca]	GO:0006030 chitin metabolic process
TRINITY_DN371946_c3_g1_i15	-4.90529	-4.93659	AEC33277.1 14-3-3 protein, partial [Penaeus monodon]	GO:0055114 oxidation-reduction process | GO:0009742 brassinosteroid mediated signaling pathway | GO:0009737 response to abscisic acid stimulus
TRINITY_DN354330_c3_g1_i1	-4.89585	-1.63617	EFX61290.1 hypothetical protein DAPPUDRAFT_69961 [Daphnia pulex]	GO:0006412 translation
TRINITY_DN352625_c0_g1_i1	-4.85033	-2.18324	XP_018910163.1 PREDICTED: 60S ribosomal protein L27a [Bemisia tabaci]	GO:0006412 translation | GO:0009908 flower development | GO:0010229 inflorescence development
TRINITY_DN373694_c0_g2_i1	-4.82676	-1.35623	XP_018013576.1 PREDICTED: uncharacterized protein LOC108670617 [Hyalella azteca]	-
TRINITY_DN344382_c0_g1_i3	-4.78972	-1.65381	XP_008557858.1 PREDICTED: 60S ribosomal protein L23 [Microplitis demolitor]	GO:0006412 translation
TRINITY_DN355382_c2_g1_i1	-4.76168	-5.76674	XP_001617568.1 hypothetical protein NEMVEDRAFT_v1g69974 [Nematostella vectensis]	GO:0006810 transport | GO:0006334 nucleosome assembly
TRINITY_DN381487_c0_g1_i1	-4.7389	-0.586742	XP_018013514.1 PREDICTED: uncharacterized protein LOC108670558 [Hyalella azteca]	GO:0006508 proteolysis
TRINITY_DN351203_c0_g1_i2	-4.72846	-0.561197	XP_018018186.1 PREDICTED: carbohydrate sulfotransferase 11-like [Hyalella azteca]	GO:0016051 carbohydrate biosynthetic process
TRINITY_DN174474_c0_g1_i1	-4.68938	-1.957	ABB71123.1 extracellular hemoglobin linker L3 subunit precursor [Lumbricus terrestris]	-
TRINITY_DN378428_c0_g2_i2	-4.68907	-0.778239	XP_018009698.1 PREDICTED: agrin-like [Hyalella azteca]	-
TRINITY_DN381179_c0_g1_i2	-4.63479	-0.478372	XP_018019808.1 PREDICTED: puromycin-sensitive aminopeptidase-like protein, partial [Hyalella azteca]	-
TRINITY_DN341034_c0_g4_i6	-4.60957	-6.5767	OTF78049.1 60S ribosomal protein L37-A-like protein [Euroglyphus maynei]	GO:0006412 translation
TRINITY_DN364398_c3_g1_i4	-4.6021	-2.316	XP_011619158.1 PREDICTED: tubulin alpha chain-like, partial [Takifugu rubripes]	GO:0051258 protein polymerization | GO:0006184 GTP catabolic process | GO:0007017 microtubule-based process
TRINITY_DN331924_c0_g1_i1	-4.57256	-1.50389	KHJ99394.1 papain family cysteine protease [Oesophagostomum dentatum]	GO:0006508 proteolysis | GO:0050790 regulation of catalytic activity
TRINITY_DN249281_c1_g1_i1	-4.56869	-0.296936	XP_018026266.1 PREDICTED: uncharacterized protein LOC108681715, partial [Hyalella azteca]	GO:0005975 carbohydrate metabolic process | GO:0006030 chitin metabolic process
TRINITY_DN381179_c0_g4_i1	-4.56338	-0.278805	XP_018019807.1 PREDICTED: aminopeptidase N-like [Hyalella azteca]	GO:0006508 proteolysis
TRINITY_DN328115_c0_g1_i2	-4.4916	-0.763023	XP_002597423.1 hypothetical protein BRAFLDRAFT_122632 [Branchiostoma floridae]	-
TRINITY_DN373352_c1_g1_i1	-4.4639	-4.39438	XP_015794389.1 PREDICTED: cathepsin L1-like [Tetranychus urticae]	GO:0006508 proteolysis
TRINITY_DN356106_c0_g1_i1	-4.42864	-0.379284	XP_018014946.1 PREDICTED: uncharacterized protein LOC108671863 [Hyalella azteca]	-
TRINITY_DN378235_c0_g2_i3	-4.42323	-0.647636	XP_018007431.1 PREDICTED: carbohydrate sulfotransferase 13-like, partial [Hyalella azteca]	-
TRINITY_DN381706_c1_g2_i1	-4.40952	-0.506821	XP_018012627.1 PREDICTED: uncharacterized protein LOC108669733, partial [Hyalella azteca]	-
TRINITY_DN336956_c0_g1_i1	-4.36897	1.98507	KNC31088.1 hypothetical protein FF38_03551, partial [Lucilia cuprina]	-
TRINITY_DN348353_c2_g3_i3	-4.36025	-2.18122	EFX59933.1 hypothetical protein DAPPUDRAFT_346316 [Daphnia pulex]	GO:0006412 translation
TRINITY_DN341091_c0_g1_i1	-4.34212	-0.334047	XP_007886497.1 PREDICTED: TNF receptor-associated factor 3 isoform X1 [Callorhinchus milii]	GO:0042981 regulation of apoptotic process | GO:0016567 protein ubiquitination | GO:0007165 signal transduction
TRINITY_DN365358_c0_g2_i3	-4.33566	0.460251	XP_018011733.1 PREDICTED: protein transport protein SEC31-like [Hyalella azteca]	-
TRINITY_DN356156_c0_g2_i13	-4.33406	-7.34836	XP_017304076.1 PREDICTED: acyl-CoA-binding protein homolog 1 isoform X4 [Diaphorina citri]	-
TRINITY_DN381583_c0_g1_i2	-4.31292	-0.0180025	XP_018019807.1 PREDICTED: aminopeptidase N-like [Hyalella azteca]	GO:0006508 proteolysis
TRINITY_DN359278_c0_g1_i13	-4.30493	-7.49414	EFX60049.1 hypothetical protein DAPPUDRAFT_72936 [Daphnia pulex]	GO:0006412 translation
TRINITY_DN376556_c1_g1_i3	-4.29371	-0.0672655	XP_020290108.1 alpha-(1,3)-fucosyltransferase C-like isoform X1 [Pseudomyrmex gracilis]	GO:0006486 protein glycosylation
TRINITY_DN351322_c0_g1_i1	-4.27942	-1.06754	XP_002108712.1 L27a [Trichoplax adhaerens]	GO:0006412 translation | GO:0009908 flower development | GO:0010229 inflorescence development
TRINITY_DN380482_c1_g1_i6	-4.26733	-0.59811	XP_018009945.1 PREDICTED: uncharacterized protein LOC108667433 [Hyalella azteca]	-
TRINITY_DN361318_c1_g3_i1	-4.26154	-1.8467	AQV09899.1 beta-tubulin isoform 1 [Aeolosoma viride]	GO:0051258 protein polymerization | GO:0006184 GTP catabolic process | GO:0007017 microtubule-based process
TRINITY_DN346905_c1_g1_i9	-4.24918	-7.83727	XP_008212420.1 PREDICTED: 60S ribosomal protein L3 [Nasonia vitripennis]	GO:0006412 translation
TRINITY_DN367032_c3_g4_i1	-4.22202	-0.758247	KII74049.1 Polyubiquitin-C [Thelohanellus kitauei]	GO:0006412 translation | GO:0019082 viral protein processing | GO:0001172 transcription, RNA-dependent | GO:0006508 proteolysis | GO:0006200 ATP catabolic process
TRINITY_DN356272_c3_g6_i1	-4.21963	-1.2125	EFX61270.1 hypothetical protein DAPPUDRAFT_340306, partial [Daphnia pulex]	GO:0006412 translation
TRINITY_DN360380_c3_g1_i1	-4.19369	-6.19291	XP_002108712.1 L27a [Trichoplax adhaerens]	GO:0006412 translation
TRINITY_DN349423_c1_g1_i6	-4.18478	-8.57287	EFX61420.1 hypothetical protein DAPPUDRAFT_339680 [Daphnia pulex]	-
TRINITY_DN349380_c0_g1_i12	-4.178	-3.85025	XP_002066865.1 uncharacterized protein Dwil_GK24326 [Drosophila willistoni]	-
TRINITY_DN352511_c0_g2_i7	-4.17795	-5.43224	EFX61290.1 hypothetical protein DAPPUDRAFT_69961 [Daphnia pulex]	GO:0006412 translation
TRINITY_DN354374_c6_g1_i1	-4.16686	-1.01501	AOR07117.1 elongation factor 1-alpha [Mesenchytraeus gelidus]	GO:0008340 determination of adult lifespan | GO:0040007 growth | GO:0000003 reproduction | GO:0006414 translational elongation | GO:0006184 GTP catabolic process | GO:0002119 nematode larval development | GO:0040011 locomotion | GO:0009792 embryo development ending in birth or egg hatching
TRINITY_DN350272_c1_g2_i3	-4.1212	-0.611297	EFX61270.1 hypothetical protein DAPPUDRAFT_340306, partial [Daphnia pulex]	GO:0006412 translation
TRINITY_DN362650_c0_g1_i1	-4.11125	-1.84373	XP_019855204.1 PREDICTED: beta-1,3-glucan-binding protein-like [Amphimedon queenslandica]	GO:0006810 transport | GO:0005975 carbohydrate metabolic process
TRINITY_DN371628_c1_g1_i11	-4.10917	-4.48933	EFX61270.1 hypothetical protein DAPPUDRAFT_340306, partial [Daphnia pulex]	GO:0006412 translation
TRINITY_DN364242_c0_g2_i3	-4.09893	-0.198665	XP_018015036.1 PREDICTED: uncharacterized protein LOC108671948 isoform X3 [Hyalella azteca]	GO:0035556 intracellular signal transduction | GO:0009190 cyclic nucleotide biosynthetic process
TRINITY_DN378745_c0_g1_i2	-4.09446	0.0528086	XP_018009270.1 PREDICTED: uncharacterized protein LOC108666847 [Hyalella azteca]	-
TRINITY_DN365865_c2_g7_i1	-4.08623	1.48625	KRX36431.1 Polyubiquitin-A [Trichinella murrelli]	GO:0006412 translation
TRINITY_DN344738_c2_g4_i2	-4.08127	-6.38736	EFX60049.1 hypothetical protein DAPPUDRAFT_72936 [Daphnia pulex]	GO:0032774 RNA biosynthetic process | GO:0006412 translation
TRINITY_DN361650_c1_g1_i1	-4.07947	-0.395883	XP_018026250.1 PREDICTED: uncharacterized protein LOC108681700 [Hyalella azteca]	-
TRINITY_DN226969_c0_g1_i1	-4.07898	-0.279135	XP_018025933.1 PREDICTED: chitooligosaccharidolytic beta-N-acetylglucosaminidase-like [Hyalella azteca]	-
TRINITY_DN380688_c1_g1_i1	-4.07078	-0.615053	XP_018023005.1 PREDICTED: dentin sialophosphoprotein-like isoform X1 [Hyalella azteca]	GO:0006508 proteolysis
TRINITY_DN364526_c1_g1_i1	-4.0686	-0.311787	XP_018014946.1 PREDICTED: uncharacterized protein LOC108671863 [Hyalella azteca]	-
TRINITY_DN362649_c6_g1_i2	-4.0537	-5.5895	DAA34071.1 TPA_exp: beta-tubulin [Amblyomma variegatum]	GO:0007186 G-protein coupled receptor signaling pathway | GO:0035046 pronuclear migration | GO:0007052 mitotic spindle organization | GO:0006184 GTP catabolic process | GO:0040039 inductive cell migration | GO:0051258 protein polymerization | GO:0009792 embryo development ending in birth or egg hatching | GO:0007067 mitosis | GO:0002119 nematode larval development
TRINITY_DN376351_c3_g4_i1	-4.03053	-0.448723	XP_018025933.1 PREDICTED: chitooligosaccharidolytic beta-N-acetylglucosaminidase-like [Hyalella azteca]	GO:0005975 carbohydrate metabolic process
TRINITY_DN369295_c2_g6_i3	-4.00898	-6.66754	EFX61420.1 hypothetical protein DAPPUDRAFT_339680 [Daphnia pulex]	-
TRINITY_DN346243_c1_g4_i1	-3.99678	-6.45736	A2I3Z2.1 RecName: Full=40S ribosomal protein SA	GO:0006412 translation | GO:0000028 ribosomal small subunit assembly
TRINITY_DN357201_c0_g1_i1	-3.99212	-0.131814	AEC33277.1 14-3-3 protein, partial [Penaeus monodon]	GO:0055114 oxidation-reduction process
TRINITY_DN360042_c2_g2_i1	-3.98957	-2.81584	AAW58936.1 alpha tubulin, partial [Pectinaria gouldii]	GO:0051258 protein polymerization | GO:0006184 GTP catabolic process | GO:0007017 microtubule-based process
TRINITY_DN380572_c4_g2_i2	-3.98548	-0.504707	ANG56307.1 single VWC domain protein [Eriocheir sinensis]	-
TRINITY_DN355104_c2_g1_i3	-3.98111	-4.68388	EFX61290.1 hypothetical protein DAPPUDRAFT_69961 [Daphnia pulex]	GO:0006412 translation
TRINITY_DN381706_c0_g1_i3	-3.96143	-0.16579	XP_018016019.1 PREDICTED: uncharacterized protein LOC108672795 [Hyalella azteca]	-
TRINITY_DN342116_c0_g1_i2	-3.95607	0.0443195	XP_018019108.1 PREDICTED: aminopeptidase N-like, partial [Hyalella azteca]	GO:0006508 proteolysis
TRINITY_DN381179_c0_g1_i1	-3.95414	-0.425811	XP_018019807.1 PREDICTED: aminopeptidase N-like [Hyalella azteca]	GO:0006508 proteolysis
TRINITY_DN380189_c2_g1_i1	-3.94155	0.322683	XP_018016019.1 PREDICTED: uncharacterized protein LOC108672795 [Hyalella azteca]	GO:0003383 apical constriction | GO:0016476 regulation of embryonic cell shape
TRINITY_DN376591_c0_g1_i1	-3.92382	-0.638882	XP_018010909.1 PREDICTED: uncharacterized protein LOC108668242 isoform X4 [Hyalella azteca]	GO:0006030 chitin metabolic process
TRINITY_DN354672_c4_g3_i5	-3.91815	1.14496	KII74049.1 Polyubiquitin-C [Thelohanellus kitauei]	GO:0006412 translation | GO:0019082 viral protein processing | GO:0001172 transcription, RNA-dependent | GO:0006508 proteolysis | GO:0006200 ATP catabolic process
TRINITY_DN355214_c0_g1_i1	-3.89402	-0.331292	XP_018027100.1 PREDICTED: serine-rich adhesin for platelets-like isoform X4 [Hyalella azteca]	-
TRINITY_DN379006_c1_g1_i9	-3.88296	-0.0724305	XP_018018279.1 PREDICTED: prolyl 4-hydroxylase subunit alpha-1-like [Hyalella azteca]	GO:0019511 peptidyl-proline hydroxylation | GO:0055114 oxidation-reduction process
TRINITY_DN375739_c0_g1_i6	-3.88195	0.0597555	XP_018011674.1 PREDICTED: probable chitinase 3 isoform X1 [Hyalella azteca]	GO:0005975 carbohydrate metabolic process | GO:0006032 chitin catabolic process
TRINITY_DN362874_c0_g1_i2	-3.88109	-0.910856	XP_018013659.1 PREDICTED: serine-rich adhesin for platelets-like [Hyalella azteca]	-
TRINITY_DN379872_c2_g1_i4	-3.87637	-0.21551	XP_018027099.1 PREDICTED: serine-rich adhesin for platelets-like isoform X3 [Hyalella azteca]	GO:0070301 cellular response to hydrogen peroxide | GO:0034605 cellular response to heat | GO:0045461 sterigmatocystin biosynthetic process
TRINITY_DN371946_c3_g1_i11	-3.82446	-4.11926	AEC33277.1 14-3-3 protein, partial [Penaeus monodon]	GO:0055114 oxidation-reduction process | GO:0009742 brassinosteroid mediated signaling pathway | GO:0009737 response to abscisic acid stimulus
TRINITY_DN372907_c1_g2_i1	-3.81851	-0.0937687	XP_018017977.1 PREDICTED: hemicentin-1-like, partial [Hyalella azteca]	GO:0018108 peptidyl-tyrosine phosphorylation | GO:0032319 regulation of Rho GTPase activity
TRINITY_DN349423_c2_g1_i2	-3.81228	-7.46637	EFX61420.1 hypothetical protein DAPPUDRAFT_339680 [Daphnia pulex]	-
TRINITY_DN371628_c1_g1_i12	-3.81165	-4.45748	EFX61270.1 hypothetical protein DAPPUDRAFT_340306, partial [Daphnia pulex]	GO:0006412 translation
TRINITY_DN376419_c0_g2_i3	-3.80662	0.51449	XP_018013540.1 PREDICTED: glutathione S-transferase D1-like [Hyalella azteca]	GO:0008152 metabolic process
TRINITY_DN362283_c1_g1_i6	-3.79687	-0.0438799	XP_018027720.1 PREDICTED: uncharacterized protein LOC108682963 [Hyalella azteca]	-
TRINITY_DN364950_c5_g1_i2	-3.79583	-1.93129	XP_787947.3 PREDICTED: cathepsin B [Strongylocentrotus purpuratus]	GO:0031101 fin regeneration | GO:0050790 regulation of catalytic activity | GO:0006508 proteolysis
TRINITY_DN367723_c0_g2_i3	-3.78611	0.0291292	XP_018011732.1 PREDICTED: putative tRNA pseudouridine synthase Pus10 [Hyalella azteca]	GO:0001522 pseudouridine synthesis | GO:0008033 tRNA processing
TRINITY_DN371946_c3_g1_i10	-3.72783	-3.33416	AEC33277.1 14-3-3 protein, partial [Penaeus monodon]	GO:0055114 oxidation-reduction process
TRINITY_DN367628_c0_g1_i4	-3.71738	-1.14095	XP_018022864.1 PREDICTED: pro-resilin-like [Hyalella azteca]	GO:0006334 nucleosome assembly
TRINITY_DN333822_c0_g1_i1	-3.69336	0.145082	YP_009176383.1 cytochrome c oxidase subunit II (mitochondrion) [Hoploplana elisabelloi (nomen nudum)]	GO:0022900 electron transport chain
TRINITY_DN355856_c0_g1_i1	-3.68245	-0.637659	XP_018013659.1 PREDICTED: serine-rich adhesin for platelets-like [Hyalella azteca]	GO:0006950 response to stress
TRINITY_DN372696_c1_g2_i4	-3.64688	-0.625693	XP_018015037.1 PREDICTED: uncharacterized protein LOC108671948 isoform X4 [Hyalella azteca]	GO:0006468 protein phosphorylation | GO:0016998 cell wall macromolecule catabolic process | GO:0005975 carbohydrate metabolic process | GO:0006508 proteolysis
TRINITY_DN363012_c0_g1_i10	-3.631	-2.42877	XP_007430812.1 PREDICTED: ammonium transporter Rh type A [Python bivittatus]	-
TRINITY_DN381081_c0_g1_i1	-3.6203	-0.191928	XP_018007875.1 PREDICTED: uncharacterized protein LOC108665610 [Hyalella azteca]	-
TRINITY_DN350329_c0_g1_i2	-3.6182	-6.02812	XP_001617568.1 hypothetical protein NEMVEDRAFT_v1g69974 [Nematostella vectensis]	GO:0006810 transport | GO:0006334 nucleosome assembly
TRINITY_DN369437_c4_g9_i1	-3.60276	-4.57048	XP_012539004.1 PREDICTED: tubulin alpha-1 chain-like [Monomorium pharaonis]	GO:0051258 protein polymerization | GO:0006184 GTP catabolic process | GO:0007017 microtubule-based process
TRINITY_DN354205_c4_g1_i1	-3.60186	-1.15197	ABN14926.1 cytoskeletal actin 2, partial [Taenia asiatica]	GO:0030029 actin filament-based process | GO:0009910 negative regulation of flower development | GO:0008283 cell proliferation | GO:0042742 defense response to bacterium | GO:0006355 regulation of transcription, DNA-dependent | GO:0006338 chromatin remodeling | GO:0009266 response to temperature stimulus
TRINITY_DN356707_c2_g6_i1	-3.55244	-6.75088	XP_018916580.1 PREDICTED: rRNA 2'-O-methyltransferase fibrillarin [Bemisia tabaci]	GO:0006364 rRNA processing | GO:0032259 methylation | GO:0008033 tRNA processing
TRINITY_DN356235_c1_g1_i2	-3.5404	-2.75905	XP_013883618.1 PREDICTED: ammonium transporter Rh type C 2-like [Austrofundulus limnaeus]	-
TRINITY_DN350451_c3_g2_i3	-3.53368	-5.15907	EFX61290.1 hypothetical protein DAPPUDRAFT_69961 [Daphnia pulex]	GO:0006412 translation
TRINITY_DN370379_c2_g1_i2	-3.52922	-3.5065	XP_018008163.1 PREDICTED: cell wall protein DAN4-like [Hyalella azteca]	-
TRINITY_DN378452_c0_g1_i1	-3.47891	-0.241069	XP_018017451.1 PREDICTED: titin-like, partial [Hyalella azteca]	GO:0006508 proteolysis
TRINITY_DN366978_c0_g1_i3	-3.47549	-0.601448	XP_018017319.1 PREDICTED: uncharacterized protein LOC108673940 [Hyalella azteca]	-
TRINITY_DN340326_c0_g1_i1	-3.47209	-0.581315	XP_004210446.2 PREDICTED: polyadenylate-binding protein 1-like [Hydra vulgaris]	-
TRINITY_DN341958_c0_g1_i2	-3.46792	-1.83261	XP_019629596.1 PREDICTED: calbindin-32-like isoform X7 [Branchiostoma belcheri]	-
TRINITY_DN369553_c2_g1_i27	-3.4582	-5.67722	XP_011150282.1 PREDICTED: 40S ribosomal protein S2 [Harpegnathos saltator]	GO:0006412 translation | GO:0046856 phosphatidylinositol dephosphorylation | GO:0006486 protein glycosylation
TRINITY_DN368774_c2_g1_i2	-3.41343	-0.539721	PBC28135.1 Actin [Apis cerana cerana]	-
TRINITY_DN360595_c1_g2_i2	-3.41284	-0.438197	XP_018013784.1 PREDICTED: uncharacterized protein LOC108670800 [Hyalella azteca]	GO:0007155 cell adhesion
TRINITY_DN369553_c2_g1_i20	-3.40183	-7.53481	XP_011150282.1 PREDICTED: 40S ribosomal protein S2 [Harpegnathos saltator]	GO:0006412 translation | GO:0046856 phosphatidylinositol dephosphorylation | GO:0006486 protein glycosylation
TRINITY_DN354956_c1_g2_i11	-3.4011	-0.2906	XP_018020084.1 PREDICTED: histone H1-delta-like [Hyalella azteca]	GO:0006334 nucleosome assembly
TRINITY_DN359369_c1_g1_i7	-3.39669	-0.0532169	XP_018011674.1 PREDICTED: probable chitinase 3 isoform X1 [Hyalella azteca]	GO:0005975 carbohydrate metabolic process | GO:0006032 chitin catabolic process
TRINITY_DN364955_c0_g1_i4	-3.3645	-0.0850091	XP_018014433.1 PREDICTED: uncharacterized protein LOC108671397 [Hyalella azteca]	-
TRINITY_DN374423_c1_g1_i15	-3.36382	-6.58719	PAV70235.1 hypothetical protein WR25_18577 [Diploscapter pachys]	GO:0006412 translation
TRINITY_DN381560_c1_g1_i1	-3.358	-0.158723	XP_018016089.1 PREDICTED: uncharacterized protein LOC108672849 [Hyalella azteca]	GO:0006898 receptor-mediated endocytosis | GO:0006030 chitin metabolic process
TRINITY_DN376253_c1_g1_i2	-3.35539	-0.511785	XP_018016168.1 PREDICTED: uncharacterized protein LOC108672919 [Hyalella azteca]	GO:0090305 nucleic acid phosphodiester bond hydrolysis
TRINITY_DN365777_c4_g1_i1	-3.3218	-0.527757	XP_018024286.1 PREDICTED: superoxide dismutase [Cu-Zn]-like [Hyalella azteca]	GO:0071472 cellular response to salt stress | GO:0071457 cellular response to ozone | GO:0055114 oxidation-reduction process | GO:0042742 defense response to bacterium | GO:0071486 cellular response to high light intensity | GO:0006801 superoxide metabolic process | GO:0010039 response to iron ion | GO:0071493 cellular response to UV-B | GO:0071329 cellular response to sucrose stimulus | GO:00712…
TRINITY_DN354956_c1_g2_i6	-3.31391	-0.533381	XP_018020084.1 PREDICTED: histone H1-delta-like [Hyalella azteca]	GO:0006334 nucleosome assembly
TRINITY_DN348353_c1_g1_i10	-3.31275	-6.06786	EFX59933.1 hypothetical protein DAPPUDRAFT_346316 [Daphnia pulex]	GO:0006412 translation
TRINITY_DN370155_c0_g5_i3	-3.29436	-2.00628	AEC33277.1 14-3-3 protein, partial [Penaeus monodon]	GO:0055114 oxidation-reduction process
TRINITY_DN356183_c5_g1_i4	-3.2856	0.29186	KII74049.1 Polyubiquitin-C [Thelohanellus kitauei]	GO:0006412 translation | GO:0019082 viral protein processing | GO:0001172 transcription, RNA-dependent | GO:0006508 proteolysis | GO:0006200 ATP catabolic process
TRINITY_DN372133_c2_g2_i1	-3.25051	0.54682	XP_014219855.1 PREDICTED: ubiquitin [Copidosoma floridanum]	GO:0009751 response to salicylic acid stimulus | GO:0006412 translation
TRINITY_DN365349_c0_g1_i2	-3.24901	-0.966238	XP_018008463.1 PREDICTED: uncharacterized protein LOC108666155 isoform X2 [Hyalella azteca]	-
TRINITY_DN357561_c5_g1_i2	-3.24212	-1.28299	CCG28031.1 alpha tubulin 4 [Sepia officinalis]	GO:0051258 protein polymerization | GO:0006184 GTP catabolic process | GO:0007017 microtubule-based process
TRINITY_DN353533_c2_g3_i1	-3.2219	-0.00705701	XP_018019808.1 PREDICTED: puromycin-sensitive aminopeptidase-like protein, partial [Hyalella azteca]	GO:0006508 proteolysis
TRINITY_DN372892_c0_g2_i2	-3.21737	-0.478461	XP_002426660.1 zinc metalloproteinase, putative [Pediculus humanus corporis]	GO:0034227 tRNA thio-modification | GO:0006508 proteolysis | GO:0002098 tRNA wobble uridine modification
TRINITY_DN345811_c2_g4_i1	-3.18838	-1.23718	XP_003111110.1 CRE-ACBP-1 protein [Caenorhabditis remanei]	GO:0008152 metabolic process
TRINITY_DN372935_c5_g3_i1	-3.17874	-1.30467	XP_020306130.1 tubulin beta chain [Loa loa]	GO:0051258 protein polymerization | GO:0006184 GTP catabolic process | GO:0007017 microtubule-based process
TRINITY_DN354837_c0_g2_i3	-3.16481	-1.03118	XP_018022782.1 PREDICTED: glutamine-dependent NAD(+) synthetase-like [Hyalella azteca]	GO:0009435 NAD biosynthetic process
TRINITY_DN354008_c5_g1_i4	-3.16093	-4.41342	XP_015218410.1 PREDICTED: elongation factor 1-alpha 1 isoform X2 [Lepisosteus oculatus]	GO:0006414 translational elongation | GO:0006184 GTP catabolic process
TRINITY_DN349289_c0_g1_i2	-3.11915	-3.60363	XP_018007244.1 PREDICTED: 60S acidic ribosomal protein P1-like [Hyalella azteca]	GO:0009792 embryo development ending in birth or egg hatching | GO:0006414 translational elongation
TRINITY_DN362779_c0_g2_i3	-3.11707	0.0426067	XP_012553803.1 PREDICTED: uncharacterized protein LOC100204046 [Hydra vulgaris]	GO:0006468 protein phosphorylation
TRINITY_DN356219_c2_g1_i1	-3.08136	-0.149497	XP_018026016.1 PREDICTED: filaggrin-2-like isoform X3 [Hyalella azteca]	GO:0006352 transcription initiation, DNA-dependent | GO:0030277 maintenance of gastrointestinal epithelium | GO:0006355 regulation of transcription, DNA-dependent | GO:0006468 protein phosphorylation | GO:0006030 chitin metabolic process | GO:0043687 post-translational protein modification | GO:0016266 O-glycan processing
TRINITY_DN364925_c0_g1_i2	-3.06955	-0.592274	XP_018028131.1 PREDICTED: uncharacterized protein LOC108683335 [Hyalella azteca]	-
TRINITY_DN354956_c1_g2_i7	-3.04407	-0.687967	XP_018007421.1 PREDICTED: histone H1-delta-like [Hyalella azteca]	GO:0006334 nucleosome assembly
TRINITY_DN362712_c0_g2_i3	-3.03131	-0.700679	XP_018015051.1 PREDICTED: rho GTPase-activating protein gacK-like isoform X1 [Hyalella azteca]	GO:0008152 metabolic process
TRINITY_DN349350_c2_g1_i8	-2.89966	-3.54892	NP_001124779.1 60S ribosomal protein L23 [Pongo abelii]	GO:0006412 translation
TRINITY_DN350451_c3_g1_i1	-2.77036	-3.97021	EFX61290.1 hypothetical protein DAPPUDRAFT_69961 [Daphnia pulex]	GO:0006412 translation
TRINITY_DN371946_c3_g1_i16	-2.75834	-4.15678	AEC33277.1 14-3-3 protein, partial [Penaeus monodon]	GO:0055114 oxidation-reduction process
TRINITY_DN357004_c11_g1_i4	-2.66124	-6.17409	XP_002597423.1 hypothetical protein BRAFLDRAFT_122632 [Branchiostoma floridae]	-
TRINITY_DN357966_c1_g1_i12	-2.53599	-7.19994	XP_020373830.1 peroxisomal multifunctional enzyme type 2-like, partial [Rhincodon typus]	GO:0055114 oxidation-reduction process
TRINITY_DN352511_c0_g2_i6	-2.52547	-5.72759	EFX61290.1 hypothetical protein DAPPUDRAFT_69961 [Daphnia pulex]	GO:0006412 translation
TRINITY_DN356156_c0_g2_i14	-2.47554	-6.61864	XP_017304076.1 PREDICTED: acyl-CoA-binding protein homolog 1 isoform X4 [Diaphorina citri]	-
TRINITY_DN358296_c1_g2_i1	-2.41441	-4.76764	EFX60566.1 hypothetical protein DAPPUDRAFT_276763, partial [Daphnia pulex]	-
TRINITY_DN353196_c2_g2_i1	-2.36985	-6.09986	XP_018009269.1 PREDICTED: acidic leucine-rich nuclear phosphoprotein 32 family member A-like [Hyalella azteca]	-
TRINITY_DN354527_c0_g1_i4	-2.36763	-5.13135	AGO05949.1 nm23 [Macrobrachium rosenbergii]	GO:0007595 lactation | GO:0006241 CTP biosynthetic process | GO:0006165 nucleoside diphosphate phosphorylation | GO:0006183 GTP biosynthetic process | GO:0006228 UTP biosynthetic process | GO:0050679 positive regulation of epithelial cell proliferation | GO:0043388 positive regulation of DNA binding
TRINITY_DN371937_c1_g1_i1	-2.31515	-4.63591	XP_011667440.1 PREDICTED: LOW QUALITY PROTEIN: tubulin alpha-1 chain-like [Strongylocentrotus purpuratus]	GO:0051258 protein polymerization | GO:0006184 GTP catabolic process | GO:0007017 microtubule-based process
TRINITY_DN348385_c2_g1_i15	-2.16555	-3.16104	XP_021200657.1 peptidyl-prolyl cis-trans isomerase-like [Helicoverpa armigera]	GO:0006457 protein folding | GO:0001666 response to hypoxia | GO:0000413 protein peptidyl-prolyl isomerization
TRINITY_DN350896_c0_g2_i17	-1.61846	-6.72662	EFX61299.1 hypothetical protein DAPPUDRAFT_69950, partial [Daphnia pulex]	GO:0006413 translational initiation | GO:0006452 translational frameshifting | GO:0008612 peptidyl-lysine modification to hypusine | GO:0045905 positive regulation of translational termination | GO:0045901 positive regulation of translational elongation
TRINITY_DN365092_c0_g1_i9	-1.36504	3.82505	EFX61346.1 effete protein/ubiquitin ligase-like protein, partial [Daphnia pulex]	GO:0007179 transforming growth factor beta receptor signaling pathway | GO:0070979 protein K11-linked ubiquitination | GO:0071108 protein K48-linked deubiquitination | GO:0006915 apoptotic process | GO:0034138 toll-like receptor 3 signaling pathway | GO:0034142 toll-like receptor 4 signaling pathway | GO:0010458 exit from mitosis | GO:0031145 anaphase-promoting complex-dependent proteasomal ubiqu…
TRINITY_DN361106_c1_g1_i8	0.653568	3.77334	XP_020619658.1 uncharacterized protein LOC110057413 [Orbicella faveolata]	GO:0006099 tricarboxylic acid cycle | GO:0030001 metal ion transport
TRINITY_DN379767_c3_g2_i5	0.93929	3.10862	EFX61388.1 hypothetical protein DAPPUDRAFT_69734, partial [Daphnia pulex]	GO:0006950 response to stress
TRINITY_DN367948_c0_g1_i11	2.34764	3.45606	XP_018021689.1 PREDICTED: uncharacterized protein LOC108677896 [Hyalella azteca]	-
TRINITY_DN354373_c4_g1_i1	2.4569	4.08452	XP_015912981.1 heat shock protein 70 B2-like [Parasteatoda tepidariorum]	GO:0044416 induction by symbiont of host defense response | GO:0030260 entry into host cell | GO:0009636 response to toxin | GO:0015833 peptide transport | GO:0006200 ATP catabolic process
TRINITY_DN373086_c0_g1_i1	3.03208	-0.00647306	XP_018022645.1 PREDICTED: 60 kDa heat shock protein, mitochondrial-like [Hyalella azteca]	GO:0042026 protein refolding | GO:0006950 response to stress
TRINITY_DN381384_c1_g1_i1	3.05955	1.10733	BAI82363.1 ribosomal protein S6 kinase [Haemaphysalis longicornis]	GO:0006468 protein phosphorylation | GO:0035556 intracellular signal transduction | GO:0002119 nematode larval development | GO:0009792 embryo development ending in birth or egg hatching
TRINITY_DN373845_c0_g2_i1	3.07525	-0.151709	XP_018009888.1 PREDICTED: activator of 90 kDa heat shock protein ATPase homolog 1-like [Hyalella azteca]	GO:0032781 positive regulation of ATPase activity | GO:0006950 response to stress
TRINITY_DN369389_c0_g1_i1	3.09366	-0.328484	XP_018014945.1 PREDICTED: uncharacterized protein LOC108671862 [Hyalella azteca]	GO:0008152 metabolic process
TRINITY_DN362293_c2_g2_i3	3.1111	0.275291	XP_009027520.1 hypothetical protein HELRODRAFT_164302 [Helobdella robusta]	-
TRINITY_DN380536_c1_g2_i1	3.14586	3.33375	XP_018017263.1 PREDICTED: actin-57B-like [Hyalella azteca]	-
TRINITY_DN364696_c3_g3_i3	3.15822	-0.671575	XP_013175517.1 PREDICTED: uncharacterized protein LOC106123648 [Papilio xuthus]	-
TRINITY_DN378568_c0_g1_i3	3.16094	0.750355	XP_018009816.1 PREDICTED: uncharacterized protein LOC108667310 isoform X1 [Hyalella azteca]	GO:0055085 transmembrane transport
TRINITY_DN346422_c1_g3_i2	3.16938	2.02495	XP_018014460.1 PREDICTED: uncharacterized protein LOC108671423 [Hyalella azteca]	GO:0006357 regulation of transcription from RNA polymerase II promoter | GO:0048665 neuron fate specification | GO:0042551 neuron maturation | GO:0010628 positive regulation of gene expression
TRINITY_DN372146_c1_g1_i2	3.1831	0.831487	XP_018013942.1 PREDICTED: transient receptor potential cation channel subfamily A member 1-like [Hyalella azteca]	GO:0034220 ion transmembrane transport
TRINITY_DN368083_c1_g1_i2	3.19383	-0.273595	XP_018007433.1 PREDICTED: protein unc-45 homolog B-like [Hyalella azteca]	-
TRINITY_DN374281_c2_g1_i2	3.20356	0.400606	XP_018013059.1 PREDICTED: uncharacterized protein LOC108670121 [Hyalella azteca]	-
TRINITY_DN366475_c0_g1_i1	3.22007	1.18859	XP_018021448.1 PREDICTED: uncharacterized protein LOC108677695 [Hyalella azteca]	-
TRINITY_DN341415_c0_g1_i1	3.24209	1.62256	XP_018022435.1 PREDICTED: uncharacterized protein LOC108678500 [Hyalella azteca]	GO:0040008 regulation of growth | GO:0016567 protein ubiquitination | GO:0035556 intracellular signal transduction
TRINITY_DN364127_c0_g1_i13	3.25306	-0.190153	ELT94824.1 hypothetical protein CAPTEDRAFT_122939, partial [Capitella teleta]	-
TRINITY_DN368587_c1_g1_i1	3.29573	0.703069	XP_018671760.1 PREDICTED: CUB and sushi domain-containing protein 1 isoform X5 [Ciona intestinalis]	-
TRINITY_DN361130_c0_g1_i1	3.31359	-0.0361476	AFI60316.1 heat shock protein 70 [Eulimnogammarus verrucosus]	GO:0006950 response to stress
TRINITY_DN360827_c0_g1_i5	3.36852	0.363225	XP_018015331.1 PREDICTED: heat shock cognate 71 kDa protein [Hyalella azteca]	GO:0045892 negative regulation of transcription, DNA-dependent | GO:0051726 regulation of cell cycle | GO:0051085 chaperone mediated protein folding requiring cofactor | GO:0006950 response to stress | GO:0006200 ATP catabolic process
TRINITY_DN335733_c0_g1_i1	3.38225	1.11866	XP_018007097.1 PREDICTED: dnaJ homolog subfamily A member 2-like [Hyalella azteca]	GO:0006260 DNA replication | GO:0006457 protein folding | GO:0009408 response to heat
TRINITY_DN381613_c2_g1_i2	3.40376	0.940658	XP_018025242.1 PREDICTED: uncharacterized protein LOC108680838 [Hyalella azteca]	-
TRINITY_DN368387_c1_g4_i1	3.40536	1.38466	XP_002165626.2 PREDICTED: uncharacterized protein LOC100215169 [Hydra vulgaris]	-
TRINITY_DN319747_c0_g1_i1	3.42118	1.73977	XP_019737906.1 PREDICTED: dnaJ homolog subfamily B member 2 [Hippocampus comes]	GO:0042127 regulation of cell proliferation | GO:0006457 protein folding | GO:0006898 receptor-mediated endocytosis | GO:0040039 inductive cell migration | GO:0045454 cell redox homeostasis | GO:0009792 embryo development ending in birth or egg hatching | GO:0002119 nematode larval development | GO:0040020 regulation of meiosis | GO:0009408 response to heat | GO:0006200 ATP catabolic process | GO…
TRINITY_DN360827_c0_g1_i10	3.47981	0.017978	AFI60316.1 heat shock protein 70 [Eulimnogammarus verrucosus]	GO:0006950 response to stress
TRINITY_DN355235_c2_g1_i2	3.50228	0.156638	XP_018014215.1 PREDICTED: stress-induced-phosphoprotein 1-like [Hyalella azteca]	GO:0009408 response to heat | GO:0007018 microtubule-based movement | GO:0008152 metabolic process | GO:0046686 response to cadmium ion | GO:0009644 response to high light intensity | GO:0042542 response to hydrogen peroxide
TRINITY_DN368160_c0_g2_i1	3.51753	1.40836	XP_018014121.1 PREDICTED: serine/threonine-protein kinase pim-3-like [Hyalella azteca]	GO:0006468 protein phosphorylation | GO:0061179 negative regulation of insulin secretion involved in cellular response to glucose stimulus | GO:0007165 signal transduction | GO:0048593 camera-type eye morphogenesis | GO:0007634 optokinetic behavior | GO:0043066 negative regulation of apoptotic process | GO:0007346 regulation of mitotic cell cycle
TRINITY_DN371501_c1_g1_i12	3.5838	2.01351	XP_013063611.1 PREDICTED: kelch-like protein 24 [Biomphalaria glabrata]	-
TRINITY_DN371445_c0_g1_i2	3.61053	0.328078	XP_018021558.1 PREDICTED: ero1-like protein [Hyalella azteca]	GO:0006457 protein folding | GO:0055114 oxidation-reduction process
TRINITY_DN342677_c2_g1_i1	3.62802	1.31523	XP_018013942.1 PREDICTED: transient receptor potential cation channel subfamily A member 1-like [Hyalella azteca]	-
TRINITY_DN365186_c0_g1_i1	3.68809	1.03586	XP_018007949.1 PREDICTED: uncharacterized protein LOC108665683 [Hyalella azteca]	GO:0005975 carbohydrate metabolic process
TRINITY_DN367304_c0_g2_i2	3.71206	1.4036	XP_018017446.1 PREDICTED: sodium-dependent nutrient amino acid transporter 1-like [Hyalella azteca]	GO:0006836 neurotransmitter transport | GO:0055085 transmembrane transport | GO:0050911 detection of chemical stimulus involved in sensory perception of smell
TRINITY_DN375778_c0_g3_i1	3.74189	2.03626	XP_018008937.1 PREDICTED: uncharacterized protein LOC108666550 [Hyalella azteca]	-
TRINITY_DN378567_c1_g4_i1	3.74675	0.789961	AFI60316.1 heat shock protein 70 [Eulimnogammarus verrucosus]	GO:0006950 response to stress
TRINITY_DN353343_c0_g1_i1	3.75566	0.94152	XP_018026500.1 PREDICTED: uncharacterized protein LOC108681930 [Hyalella azteca]	-
TRINITY_DN374063_c0_g3_i9	3.80781	0.274528	XP_018013305.1 PREDICTED: solute carrier family 13 member 5-like [Hyalella azteca]	GO:0071422 succinate transmembrane transport | GO:0035725 sodium ion transmembrane transport | GO:0035674 tricarboxylic acid transmembrane transport | GO:0015746 citrate transport
TRINITY_DN368387_c1_g2_i9	3.81168	-0.400349	XP_018017928.1 PREDICTED: uncharacterized protein LOC108674485 [Hyalella azteca]	-
TRINITY_DN356313_c2_g2_i1	3.82253	0.564353	KZS21382.1 Sodium-dependent phosphate transport protein 2A [Daphnia magna]	GO:0046689 response to mercury ion | GO:0046849 bone remodeling | GO:0043627 response to estrogen stimulus | GO:0044341 sodium-dependent phosphate transport | GO:0035725 sodium ion transmembrane transport | GO:0035435 phosphate ion transmembrane transport | GO:0010288 response to lead ion | GO:0046686 response to cadmium ion | GO:0001701 in utero embryonic development | GO:0030643 cellular phosph…
TRINITY_DN370544_c0_g1_i5	3.85043	-0.0108431	XP_018011928.1 PREDICTED: protein strawberry notch-like [Hyalella azteca]	GO:0002281 macrophage activation involved in immune response | GO:0032259 methylation | GO:0050727 regulation of inflammatory response | GO:0045892 negative regulation of transcription, DNA-dependent
TRINITY_DN359606_c0_g1_i4	3.88433	1.12675	XP_018013197.1 PREDICTED: leucine-rich repeat-containing protein C10orf11 homolog [Hyalella azteca]	-
TRINITY_DN377797_c1_g1_i2	4.01266	0.773995	XP_018016418.1 PREDICTED: transmembrane protein 205-like [Hyalella azteca]	-
TRINITY_DN358914_c1_g1_i1	4.04282	1.22504	XP_018008937.1 PREDICTED: uncharacterized protein LOC108666550 [Hyalella azteca]	-
TRINITY_DN343847_c0_g1_i1	4.06638	-0.327888	XP_021188215.1 NFX1-type zinc finger-containing protein 1-like isoform X3 [Helicoverpa armigera]	-
TRINITY_DN347774_c0_g1_i1	4.28494	1.46007	XP_018007629.1 PREDICTED: dnaJ homolog subfamily B member 4-like [Hyalella azteca]	GO:0006457 protein folding | GO:0009408 response to heat
TRINITY_DN355988_c1_g1_i3	4.56589	-0.0429652	CDL93418.1 Heat Shock Protein 70 KDa form 2, partial [Gammarus pulex]	GO:0006950 response to stress
TRINITY_DN366039_c0_g1_i3	4.81779	1.05214	XP_018020764.1 PREDICTED: cuticle protein CP575-like, partial [Hyalella azteca]	-
TRINITY_DN352810_c0_g3_i1	4.85586	0.247194	XP_018008511.1 PREDICTED: uncharacterized protein LOC108666195 [Hyalella azteca]	-
TRINITY_DN373156_c0_g1_i1	4.87708	-0.461111	XP_018019146.1 PREDICTED: protein msta-like [Hyalella azteca]	-
TRINITY_DN377335_c0_g1_i1	4.99942	2.05804	XP_018012289.1 PREDICTED: uncharacterized protein LOC108669462 [Hyalella azteca]	-
TRINITY_DN381685_c3_g2_i3	5.21651	-0.398101	XP_018021848.1 PREDICTED: histone-lysine N-methyltransferase ASHR1-like [Hyalella azteca]	-
TRINITY_DN374946_c6_g3_i2	5.3974	0.635232	AKB96228.1 heat shock protein [Cherax cainii]	GO:0006950 response to stress
TRINITY_DN381685_c3_g2_i5	5.56408	1.13642	XP_018021848.1 PREDICTED: histone-lysine N-methyltransferase ASHR1-like [Hyalella azteca]	-
TRINITY_DN368090_c0_g1_i1	5.88382	2.66348	XP_018026413.1 PREDICTED: uncharacterized protein LOC108681850 [Hyalella azteca]	GO:0008152 metabolic process
TRINITY_DN367424_c2_g1_i6	6.11479	2.15263	XP_018008511.1 PREDICTED: uncharacterized protein LOC108666195 [Hyalella azteca]	-
TRINITY_DN364116_c0_g1_i6	6.44137	6.75627	XP_022535314.1 poly [ADP-ribose] polymerase 12 [Astyanax mexicanus]	GO:0008152 metabolic process
TRINITY_DN379235_c2_g2_i2	6.48944	-0.14798	XP_018024769.1 PREDICTED: heat shock protein 23-like [Hyalella azteca]	-
TRINITY_DN360868_c0_g2_i1	6.79484	-0.463073	XP_018013767.1 PREDICTED: heat shock protein HSP 90-alpha-like [Hyalella azteca]	GO:0006457 protein folding | GO:0006950 response to stress
TRINITY_DN381649_c3_g1_i5	7.076	0.206084	XP_018021582.1 PREDICTED: uncharacterized protein LOC108677806 isoform X2 [Hyalella azteca]	GO:0006950 response to stress
TRINITY_DN369793_c2_g1_i10	8.17978	1.44094	XP_018023629.1 PREDICTED: cytochrome c1-like [Hyalella azteca]	GO:0042147 retrograde transport, endosome to Golgi | GO:0000042 protein targeting to Golgi | GO:0008152 metabolic process
TRINITY_DN369793_c2_g1_i2	8.57517	0.662751	XP_018023629.1 PREDICTED: cytochrome c1-like [Hyalella azteca]	GO:0000042 protein targeting to Golgi
TRINITY_DN378567_c0_g2_i1	9.4898	5.17316	CAQ60114.1 70kDa heat shock protein [Gammarus locusta]	GO:0006412 translation | GO:0009636 response to toxin | GO:0030260 entry into host cell | GO:0044416 induction by symbiont of host defense response | GO:0034605 cellular response to heat | GO:0044182 filamentous growth of a population of unicellular organisms
TRINITY_DN371471_c1_g1_i1	9.60081	5.21826	CAQ60114.1 70kDa heat shock protein [Gammarus locusta]	GO:0046686 response to cadmium ion | GO:0048593 camera-type eye morphogenesis | GO:0001568 blood vessel development | GO:0009408 response to heat | GO:0009410 response to xenobiotic stimulus
TRINITY_DN378567_c0_g1_i3	9.86606	5.63819	XP_002733703.1 PREDICTED: heat shock cognate 71 kDa protein-like [Saccoglossus kowalevskii]	GO:0006950 response to stress

## Sheet: Ecy
gene	log2FoldChange.T	log2FoldChange.Cd	best.nr.hit.diamond	GO.Biological.Process
TRINITY_DN479019_c1_g2_i1	-2.11598	-8.94903	EFX61299.1 hypothetical protein DAPPUDRAFT_69950, partial [Daphnia pulex]	GO:0006413 translational initiation | GO:0006452 translational frameshifting | GO:0008612 peptidyl-lysine modification to hypusine | GO:0045905 positive regulation of translational termination | GO:0045901 positive regulation of translational elongation
TRINITY_DN436941_c0_g2_i1	-4.11396	-7.46757	EFX61314.1 hypothetical protein DAPPUDRAFT_274121 [Daphnia pulex]	-
TRINITY_DN489899_c3_g1_i8	-4.35624	-7.0664	OPJ68338.1 histone H2A [Patagioenas fasciata monilis]	GO:0006334 nucleosome assembly
TRINITY_DN507173_c1_g1_i3	-4.48984	-7.02797	XP_020795676.1 elongation factor 2-like [Boleophthalmus pectinirostris]	GO:0006414 translational elongation | GO:0006184 GTP catabolic process
TRINITY_DN484220_c2_g1_i4	-4.63257	-6.49387	XP_001618065.1 hypothetical protein NEMVEDRAFT_v1g67737 [Nematostella vectensis]	GO:0006435 threonyl-tRNA aminoacylation | GO:0006414 translational elongation | GO:0006184 GTP catabolic process
TRINITY_DN460371_c0_g1_i1	-3.49185	-6.48817	BAE39095.1 unnamed protein product, partial [Mus musculus]	GO:0006468 protein phosphorylation | GO:0016573 histone acetylation
TRINITY_DN501302_c4_g2_i4	-4.8548	-6.33357	XP_001618065.1 hypothetical protein NEMVEDRAFT_v1g67737 [Nematostella vectensis]	GO:0006414 translational elongation | GO:0006184 GTP catabolic process
TRINITY_DN488012_c1_g9_i1	-2.14096	-6.25303	XP_001618065.1 hypothetical protein NEMVEDRAFT_v1g67737 [Nematostella vectensis]	GO:0006414 translational elongation | GO:0006184 GTP catabolic process | GO:0042256 mature ribosome assembly
TRINITY_DN475557_c0_g1_i2	-3.02362	-6.22087	XP_010786582.1 PREDICTED: elongation factor 1-alpha 1 [Notothenia coriiceps]	GO:0006414 translational elongation | GO:0006184 GTP catabolic process
TRINITY_DN494367_c4_g1_i2	-4.04666	-6.08819	AEC33277.1 14-3-3 protein, partial [Penaeus monodon]	GO:0055114 oxidation-reduction process
TRINITY_DN494926_c1_g1_i1	-2.59636	-6.06379	OTF83058.1 40S ribosomal protein S5-like protein [Euroglyphus maynei]	GO:0006412 translation
TRINITY_DN473774_c2_g2_i6	-1.2734	-5.88336	EFX61295.1 hypothetical protein DAPPUDRAFT_274173, partial [Daphnia pulex]	-
TRINITY_DN479582_c1_g2_i1	-0.509772	-5.84864	EFX60189.1 hypothetical protein DAPPUDRAFT_344845, partial [Daphnia pulex]	-
TRINITY_DN475578_c1_g1_i10	-2.82496	-5.76457	EFX60049.1 hypothetical protein DAPPUDRAFT_72936 [Daphnia pulex]	GO:0032774 RNA biosynthetic process | GO:0006412 translation
TRINITY_DN478757_c1_g1_i12	-8.87792	-5.42996	XP_001617568.1 hypothetical protein NEMVEDRAFT_v1g69974 [Nematostella vectensis]	GO:0006810 transport | GO:0006334 nucleosome assembly
TRINITY_DN471056_c6_g1_i1	-2.23953	-5.31647	EFX59933.1 hypothetical protein DAPPUDRAFT_346316 [Daphnia pulex]	GO:0006412 translation
TRINITY_DN315685_c0_g2_i1	-4.38089	-5.03703	XP_009014739.1 hypothetical protein HELRODRAFT_170694 [Helobdella robusta]	-
TRINITY_DN503549_c4_g1_i1	-4.62998	-4.9607	KFQ67714.1 hypothetical protein N335_11029, partial [Phaethon lepturus]	GO:0051258 protein polymerization | GO:0006184 GTP catabolic process | GO:0007017 microtubule-based process
TRINITY_DN478737_c0_g2_i4	-5.49069	-4.87805	AHC55381.2 calreticulin [Hirudo medicinalis]	GO:0006457 protein folding
TRINITY_DN479988_c0_g1_i3	-2.75888	-4.79393	XP_018910163.1 PREDICTED: 60S ribosomal protein L27a [Bemisia tabaci]	GO:0006457 protein folding | GO:0000413 protein peptidyl-prolyl isomerization | GO:0006412 translation
TRINITY_DN488761_c3_g1_i6	-5.48115	-4.74695	XP_002111498.1 conserved hypothetical protein [Trichoplax adhaerens]	GO:0006334 nucleosome assembly
TRINITY_DN485898_c6_g3_i5	-2.7011	-4.63974	ABZ04260.1 ribosomal protein rps8 [Lineus viridis]	GO:0006412 translation
TRINITY_DN491694_c3_g5_i1	-2.37097	-4.58579	XP_017502092.1 PREDICTED: 60S ribosomal protein L27a [Manis javanica]	GO:0006412 translation | GO:0007018 microtubule-based movement
TRINITY_DN478806_c4_g3_i1	-2.54086	-4.43252	EFX61290.1 hypothetical protein DAPPUDRAFT_69961 [Daphnia pulex]	GO:0006412 translation
TRINITY_DN474460_c0_g2_i1	-2.83612	-4.33607	EFX60013.1 hypothetical protein DAPPUDRAFT_73053 [Daphnia pulex]	GO:0006412 translation
TRINITY_DN486411_c5_g8_i1	-3.3185	-4.32758	EFX61270.1 hypothetical protein DAPPUDRAFT_340306, partial [Daphnia pulex]	GO:0006412 translation
TRINITY_DN472811_c0_g1_i5	-4.29231	-4.31373	EFX60049.1 hypothetical protein DAPPUDRAFT_72936 [Daphnia pulex]	GO:0032774 RNA biosynthetic process | GO:0006412 translation
TRINITY_DN459578_c0_g1_i2	-2.49577	-4.28874	NP_001279708.1 ribosomal protein L23 [Callorhinchus milii]	GO:0006412 translation
TRINITY_DN489707_c2_g3_i1	-3.46804	-4.27806	EFX61270.1 hypothetical protein DAPPUDRAFT_340306, partial [Daphnia pulex]	GO:0006412 translation
TRINITY_DN503283_c2_g1_i3	-4.84344	-4.26274	PAA56012.1 hypothetical protein BOX15_Mlig030029g3 [Macrostomum lignano]	GO:0031101 fin regeneration | GO:0050790 regulation of catalytic activity | GO:0006508 proteolysis
TRINITY_DN490602_c1_g1_i3	-0.528277	-4.21451	BAN20187.1 cathepsin L [Riptortus pedestris]	GO:0050832 defense response to fungus | GO:0006508 proteolysis | GO:0009651 response to salt stress
TRINITY_DN427689_c0_g1_i1	-1.38132	-4.19173	PAA46090.1 hypothetical protein BOX15_Mlig034189g1, partial [Macrostomum lignano]	-
TRINITY_DN473662_c2_g1_i1	-6.4905	-4.17376	XP_002108712.1 L27a [Trichoplax adhaerens]	GO:0006412 translation | GO:0007018 microtubule-based movement
TRINITY_DN434007_c1_g1_i1	-3.027	-4.15706	NP_001279708.1 ribosomal protein L23 [Callorhinchus milii]	GO:0006412 translation
TRINITY_DN496622_c1_g1_i15	-3.70334	-4.12043	AEC33277.1 14-3-3 protein, partial [Penaeus monodon]	GO:0055114 oxidation-reduction process | GO:0009742 brassinosteroid mediated signaling pathway | GO:0009737 response to abscisic acid stimulus
TRINITY_DN476697_c0_g2_i1	-1.60578	-4.02219	XP_013390804.1 PREDICTED: E3 ubiquitin-protein ligase CHFR-like [Lingula anatina]	-
TRINITY_DN497247_c1_g1_i1	-4.14825	-3.79722	AEC33277.1 14-3-3 protein, partial [Penaeus monodon]	GO:0055114 oxidation-reduction process
TRINITY_DN455870_c0_g1_i2	-5.52416	-3.77136	XP_005350508.1 PREDICTED: 60S ribosomal protein L30-like [Microtus ochrogaster]	GO:0006412 translation
TRINITY_DN469883_c1_g1_i2	-2.35377	-3.57027	EFX59933.1 hypothetical protein DAPPUDRAFT_346316 [Daphnia pulex]	GO:0006412 translation
TRINITY_DN471936_c2_g6_i1	-2.60719	-3.51263	EFX60049.1 hypothetical protein DAPPUDRAFT_72936 [Daphnia pulex]	GO:0006412 translation
TRINITY_DN502147_c1_g3_i1	-6.4811	-3.5075	CBN08632.1 small nucleolar RNA, C/D box 43 [Microcosmus squamiger]	GO:0006412 translation
TRINITY_DN493425_c0_g1_i12	-6.31219	-3.48837	EFX60189.1 hypothetical protein DAPPUDRAFT_344845, partial [Daphnia pulex]	-
TRINITY_DN466878_c0_g1_i4	-0.952882	-3.29158	KXJ22239.1 Lipase [Exaiptasia pallida]	-
TRINITY_DN503197_c1_g1_i2	-4.00428	-2.99463	XP_009171024.1 hypothetical protein T265_07282 [Opisthorchis viverrini]	GO:0051258 protein polymerization | GO:0006184 GTP catabolic process | GO:0007017 microtubule-based process
TRINITY_DN489091_c1_g1_i8	-5.2093	-2.54451	EFX60049.1 hypothetical protein DAPPUDRAFT_72936 [Daphnia pulex]	GO:0006412 translation
TRINITY_DN496770_c0_g1_i1	-5.30901	-2.49221	AGH70192.1 40S ribosomal protein S8 [Placozoa sp. H4]	GO:0001510 RNA methylation | GO:0000462 maturation of SSU-rRNA from tricistronic rRNA transcript (SSU-rRNA, 5.8S rRNA, LSU-rRNA) | GO:0006414 translational elongation
TRINITY_DN486808_c0_g3_i3	-4.40293	-2.39352	XP_001618065.1 hypothetical protein NEMVEDRAFT_v1g67737 [Nematostella vectensis]	GO:0006414 translational elongation | GO:0006184 GTP catabolic process
TRINITY_DN495147_c4_g2_i1	-4.46448	-2.36813	EFX61270.1 hypothetical protein DAPPUDRAFT_340306, partial [Daphnia pulex]	GO:0006412 translation
TRINITY_DN471936_c2_g3_i1	-5.96853	-2.34563	EFX60049.1 hypothetical protein DAPPUDRAFT_72936 [Daphnia pulex]	GO:0032774 RNA biosynthetic process | GO:0006412 translation
TRINITY_DN478806_c3_g1_i1	-5.91203	-2.31074	EFX61290.1 hypothetical protein DAPPUDRAFT_69961 [Daphnia pulex]	GO:0006412 translation
TRINITY_DN485898_c6_g2_i2	-6.6325	-2.29452	PFX28186.1 40S ribosomal protein S8 [Stylophora pistillata]	GO:0001510 RNA methylation | GO:0000462 maturation of SSU-rRNA from tricistronic rRNA transcript (SSU-rRNA, 5.8S rRNA, LSU-rRNA) | GO:0006414 translational elongation
TRINITY_DN474321_c1_g1_i3	-3.58353	-2.27509	KPM02688.1 40S ribosomal protein S2-like protein [Sarcoptes scabiei]	GO:0006412 translation
TRINITY_DN471234_c1_g6_i4	-6.40487	-2.17163	XP_002597423.1 hypothetical protein BRAFLDRAFT_122632 [Branchiostoma floridae]	-
TRINITY_DN477717_c4_g1_i1	-4.41771	-2.15637	XP_013413907.1 PREDICTED: cathepsin L1-like [Lingula anatina]	GO:0050832 defense response to fungus | GO:0006508 proteolysis | GO:0010623 developmental programmed cell death | GO:0009651 response to salt stress
TRINITY_DN475999_c0_g3_i4	-4.8537	-2.09008	EFX61295.1 hypothetical protein DAPPUDRAFT_274173, partial [Daphnia pulex]	-
TRINITY_DN479623_c1_g1_i8	-5.87595	-2.03603	EFX60049.1 hypothetical protein DAPPUDRAFT_72936 [Daphnia pulex]	GO:0006412 translation
TRINITY_DN463022_c0_g3_i1	-5.19286	-2.03023	XP_018910163.1 PREDICTED: 60S ribosomal protein L27a [Bemisia tabaci]	GO:0006412 translation | GO:0009908 flower development | GO:0010229 inflorescence development
TRINITY_DN481782_c1_g1_i1	-6.3948	-1.94985	AEC33277.1 14-3-3 protein, partial [Penaeus monodon]	GO:0055114 oxidation-reduction process | GO:0009847 spore germination
TRINITY_DN475999_c0_g1_i5	-6.32247	-1.9077	EFX61295.1 hypothetical protein DAPPUDRAFT_274173, partial [Daphnia pulex]	-
TRINITY_DN494367_c4_g5_i7	-3.2018	-1.82634	AEC33277.1 14-3-3 protein, partial [Penaeus monodon]	GO:0055114 oxidation-reduction process
TRINITY_DN422659_c0_g1_i1	-5.33931	-1.80895	CEF69792.1 60S ribosomal protein L39 [Strongyloides ratti]	GO:0006412 translation
TRINITY_DN479214_c3_g4_i5	-7.03279	-1.76552	EFX61270.1 hypothetical protein DAPPUDRAFT_340306, partial [Daphnia pulex]	GO:0006412 translation | GO:0006355 regulation of transcription, DNA-dependent | GO:0032259 methylation
TRINITY_DN486275_c1_g1_i1	-5.53261	-1.75406	NP_001279708.1 ribosomal protein L23 [Callorhinchus milii]	GO:0006412 translation
TRINITY_DN485175_c0_g3_i16	-3.78988	-1.75064	XP_013087372.1 PREDICTED: probable splicing factor, arginine/serine-rich 6 [Biomphalaria glabrata]	-
TRINITY_DN479900_c4_g8_i1	-5.98429	-1.57908	ABW86313.1 putative tumor suppressor QM protein, partial [Hyriopsis schlegelii]	GO:0006412 translation
TRINITY_DN500812_c0_g2_i4	-3.10526	-1.57747	XP_018018775.1 PREDICTED: ATP synthase subunit alpha, mitochondrial-like [Hyalella azteca]	GO:0008340 determination of adult lifespan | GO:0000003 reproduction | GO:0015991 ATP hydrolysis coupled proton transport | GO:0006915 apoptotic process | GO:0009792 embryo development ending in birth or egg hatching | GO:0015986 ATP synthesis coupled proton transport | GO:0002119 nematode larval development
TRINITY_DN487570_c1_g3_i1	-3.32829	-1.48221	EFX61290.1 hypothetical protein DAPPUDRAFT_69961 [Daphnia pulex]	GO:0006412 translation
TRINITY_DN471258_c3_g3_i1	-3.10788	-1.47829	NP_001279708.1 ribosomal protein L23 [Callorhinchus milii]	GO:0006412 translation
TRINITY_DN464745_c0_g2_i3	-3.4713	-1.27583	XP_003391081.1 PREDICTED: 60S acidic ribosomal protein P2-like [Amphimedon queenslandica]	-
TRINITY_DN498162_c2_g2_i1	-6.34206	-1.19085	XP_013409169.1 PREDICTED: tubulin beta chain-like isoform X2 [Lingula anatina]	GO:0051298 centrosome duplication | GO:0051258 protein polymerization | GO:0006184 GTP catabolic process
TRINITY_DN479988_c0_g1_i18	-4.36811	-1.16667	XP_002108712.1 L27a [Trichoplax adhaerens]	GO:0006412 translation | GO:0000413 protein peptidyl-prolyl isomerization | GO:0006457 protein folding | GO:0009908 flower development | GO:0010229 inflorescence development
TRINITY_DN499834_c2_g6_i1	-4.95755	-1.03326	AEC33277.1 14-3-3 protein, partial [Penaeus monodon]	GO:0055114 oxidation-reduction process
TRINITY_DN500106_c0_g2_i5	-3.17131	-0.97582	XP_018016665.1 PREDICTED: uncharacterized protein LOC108673361 [Hyalella azteca]	GO:0007218 neuropeptide signaling pathway
TRINITY_DN453587_c0_g1_i1	-3.27503	-0.958373	AII97565.1 BLTX166 [Nephila pilipes]	GO:0006412 translation
TRINITY_DN474941_c3_g1_i1	-4.38671	-0.932643	CDS24250.1 60S acidic ribosomal protein P2 [Echinococcus granulosus]	GO:0006414 translational elongation
TRINITY_DN406924_c0_g1_i2	-6.40365	-0.840275	XP_022161253.1 60S acidic ribosomal protein P2-like [Myzus persicae]	GO:0006414 translational elongation
TRINITY_DN486504_c1_g3_i2	-4.33066	-0.813873	XP_308747.4 AGAP007026-PA [Anopheles gambiae str. PEST]	-
TRINITY_DN509779_c2_g4_i1	4.58645	-0.566667	XP_018021848.1 PREDICTED: histone-lysine N-methyltransferase ASHR1-like [Hyalella azteca]	-
TRINITY_DN505947_c0_g1_i1	5.24489	-0.565587	XP_018013767.1 PREDICTED: heat shock protein HSP 90-alpha-like [Hyalella azteca]	GO:0006457 protein folding | GO:0006950 response to stress
TRINITY_DN487454_c1_g1_i9	-4.01419	-0.469995	XP_018020084.1 PREDICTED: histone H1-delta-like [Hyalella azteca]	GO:0006334 nucleosome assembly
TRINITY_DN506939_c1_g1_i2	3.49473	-0.342186	AFI60316.1 heat shock protein 70 [Eulimnogammarus verrucosus]	GO:0006950 response to stress
TRINITY_DN511234_c12_g2_i1	-3.55417	-0.332783	XP_015119647.1 PREDICTED: uncharacterized protein LOC107042907 [Diachasma alloeum]	GO:0006278 RNA-dependent DNA replication
TRINITY_DN496622_c1_g3_i1	-3.73581	-0.270813	AEC33277.1 14-3-3 protein, partial [Penaeus monodon]	GO:0055114 oxidation-reduction process
TRINITY_DN508705_c0_g1_i2	3.27234	-0.197821	XP_018019146.1 PREDICTED: protein msta-like [Hyalella azteca]	-
TRINITY_DN506386_c1_g1_i2	3.25734	-0.162939	XP_018014945.1 PREDICTED: uncharacterized protein LOC108671862 [Hyalella azteca]	GO:0008152 metabolic process
TRINITY_DN474386_c7_g1_i18	-4.82529	-0.106413	XP_015926735.1 actin, clone 403 isoform X1 [Parasteatoda tepidariorum]	GO:0035148 tube formation | GO:0006915 apoptotic process | GO:0040035 hermaphrodite genitalia development | GO:0002119 nematode larval development | GO:0006898 receptor-mediated endocytosis | GO:0009792 embryo development ending in birth or egg hatching
TRINITY_DN471970_c1_g1_i1	3.03365	0.00788539	XP_014669346.1 PREDICTED: uncharacterized protein LOC106810482 [Priapulus caudatus]	-
TRINITY_DN503142_c2_g1_i6	-4.75034	0.00800266	XP_015788835.1 PREDICTED: cathepsin L1-like [Tetranychus urticae]	GO:0006508 proteolysis
TRINITY_DN501495_c0_g1_i2	4.34338	0.110121	XP_018009888.1 PREDICTED: activator of 90 kDa heat shock protein ATPase homolog 1-like [Hyalella azteca]	GO:0032781 positive regulation of ATPase activity | GO:0006950 response to stress
TRINITY_DN476879_c1_g3_i6	-4.46747	0.153848	XP_018022753.1 PREDICTED: uncharacterized protein LOC108678794 isoform X2 [Hyalella azteca]	-
TRINITY_DN490247_c0_g4_i2	3.44253	0.394474	XP_018021582.1 PREDICTED: uncharacterized protein LOC108677806 isoform X2 [Hyalella azteca]	GO:0006950 response to stress
TRINITY_DN491832_c1_g1_i6	5.8773	0.646436	XP_018024769.1 PREDICTED: heat shock protein 23-like [Hyalella azteca]	-
TRINITY_DN509876_c1_g4_i1	3.02375	0.728336	XP_018023076.1 PREDICTED: putative mediator of RNA polymerase II transcription subunit 12 [Hyalella azteca]	GO:0005975 carbohydrate metabolic process | GO:0032319 regulation of Rho GTPase activity
TRINITY_DN420119_c0_g1_i1	3.14165	0.965351	ATD13049.1 hsp70-binding protein 1 [Mizuhopecten yessoensis]	-
TRINITY_DN470581_c0_g1_i1	3.27078	1.55192	XP_019737906.1 PREDICTED: dnaJ homolog subfamily B member 2 [Hippocampus comes]	GO:0006260 DNA replication | GO:0006457 protein folding | GO:0009408 response to heat
TRINITY_DN504961_c0_g1_i1	3.14439	1.96746	XP_013400141.1 PREDICTED: sequestosome-1-like [Lingula anatina]	GO:0043122 regulation of I-kappaB kinase/NF-kappaB cascade | GO:0006914 autophagy
TRINITY_DN502543_c0_g2_i6	4.49509	2.14637	PAV88955.1 hypothetical protein WR25_22765 [Diploscapter pachys]	GO:0006427 histidyl-tRNA aminoacylation
TRINITY_DN482256_c0_g2_i1	3.49521	2.412	XP_018007629.1 PREDICTED: dnaJ homolog subfamily B member 4-like [Hyalella azteca]	GO:0006457 protein folding | GO:0009408 response to heat
TRINITY_DN501149_c2_g6_i5	0.522957	3.13423	KII74048.1 Polyubiquitin [Thelohanellus kitauei]	GO:0006412 translation | GO:0019082 viral protein processing | GO:0001172 transcription, RNA-dependent | GO:0006508 proteolysis | GO:0006200 ATP catabolic process
TRINITY_DN498784_c0_g1_i1	1.65114	3.25704	XP_018026413.1 PREDICTED: uncharacterized protein LOC108681850 [Hyalella azteca]	GO:0008152 metabolic process
TRINITY_DN502393_c2_g3_i2	-0.114144	3.37225	KRX69795.1 Polyubiquitin-C [Trichinella sp. T6]	GO:0043065 positive regulation of apoptotic process | GO:0048011 nerve growth factor receptor signaling pathway | GO:0006006 glucose metabolic process | GO:0051436 negative regulation of ubiquitin-protein ligase activity involved in mitotic cell cycle | GO:0005978 glycogen biosynthetic process | GO:0002479 antigen processing and presentation of exogenous peptide antigen via MHC class I, TAP-depen…
TRINITY_DN500737_c3_g1_i3	1.1038	3.52302	KII74049.1 Polyubiquitin-C [Thelohanellus kitauei]	GO:0006412 translation | GO:0019082 viral protein processing | GO:0001172 transcription, RNA-dependent | GO:0006508 proteolysis | GO:0006200 ATP catabolic process
TRINITY_DN492347_c0_g1_i10	0.318568	3.57648	EFX88514.1 hypothetical protein DAPPUDRAFT_220710 [Daphnia pulex]	GO:0030001 metal ion transport | GO:0055085 transmembrane transport
TRINITY_DN475765_c3_g1_i6	-2.64844	4.00691	EFX61346.1 effete protein/ubiquitin ligase-like protein, partial [Daphnia pulex]	GO:0016567 protein ubiquitination | GO:0006511 ubiquitin-dependent protein catabolic process
TRINITY_DN494491_c1_g1_i3	4.53112	4.0159	BAO23807.1 heat shock 70 kDa protein 2 [Brachionus plicatilis]	GO:0070194 synaptonemal complex disassembly | GO:0007141 male meiosis I | GO:0007286 spermatid development | GO:0009408 response to heat | GO:0031662 positive regulation of cyclin-dependent protein kinase activity involved in G2/M
TRINITY_DN488040_c3_g4_i1	2.23819	4.18883	XP_021918961.1 F-box/LRR-repeat protein 2-like [Zootermopsis nevadensis]	-
TRINITY_DN498368_c0_g1_i6	1.35538	4.29514	XP_020619658.1 uncharacterized protein LOC110057413 [Orbicella faveolata]	-
TRINITY_DN475765_c3_g5_i1	-1.98704	4.35856	EFX61346.1 effete protein/ubiquitin ligase-like protein, partial [Daphnia pulex]	GO:0016567 protein ubiquitination | GO:0006511 ubiquitin-dependent protein catabolic process
TRINITY_DN472009_c0_g2_i11	6.70713	4.38307	XP_018023215.1 PREDICTED: uncharacterized protein LOC108679144 [Hyalella azteca]	-
TRINITY_DN471656_c0_g2_i2	1.47626	4.73312	CAX71381.1 thioredoxin 1 [Schistosoma japonicum]	GO:0045454 cell redox homeostasis | GO:0006662 glycerol ether metabolic process | GO:0055114 oxidation-reduction process
TRINITY_DN484470_c2_g1_i2	7.99198	5.32498	XP_018022683.1 PREDICTED: heat shock protein HSP 90-alpha-like [Hyalella azteca]	GO:0006457 protein folding | GO:0006950 response to stress
TRINITY_DN484154_c4_g1_i1	2.77033	5.64005	KII74049.1 Polyubiquitin-C [Thelohanellus kitauei]	GO:0006412 translation | GO:0019082 viral protein processing | GO:0001172 transcription, RNA-dependent | GO:0006508 proteolysis | GO:0006200 ATP catabolic process
TRINITY_DN510477_c2_g3_i2	8.14459	6.06457	CAQ60114.1 70kDa heat shock protein [Gammarus locusta]	GO:0006950 response to stress
TRINITY_DN510477_c2_g3_i1	8.44114	6.322	CAQ60114.1 70kDa heat shock protein [Gammarus locusta]	GO:0006950 response to stress
TRINITY_DN510477_c2_g2_i4	8.7766	6.68645	CAQ60114.1 70kDa heat shock protein [Gammarus locusta]	GO:0006950 response to stress
TRINITY_DN501606_c2_g1_i1	5.08478	6.7242	XP_013790449.1 heat shock 70 kDa protein cognate 4-like [Limulus polyphemus]	GO:0015833 peptide transport | GO:0006950 response to stress | GO:0009636 response to toxin
TRINITY_DN510477_c2_g2_i1	9.37964	7.07255	XP_018015326.1 PREDICTED: heat shock cognate 71 kDa protein-like [Hyalella azteca]	GO:0006950 response to stress
TRINITY_DN510477_c2_g2_i3	9.78325	7.30155	CAQ60114.1 70kDa heat shock protein [Gammarus locusta]	GO:0006950 response to stress

## Sheet: Gla
gene	log2FoldChange.T	log2FoldChange.Cd	best.nr.hit.diamond	GO.Biological.Process
TRINITY_DN279489_c0_g1_i1	3.01716	1.64089	ADR79277.1 Hsp27, partial [Brachionus ibericus]	-
TRINITY_DN326426_c2_g3_i4	6.25154	9.48408	EFX61388.1 hypothetical protein DAPPUDRAFT_69734, partial [Daphnia pulex]	GO:0000742 karyogamy involved in conjugation with cellular fusion | GO:0006200 ATP catabolic process | GO:0006986 response to unfolded protein | GO:0031204 posttranslational protein targeting to membrane, translocation | GO:0006616 SRP-dependent cotranslational protein targeting to membrane, translocation | GO:0030433 ER-associated protein catabolic process
TRINITY_DN332704_c2_g1_i14	-4.55146	-0.244124	SAY41341.1 Beta-actin [Gammarus pulex]	-
TRINITY_DN334278_c3_g1_i2	7.57186	7.79726	CAQ60114.1 70kDa heat shock protein [Gammarus locusta]	GO:0006950 response to stress
TRINITY_DN334278_c3_g3_i1	8.1085	7.8179	CAQ60114.1 70kDa heat shock protein [Gammarus locusta]	GO:0006950 response to stress
TRINITY_DN334993_c1_g1_i1	6.3904	6.33722	AFI60314.1 heat shock protein 70, partial [Eulimnogammarus marituji]	GO:0006950 response to stress
TRINITY_DN341139_c0_g1_i4	3.72547	0.150985	CDL93418.1 Heat Shock Protein 70 KDa form 2, partial [Gammarus pulex]	GO:0046686 response to cadmium ion | GO:0048593 camera-type eye morphogenesis | GO:0001568 blood vessel development | GO:0009408 response to heat | GO:0009410 response to xenobiotic stimulus
TRINITY_DN344316_c1_g3_i4	6.43788	3.8343	XP_013177568.1 PREDICTED: uncharacterized protein LOC106125026 [Papilio xuthus]	-
TRINITY_DN350932_c0_g1_i2	-3.90327	-1.55805	XP_018009851.1 PREDICTED: uncharacterized protein LOC108667345 [Hyalella azteca]	-
TRINITY_DN352492_c0_g1_i1	7.87448	5.54415	XP_018022683.1 PREDICTED: heat shock protein HSP 90-alpha-like [Hyalella azteca]	GO:0006457 protein folding | GO:0051131 chaperone-mediated protein complex assembly | GO:0045040 protein import into mitochondrial outer membrane | GO:0045429 positive regulation of nitric oxide biosynthetic process | GO:0050790 regulation of catalytic activity | GO:0006950 response to stress | GO:0006200 ATP catabolic process
TRINITY_DN359185_c1_g2_i4	3.37466	0.205107	XP_018013767.1 PREDICTED: heat shock protein HSP 90-alpha-like [Hyalella azteca]	GO:0006457 protein folding | GO:0006950 response to stress
TRINITY_DN362706_c0_g1_i1	3.10618	0.185757	XP_018019146.1 PREDICTED: protein msta-like [Hyalella azteca]	-
TRINITY_DN364841_c4_g2_i2	6.79725	4.08592	XP_018021583.1 PREDICTED: mediator of RNA polymerase II transcription subunit 15-like isoform X3 [Hyalella azteca]	GO:0006950 response to stress
TRINITY_DN365602_c4_g1_i2	7.20762	6.57728	CAQ60114.1 70kDa heat shock protein [Gammarus locusta]	GO:0006950 response to stress
TRINITY_DN365602_c4_g2_i1	6.90502	6.45928	CAQ60114.1 70kDa heat shock protein [Gammarus locusta]	GO:0006950 response to stress
TRINITY_DN365602_c4_g2_i3	8.09032	7.74439	CAQ60114.1 70kDa heat shock protein [Gammarus locusta]	GO:0006950 response to stress
TRINITY_DN365602_c4_g2_i4	7.0548	7.72103	AHX41289.1 heat shock protein 70, partial [Gammarus decorosus]	GO:0009408 response to heat | GO:0009615 response to virus
