# Supplementary material for: Comparison between transcriptomic responses to short-term stress exposures of a common Holarctic and endemic Lake Baikal amphipods
Source: BMC Genomics. 2019 Sep 13;20:712. doi: 10.1186/s12864-019-6024-3 (PMC6743106; doi:10.1186/s12864-019-6024-3)
Supplement: Supplementary file 6 — Sequences and characteristics of metallothionein-like transcripts. (XLSX 13 kb) [file 12864_2019_6024_MOESM6_ESM.xlsx]

## Sheet: mts
Assembly	Sequence name	Sequence	length	best hit nr	Hit length	evalue	Bit score	Species	Genus	Family	Order	Class	Phylum	Kingdom
EcyBCdTP1_all	TRINITY_DN543516_c0_g1_i1	CCTAGGAACCAACTGCTAATGTGGAGAGGTTTGCAAATGTGTAAAAACCACCTACAAATGTCCTAAATGTGGGTGCAATGACTGCCAGAAATGCCAAGGAGGAGAAAACTGTCAATGTGGGGATAACTGCTAATGCGTCAAAGTTACTGTCTGTACCAAATGCGGATGAACAACTGTTTGTAATGCCAATTGGGAGCTAATTGCTATCGGGG	213	gi|212276965|gb|ACJ22893.1| metallothionein	56	0.00452	49.8493	104660|Pinctada maxima	Pinctada	Pteriidae	Pterioida	Bivalvia	Mollusca	Metazoa	Eukaryota
EcyBCdTP1_all	TRINITY_DN442375_c0_g1_i1	CTACTACCAACTCCTACAGGACGCGCTAAAGACAAATTGTGTGCTTGCTGCAAATGTGAACCAGAATGCAATTGTGACCCATGTGAATGCTGCAAGTGCGGAAATGACTGCAAATGTGGTCCAAAAGAAGTACAAGGAGGTTGCTGCCAAGAAGAGAAGAAAGAAGTAAGGGTGGCTGCTGTCAAGTGAAGAAGCCCTTGTGTGTTTGCTGCAAATGTGGACCAGATTGCAAGTGTGACCCATGTGAATGCTGCAAGTGCGGAGATGACTGCAAATGTGGTCCACAAGAAGCTCCAAAAGAAGTCAAAAAGGAAGAACAAGGTGGCTGCTGCAAGCATTAAACAGACAGTAAGGAGTGGATACTTCTTAACTAAACAAGTTAAAATTAAAGAGGGT	397	gi|957826436|ref|XP_014663030.1| PREDICTED: metallothionein-like	71	1.95e-09	71.8382	37621|Priapulus caudatus	Priapulus	Priapulidae	-	-	Priapulida	Metazoa	Eukaryota
EcyBCdTP1_all	TRINITY_DN442375_c0_g1_i2	AAATGTGGACCAGATTGCAAGTGTGACCCATGTGAATGCTGCAAGTGCGGAGATGACTGCAAATGTGGTCCACAAGAAGTACAAGGAGGTTGCTGCCAAGAAGAGAAGAAAGAAGTACAGGGTGGCTGCTGTCAAGTGAAGAAGCCCTTGTGTGTTTGCTGCAAATGTGGACCAGATTGCAAGTGTGACCCATGTGAATGCTGCAAGTGCGGAGATGACTGCAAATGTGGTCCACAAGAAGCTCCAAAAGAAGTCAAAAAGGAAGAACAAGGTGGCTGCTGCAAGCATTAAATAGACATCAGGGAGTGGATACTTCTTAACTAAAGTAAATTGAACTTAAAGGGAAA	347	gi|525312434|emb|CCI50985.1| metallothionein	73	5.25e-08	66.9186	1194679|Tetrahymena farahensis	Tetrahymena	Tetrahymenidae	Hymenostomatida	Oligohymenophorea	-	-	Eukaryota
EcyBCdTP1_all	TRINITY_DN442375_c0_g1_i3	CTACTACCAACTCCTACAGGACGCGCTAAAGACAAATTGTGTGCTTGCTGCAAATGTGAACCAGAATGCAATTGTGACCCATGTGAATGCTGCAAGTGCGGAAATGACTGCAAATGTGGTCCAAAAGAAGTACAAGGAGGTTGCTGCCAAGAAGAGAAGAAAGAAGTACAGGGTGGCTGCTGTCAAGTGAAGAAGCCCTTGTGTGTTTGCTGCAAATGTGGACCAGATTGCAAGTGTGACCCATGTGAATGCTGCAAGTGCGGAGATGACTGCAAATGTGGTCCACAAGAAGCTCCAAAAGAAGTCAAAAAGGAAGAACAAGGTGGCTGCTGCAAGCATTAAATAGACATCAGGGAGTGGATACTTCTTAACTAAAGTAAATTGAACTTAAAGGGAAA	398	gi|957826436|ref|XP_014663030.1| PREDICTED: metallothionein-like	71	1.95e-09	71.8382	37621|Priapulus caudatus	Priapulus	Priapulidae	-	-	Priapulida	Metazoa	Eukaryota
EcyBCdTP1_all	TRINITY_DN442375_c0_g1_i5	AAATGTGGACCAGATTGCAAGTGTGACCCATGTGAATGCTGCAAGTGCGGAGATGACTGCAAATGTGGTCCACAAGAAGTACAAGGAGGTTGCTGCCAAGAAGAGAAGAAAGAAGTACAGGGTGGCTGCTGTCAAGTGAAGAAGCCCTTGTGTGTTTGCTGCAAATGTGGACCAGATTGCAAGTGTGACCCATGTGAATGCTGCAAGTGCGGAGATGACTGCAAATGTGGTCCACAAGAAGCTCCAAAAGAAGTCAAAAAGGAAGAACAAGGTGGCTGCTGCAAGCATTAAACAGACAGTAAGGAGTGGATACTTCTTAACTAAACAAGTTAAAATTAAAGAGGGT	346	gi|525312434|emb|CCI50985.1| metallothionein	73	5.23e-08	66.9186	1194679|Tetrahymena farahensis	Tetrahymena	Tetrahymenidae	Hymenostomatida	Oligohymenophorea	-	-	Eukaryota
EcyBCdTP1_all	TRINITY_DN442375_c0_g1_i6	AAATGTGGACCAGATTGCAAGTGTGACCCATGTGAATGCTGCAAGTGCGGAAATGACTGCAAATGTGCTCCAAAAGAAGTCAAAAAGGAAGTACAAGGTGGCTGCTGTCTAGTGAAGAAGCCCTTGTGTTCTTGCTGTAAATGTGGACCAGATTGCAAGTGTGACCCATGTGAATGCTGCAAGTGCGGAGATGACTGCAAATGTGGTCCACAAGAAG	217	gi|957826436|ref|XP_014663030.1| PREDICTED: metallothionein-like	61	2.03e-07	63.788	37621|Priapulus caudatus	Priapulus	Priapulidae	-	-	Priapulida	Metazoa	Eukaryota
EcyBCdTP1_all	TRINITY_DN442375_c0_g1_i8	GCTTGCTGCAAATGTGAACCAGAATGCAATTGTGACCCATGTGAATGCTGCAAGTGCGGAAATGACTGCAAATGTGGTCCAAAAGAAGCTCCAAAAGAAGTCAAAAAGGAAGTACAAGGTGGCTGCTGTCTAGTGAAGAAGCCCTTGTGTTCTTGCTGTAAATGTGGACCAGATTGCAAGTGTGACCCATGTGAATGCTGCAAGTGCGGAGATGACTGCAAATGTGGTCCACAAGAAG	238	gi|957826436|ref|XP_014663030.1| PREDICTED: metallothionein-like	65	1.4e-09	70.9437	37621|Priapulus caudatus	Priapulus	Priapulidae	-	-	Priapulida	Metazoa	Eukaryota
EcyBCdTP1_all	TRINITY_DN442375_c0_g1_i9	CATAAAGGACCCGCTAAAGACAAATTGTGCGCTTGCTGCAAATGTGAACCAGAATGCAAGTGCAACCCATGTGAATGCTGCAAGTGCGGAAATGACTGCAAATGTGCTCCAAAAGAAGTCAAAAAGGAAGTACAGGGTTGCTGTCTAGTGAAGAAGCCCTTGTGTTCTTGCTGTAAATGTGGACCAGATTGCAAGTGTGACCCATGTGAATGCTGCAAGTGCGGAGATGACTGCAAATGTGGTCCACAAGAAG	253	gi|957826436|ref|XP_014663030.1| PREDICTED: metallothionein-like	53	1.48e-07	64.6825	37621|Priapulus caudatus	Priapulus	Priapulidae	-	-	Priapulida	Metazoa	Eukaryota
EcyBCdTP1_all	TRINITY_DN495127_c0_g2_i1	GATACCTGCGCCTGATACATCGCACGAGTGTTCATCATATTGCCGTGACAGACTTCACCAACCGCCATCATGCCTAACGACTGCTGCAAGGAGGACTGTAAATGCACCGCTGAGGAGTGCGGGAAGGATTGCGGCTGCACAGACTGTGACTGCCAGAAGTGCGAAAACTGCAAGGGCAGCTGCGACTGCTCCTCAGTTGACGCCTGCGCCACCAACTGCGACACGCCCTGCAGCTGCTGCCCTACGGAGTAGAGGGCAAAGGCAGCTCTTGCACCTGTTCGGATGAAGGCAGCGGGACAGGGCATCAGGAGGCAGCTCTTGGACTCATTTGGATGGGGGCATCTTTCGGATGACCCTGTGGGGGCCAGCCCCCGGCGCCGCTGTGTGTGACGTCCTGGA…	551	gi|289623428|emb|CBK00916.1| metallothionein	58	1.93e-15	92.1712	728237|Allograea tomentosa	Allograea	Bythograeidae	Decapoda	Malacostraca	Arthropoda	Metazoa	Eukaryota
EveBCdTP1_all	TRINITY_DN267746_c0_g1_i1	AAGGTGCTTGGTCGATTTGCGATACGCTTGAAACTATTCCTTAGAACAACATGGCTGACGCTGAAGGTTGTCGAGACTGCTGCGGCTGTGGACCATCAGGTTGTGAATGTCTTCCCGGAATGAAGTCTGCTTCGTGTACATGCGCCGACTGCAAATGCGGCGGCTCTGTGTCGGCTTGTGGACGTAACTCGTGCCGATGCGGCAGCGGTTGCAAGTGTGGACCCAGTTGCAATTGTAGTGACAAGTGTGAATGCACTCCCGGGAAGTGCCATTGCAACTCGTCCAACTGTAAATGCTAGGGTCACGAGACAAAATGGATTCAATTGATTCGTTTTTCATCATCCAGCGATTCTGAACCCATGACATACATAATGATCAAACTTTGTGAAGGTCACCAGC…	516	gi|766543120|emb|CCW28381.1| metallothionein	53	5.71e-08	67.6921	94722|Cerastoderma glaucum	Cerastoderma	Cardiidae	Veneroida	Bivalvia	Mollusca	Metazoa	Eukaryota
EveBCdTP1_all	TRINITY_DN338676_c0_g1_i1	ACCAACTCCTACAGGACGCGCTAAAGACAAATTGTGTGCTTGCTGCAAATGTGAACCAGAATGCAAGTGTGACCCATGTGAATGCTGCAAGTGCGGAAATGACTGCAAATGTGGTCCAAAAGAAGTCAAAAAGGAAGTACAGGGTGACTGCTGTCAAGTGAAGAAGCCCTTGTGTGTTTGCTGCAAATGTGGACCAGATTGCAAGTGTGACCCATGTGAATGCTGCAAGTGCGGAGATGACTGCAAATGTGGTCCACAAGAAGCTCCAAAAGAAGTCAAAAAGGAAGAACAAGGTGGCTGCTGCAAGCATTAAATAGACATCAGGGAGTGGATACTTCTTAACTAAAGTAAATTGAACTTAAAGGGAC	368	gi|957826436|ref|XP_014663030.1| PREDICTED: metallothionein-like	65	5.22e-08	67.0863	37621|Priapulus caudatus	Priapulus	Priapulidae	-	-	Priapulida	Metazoa	Eukaryota
EveBCdTP1_all	TRINITY_DN338676_c0_g1_i4	ACCAACTCCTACAGGACGCGCTAAAGACAAATTGTGTGCTTGCTGCAAATGTGAACCAGAATGCAAGTGCGACCCATGTAAATGCTGCAAGTGCGGAGACGACTGCAAATGTGCTCCAAAAGAAGTCAAAAAGGAAGAACAAGGTGGCTGCTGTCAAGAAGAGAAGAAAGAAGTACAAGGCGGCTGCTGTCTAGTGAAGAAACCCTTGTGTTCTTGCTGCAAATGTGGACCAGATTGCAAGTGTGACCCATGTGAATGCTGCAAGTGTGGAGATGACTGCAAATGTGGTCCACAAGAAGCTCCAAAAGAAGTCAAAAAGGAAGAACAAGGTGGCTGCTGCAAGCATTAAATAGACAGCAAGGAGTGGATACTTCTTAACTAAACAAGTTAAAATTAAAG…	405	gi|957826436|ref|XP_014663030.1| PREDICTED: metallothionein-like	68	1.97e-06	62.1825	37621|Priapulus caudatus	Priapulus	Priapulidae	-	-	Priapulida	Metazoa	Eukaryota
EveBCdTP1_all	TRINITY_DN338676_c0_g1_i5	ACCAACTCCTACAGGACGCGCTAAAGACAAATTGTGTGCTTGCTGCAAATGTGAACCAGAATGCAATTGTGACCCATGTGAATGCTGCAAGTGCGGAAATGACTGCAAATGTGGTCCAAAAGAAGTACAAGGAGGTTGCTGCCAAGAAGAGAAGAAAGAAGTACAGGGCGGCTGCTGTCAAGTGAAGAAGCCCTTGTGTGTTTGCTGCAAATGTGGACCAGATTGCAAGTGTGACCCATGTGAATGCTGCAAGTGCGGAGATGACTGCAAATGTGGTCCACAAGAAGCTCCAAAAGAAGTCAAAAAGGAAGAACAAGGTGGCTGCTGCAAGCATTAAATAGACATCAGGGAGTGGATACTTCTTAACTAAAGTAAATTGAACTTAAAGGGAC	392	gi|957826436|ref|XP_014663030.1| PREDICTED: metallothionein-like	71	2.4e-09	71.5442	37621|Priapulus caudatus	Priapulus	Priapulidae	-	-	Priapulida	Metazoa	Eukaryota
EveBCdTP1_all	TRINITY_DN376044_c3_g4_i1	TGATACCTGCGCCTGATACATCGCACGAGTGTTCATCATATTGCCGTGACAGACTTCACCAGCCGCCATCATGCCTAACGACTGCTGCAAGGAGGACTGTAAATGCACCGCTGAGGAGTGCGGGAAGGATTGCGGCTGCACAGACTGTGACTGCCAGAAGTGCGAAAACTGCAAGGGCAGCTGCGACTGCTCCTCAGTTGACGCCTGCGCCACCAACTGCGACACGCCCTGCAGCTGCTGCCCTACGGAGTAGGGGGCAAAGGCAGCTCTTGCACCTGTTCGGATGAAGGCA	292	gi|289623428|emb|CBK00916.1| metallothionein	58	5.37e-16	92.0506	728237|Allograea tomentosa	Allograea	Bythograeidae	Decapoda	Malacostraca	Arthropoda	Metazoa	Eukaryota
GlaBCdTP1_all	TRINITY_DN312729_c0_g2_i1	CTTCAAAAAACTATGCTACTATCAATGGCGTCTGCACCTCATGCTCGACTTTGACAAACACAAATGGCCAATCCAACGGAACTTCCTGTGGTTGCAAAACAAGATATCTTTGGACCGGATCAGCCTGCATTTGTGATGCCTCGGGAAACTATGCTACTATAAATGACGTCTGCACCTCATGCTCGACCATCAGCAACTCAAACGGAGTATCCAGCGGCTCTGCATGTGATTGCAAGACAGGATATCTTTGGAACGGATCAGCCTGCAATTGTGATGTTTCAAGTAACTATGCTACTATCAATGACGTCTGCACCTCATGCTCGACCATCAGCAACTCAAACGGAGTATCCAGCGGCTCTGCATGTGGTTGCAAAACAAGATATCTTTGGACCGGATCAG…	459	gi|15148844|gb|AAK84864.1|AF399741_1 Cu-metallothionein isoform	59	0.00149	53.1353	6536|Helix pomatia	Helix	Helicidae	-	Gastropoda	Mollusca	Metazoa	Eukaryota
GlaBCdTP1_all	TRINITY_DN312729_c0_g2_i2	CTTCAAAAAACTATGCTACTATCAATGGCGTCTGCACCTCATGCTCGACTTTGACAAACACAAATGGCCAATCCAACGGAACTTCCTGTGGTTGCAAAACAAGATATCTTTGGACCGGATCAGCCTGCATTTGTGATGCCTCGGGAAACTATGCTACTATAAATGACGTCTGCACCTCATGCTCGACCATCAGCAACTCAAACGGAGTATCCAGCGGCTCTGCATGTGATTGCAAGACAGGATATCTTTGGAACGGATCAGCCTGCAATTGTGATGTTTCAAGTAACTATGCTACTATCAATGACGTCTGCACCTCATGCTCGACCATCAGCAACTCAAACGGAGTATCCAGCGGCTCTGCATGTGGTTGCAAAACAGGATATCTTTGGAACGGGGCAG…	523	gi|15148844|gb|AAK84864.1|AF399741_1 Cu-metallothionein isoform	59	0.00176	53.1353	6536|Helix pomatia	Helix	Helicidae	-	Gastropoda	Mollusca	Metazoa	Eukaryota
GlaBCdTP1_all	TRINITY_DN312729_c0_g2_i3	CAATGGGCTATGCACCTTATGCTCAGCTTTCAGCAATACAAACGGAGTATCCAGCGGCTCTGCATGTGATTGCAAGACAGGATATCTTTGGAACGGATCAGCCTGCAATTGTGATGTTTCAAGTAACTATGCTACTATCAATGACGTCTGCACCTCATGCTCGACCATCAGCAACTCAAACGGAGTATCCAGCGGCTCTGCATGTGGTTGCAAAACAAGATATCTTCGGACC	232	gi|15148844|gb|AAK84864.1|AF399741_1 Cu-metallothionein isoform	58	0.00145	51.7893	6536|Helix pomatia	Helix	Helicidae	-	Gastropoda	Mollusca	Metazoa	Eukaryota
