# Supplementary material for: Comparison between transcriptomic responses to short-term stress exposures of a common Holarctic and endemic Lake Baikal amphipods
Source: BMC Genomics. 2019 Sep 13;20:712. doi: 10.1186/s12864-019-6024-3 (PMC6743106; doi:10.1186/s12864-019-6024-3)
Supplement: Supplementary file 7 — Ribosomal RNA sequences used to filter reads. (FA 20 kb) [file 12864_2019_6024_MOESM7_ESM.fa]

>KF690638.1:c14410-13791 Eulimnogammarus verrucosus mitochondrion, complete genome:12S
TTAGCGCGGGTTTTCGGTTTTTCTTATTTGGTTTGGACATGCGGGTTAGCACTACTGTAGTCTATAGAAT
TAATAGGTCTATTAAGTTCAGAGGTTAAATGGGTGCCAGCATCTGCGGTTATACTTAGTCTTAAAAATTA
ATTTAGGTGGGTTATTTTTAAAAAAGTTTTAATTTTTGGTGAAATAGGTTTGGTTAATTTTTTTTTAAGA
GGTCAGGTCTAATGGAACCAGGATTAGAGACCCTGCTACTATTTATAAAATCTAATGCTTATAGTTATAA
GTTACATGGTTTGGCGGCTTAATTGGTTTAGAGGAGTTTGCTTTGTAATCGATACAGCTCGTTGGCTTAT
ATTTAGTTTATTTATGTACACCGTCATTTAGTTAATTTTAACAGAAAAATTAAGGAGAGTTAGTCAAATA
GCTTAGATCAAGGTGCAGAGCAGGTAAAAGAGAGTTAACTACAATATAAAGTAATAGTATAGGCATAAGA
AGGTGGTTGTTAATAAGTGGATTTAATAGTAATTAGTTATGTTTGATTTTATTTATTAAGTGTACAAATT
GCCCGTCAATCTCTCAGAGATAAGTCGAAACAAAGTAGATTCGCCGGAAGGTCGATCTAA


>KF690638.1 Eulimnogammarus verrucosus mitochondrion, complete genome:16S
AGCTAGCAAAAGCCAATCAACCCTTTCGTACTAAAAAGGCCTTAAAAATAATTAGAGATAAAATCCAATC
TGGCTTAAACCGATTTGAACTCAAATCATGTAAAAATTTAAAGGTTGAACAAACCCTCTATTGTACCTTC
TGCTTCACGTAGATATTTTAATTCAACATCGAGGTTGCAAACACATTCATCGATAAGGTCTCTCCAAAAA
TATTGCACTGTTACCCCTAAAGTAACTTTTACATACTTTCCATATTTTTAGGATCTTGTGTAAACTGATG
GTTAATTCACCAATACCGCCCCAGTAAAATAAACTAATTTGAAAAACAAAGTCACCCTATATTTATAAAG
CTTATAGGGTCTTATCGTCCCCTAAAACATCAAAGAATTCTTACCCTGACTTTAATTTTATATATAAATA
AACACACTTATTAAGCTAGCTCAACCGTTCATTCCAGTTTCCAATTAAAAAACAAATGATTATGCTACCT
TAGCACAGTCAAAATACCGCAGCCGTTTAATCCTCACTGGGCAGGCCATATTTTATTTTAACTTAAAAAA
ATGTTTTTGCTAAACAATCTAACTTAACTTGAGTTAATTTTTATTTTAACTCTAAATTCAATAAACTCAT
TATCAACTTAAACCAACTATACTTTAATTAACCTTTAAATTCTACTGTAATCCTTTAACATTTAAGATTA
TTTAAAACAATTCAATAACCAAGCTAATTTAAAGCCTCGTTTTCTTTACTCAAATAAACTATACATAGAT
TGAAAAAAGCTTAACCTTTTTTCAATAAAGTAAATAGATACCAAACATACCGTACATTTGTCACCCCATA
AAAAATTACAATTGTAAATTTAACTACTATCTAAATAAAAAGTTCTATGTTACTCGATTAATAATTACAT
AATTATTTTGTGCTCCCCTGATACAAAAGGTAAGGCACACAAACCTTCTTTATCTTTATAAATATCTATC
GA

>AF419224.1 Eulimnogammarus obtusatus 18S small subunit ribosomal RNA gene, complete sequence
CCTATCTGGTTGATCCTGCCAGTAGTCATATGCTTGTCTCAAAGATTAAGCCATGCATGTCTAAGTCCAA
GCTGTGTTCACACGGCGAGACCGCGGACGGCTCATTAAATCAGTCGTGGTCCAAATGGGCCAGTGCAAAT
CCTACTTGGATAACTGTGGTAATTCCAGAGCTAATACATGCAACTGATATCCCGAAGGCTGGTGCTTGCT
TGTCTTGCGCTTCGCTCCGACGGATGCTTTTATTAGACCAAGCCGCTGAGGACTTGAGGGTGTTAAAACC
TTCCTGTTCGACTCGTGTGATGGTGACTCTGGATAACCAATTCTGACAAGCGCACGTACTCCTCTTCTGA
GCGAGACGGCGCTGCCACTTTCGAGTGTCTGCCTTATCAGCTATCAACCGTTCGTTATGCGCGACCGATG
GCTTTGACGGGTAACGGGGAATCAGGGTTCGATTCCGGAGAGGCAGCCTGAGAGACGGCTACCACGTCCA
AGGACGGCAGCAGGCACGCAAATTACCCAATCCCAGCAAATGGGGGAGGTAGTGACGAAATCTAACGATG
CGGGCGCCCTTTCTGGGGCCCCGCAATCGGAATGGGCACTTTCTAAAACACCTGTTGAGAACCTACTGAA
GGGCAAGTCTGGTGCCAGCAGCCGCGGTAATTCCAGCTTCAGCAGCATCTATTAAAGTTGCTGCGGTTAA
AAGGCTCGCAGTTGAATGTCTGTATCGAGCGCAGGTCAGGTGGACGTTGGGGCGTGGAAGTACGGGCAGT
TGGATGTGCGTGCTCGCGCGTTGTCACACTCCTTCTCTTCGGAGTTGCCTGTGTGTGTTCTTCGTGTGTC
TCGTGTGTTCTTCGGCTTTTCCACACACCCCCGTCCGTGACAAGCCTCCTCGCTCGGGTACATAACGGGA
ATCGGTTAACGGAGTGTAGCTCGAGATGTGTTGAGTTGGTGGCGTTTGTGCCATCGGTTTCACGGTCACC
TTGAGTAAATCAGAGTGCTCAAAGCAGTCGTAAGGGCTTTGCGCCCTGTGAACAGTCTTGACGGACTGAC
TTGGTTTTGCATGGCATGTCGGAAGACGACGTCGTGTGCTGGCTCAGAGGATAAATCAGTGGTACAAGCC
AGCCTCGACGTAATGATTAAAAGGGACGGTCGAGGGCATTGGTATTGCGAGGCGAGAGGTGAAATTCTGT
GACCCCCGCAAGACCTCCTGAAGCGAAAGCGTTTGCCAAGGACGTTTTCATTAATCATGAACGAAAGTTA
GAGGATCGAAGGCGATCAGATACCGCCCTAGTTCCAACCCTAAACGATGCCAACCATCAATCCGCGCGTA
GCATCCTTCTTAACGGGCTCGGCGGGCAGCCCCCCACTCACGGGAAACCAGAGCCTCTGGGTTCCGGGGG
GAGTCTGGTTGCAAAGCTGAAACTTAAAGGAATTGACGGAAAGGCACCACCAGGCGTGGAGCCTGCGGCT
TAATTTGACTCAACACGGGCCATCTCACCAGGCCAGCACTCTTGTACGATTGACAGATTGAGAGCTCTTT
CTCGATTCAGTGGATGGTGGTGCATGGCCGTTCTTAGTTGGTGGAGTGATCTGTCTGGTTAATTCCGATA
ACGAACGAGACTCTCCCCTGCTAACTAGTCGGTTGGATCTTGATCAGTGGGTTGCGTGCTGAGTAACTCT
CGCTGCGTGCGCGCATGTGTCGTGTCGTGGGTGGCGTCTTTTGTGGGGCAACCTGCTTGAGCGTCGTTTG
CGTGCGGTCGTGTGTGTGTGCGTGGTGTTGGATGCCTTGGATCACACTGCACCCCAAGTCCGCCGCTTAT
GCTATAACTCTTCTTAGAGGGATTCACGGCACTGAAGCCGTAAGAGACTGAGAGCAATAACAGGTCTGTG
ATGCCCTTAGATGCTCTGGGCCGCACGCGCGCTACAATGCCGGGCACAGCAGGTGTTCTTCCTGCTCCGA
CAGAGCGGGTAACCCTCTGAAAGCCAGTGTTTTTGCAAGTGCTTCCTCCCTCGTGGAGTTGCACAGAGGC
GTGCTTGGGCCTGGGACTTGCAATTCTTTCCCACCAACGAGGAATGCCTAGTAGCGGCGGGTCACTGAGC
CCGCTGTGACTCAGTCCCTGCCCTTTGTACACACCGCCCGTCGCTACTACCGATTGGGTGTACCAGTGAG
AGCCTTGGACTGGCGTCCGTTGTCGCTTTCGGTGACAAGCGGGTCCGACGGAAAGAGGTCCGAACTGGTG
CACTTAGAGGAAGTAAAAGTCGTAACAAGGTTTCCGTAGTGAACCTGCGGAAGGATCATTA

>AF419223.1 Parapallasea lagowski 18S small subunit ribosomal RNA gene, complete sequence
CCTATCTGGTTGATCCTGCCAGTAGTCATATGCTTGTCTCAAAGATTAAGCCATGCATGTCTAAGTCCAA
GCTGTGTTCACACGGCGAGACCGCGGACGGCTCATTAAATCAGTCGTGGTCCAAATGGGCCAGTGCAAAT
CCTACTTGGATAACTGTGGTAATTCCAGAGCTAATACACGCAACTGATATCCCGAAGGCGGTGTTTTGTT
CTTGCTTGCCTTGCGCTGGCACTGCTCTGACGGATGCTTTTATTAGACCAAGCCGCTGAGGACTTGAGGG
TTCGCGCTCTCTTGTTTGACTCGTGTGATGGTGACTCTGGATAACCAAATTCTGACAAGCGCACGTACTT
CTCTTCTGAGCGAGACGGCGCTGCCACTTTCGAGTGTCTGCCTTATCAGCTATCAACCGTTCGTTATGCG
CGACCGATGGCTTTGACGGGTAACGGGGAATCAGGGTTCGATTCCGGAGAGGCAGCCTGAGAGACGGCTA
CCACGTCCAAGGACGGCAGCAGGCACGCAAATTACCCAATCCCAGCAAATGGGGGAGGTAGTGACGAAAT
CTAACGATGCGGGCGCCCTTTCTGGGGCCCCGCAATCGGAATGGGCACTTTCTAAACAACCTGTTGAGAA
CCTACTGAAGGGCAAGTCTGGTGCCAGCAGCCGCGGTAATTCCAGCTTCAGCAGCATCTATTAAAGTTGC
TGCGGTTAAAAGGCTCGCAGTTGAATGTCTGTATCGAGCGCAGGTCAGGTGGACGTTGGGGCGTGGAAGT
ACGGGCAGTTGGATGTCCGGGGGGCCTCGTGCTCAACGGCTCCTTCGGCTTTTCCACACACCCCCGTCCC
TTACAAGCCTCCTCGCTCGGGTACATAACGGGAATCGGTCAAACGGAGTGTGGTCTTGGGAGTTGGGGCG
TGCGTGGCTTCGCGGTTGCGTGCGTTCTTTCTTTCGGGGCTGCGTCAAGCTCCATCGGTTTCACGGTCAC
CTTGAGTAAATCAGAGTGCTCAAAGCAGTCGTAGGGGCCTTGCGCCCTGTGAACAGTCTTGACGGACTGA
CTTGGTTTTGCATGGCATGTCGGAAGACGACGTCGTGTGCTGGCTCAGAGGATAAATCAGTGGTACAAGC
CAGCCTCGACGTAATGATTAAAAGGGACGGTCGAGGGCATTGGTATTGCGAGGCGAGAGGTGAAATTCTG
TGACCCCCGCAAGACCTCCTGAAGCGAAAGCGTCTGCCAAGGACGTTTTCATTAATCATGAAACGAAAGT
TAGAGGATCGAAGGCGATCAGATACCGCCCTAGTTCTAACCCTAAACGATGCCAACCATCAATCCGCGCG
TAGCACCCTTCTTAACGGGCTCGGCGGGCAGCTCCCCACTCACGGGAAACCAGAGCCTCTGGGTTCCGGG
GGGAGTCTGGTTGCAAAGCTGAAACTTAAAGGAATTGACGGAAAGGCACCACCAGGCGTGGACGCTGCGG
CTTAATTTGACTCAACACGGGCCATCTCACCAGGCCAGCACTCTTGTACGATTGACAGATTGAGAGCTCT
TTCTCGATTCAGTGGATGGTGGTGCATGGCCGTTCTTAGTTGGTGGAGTGATCTGTCTGGTTAATTCCGA
TAACGAACGAGACTCTCCCCTGCTAACTAGTCGGTTGGATCTTGATCAGTGGGTTGAGTGCCGAGTAACT
CTCGCTGTGCGTGGTGTGCGTCTCGTTCCTCACGGTTCGTTGCGTGCTCATGGTGTGGCGTTGGATGCCT
TGGATCACACTGCACCCCAAGTCCGCCGCTTTGCTATAACTCTTCTTAGAGGGATTCACGGCACTGAAGC
CGTAAGAGACTGAGAGCAATAACAGGTCTGTGATGCCCTTAGATGCTCTGGGCCGCACGCGCGCTACAAT
GCCGGGCACAGCAGGTGTTTCTCCTGCTCCGACAGGAGCGGGTAACCCTCTGAAAGCCAGTGTTCTTGCA
AGTGCTTCCTCCCTCGTGGAGTTGCACAGAGGCGTGCTTGGGCCTGGGACTTGCAATTCTTTCCCACCAA
CGAGGAATGCCTAGTAGCGGCGGGTCACTGAGCCCGCTGTGACTCAGTCCCTGCCCTTTGTACACACCGC
CCGTCGCTACTACCGATTGGGTGTACCAGTGAGAGCCTTGGACTGGCGTCCGTTGTTGCTCGCAAGAGTG
ACAAGCGGGTCCGACGGAAAGAGGTCCGAACTGGTGCACTTAGAGGAAGTAAAAGTCGTAACAAGGTTTC
CGTAGTGAACCTGCGGAAGGATCATTA

>EF582973.1 Gammarus nekkensis voucher 511 28S ribosomal RNA gene, partial sequence
TTCCCTTAGGAGGGGCGACCGAACAGGGATGAGCCCAGCGCAGAACCTCCCGGGCCACCCGGCCTGCGGC
GGAATGTTGCGTAAAGGGAAAGGTCGTAGTCAAACCCCACAGCCACGCGAACTCTAAGTCAGCCACGAAT
AGGCTATCCCAACTAACGGCGGGAAAGACTCCACGGAGGGTGTAAGACCCGTGTGGGCGCGTGTCAAAGC
TGTGCGGGCTCGGCCTCTTTTCCCTGAGAGTCGCGTTGCTTGAGCATGCAGCGCTAAGCAGGTCGTAAAC
TCGATCTAAGGCTAAATATGTCCACAGAACCGATAGCGAACAAGTACCGTGAGGGAAAGTTGAAAAGCAC
TCTGGAGAGAGAGTCAAAAGACCGTGAAACCGCTCAGAGTATAAGCCCATGGCAGCTTGGAAGGCATATC
GCTAGCGGGGCATCGGTCTTCCCTTTCGGGGGGAGCTGGTGTTACCTTGCTTCTGTTGTGGCTCGTCAAG
GTAGGGGGGTCAAGTCCACATCCCGCCGTCGTGTGGGGTGTTCTCGGGCGCGTCGATGTCTTTCGGTTGA
CCTCGGTTGGCCGTTTTGGCTCTTCGTGCTCGGTTCGCTTTCGACACGGACGTTCAGACTCAAAGGCAAG
ACGCGATAACCAGCCCACCACGGCACGTTGTGAGGTCACCCACAGGCTCAGCTTTCGATTGTGATCCTTG
ACGCCGAGCAAGCACAATGCGTGTCGCAGATGTTCCTAACCAGGCAACGTTGCCAGGACTGTGGAACGAC
ACGCGCTCAAAAGTCAGGATCGGGCGATGACAGAGTACTGGTACGATCCTCGTGCGACGAGCCGGCTTCT
GGCCAACTTCCGATGCTCAGGTCTCCCGCATGTGCCGCGGGAGATCGCTTTGGCGGTCTGGAGCTTATAC
AAGTCCTCTCAGCCGGGCAACGGAAAGAGTGGTGTAAAGTCCAAGCCCATCGGTCACGTCTCGAAACACG
GGCCAAGGAGTATAGCATGTGTGCAAGTCTAAGAGTCTCACAAAACTTGAAGGCAAAGTGAAAGCAAGTA
AGCGGCGGGTGATCTACGGAGAGATCCCGTCAGCTAGAGGGTCCCTCGGGGCCCTCCGGCTTTGGCAGAG
TTGATCCTGCAGCGGTACCGCATACGTACGCTCAGGCGCAAACTCCAGGCTCACGTTTCGCACTGGTTCT
CGGACTGTGCTGTGAGCACTGTGGAGCATGCATGCTATGACCCGAAAGATAGTGAACTATGCCTGGCGAG
GGCGAAGCCCCAGGAAACTGGGGTGGAGGCCCGTAGCCGTTGTGACGTGCAAATCCATGGTATCAGTTGG
GCA

>AY926773.1 Eulimnogammarus verrucosus 18S ribosomal RNA gene, partial sequence
GGTTGATCCTGCCAGTAGTCATATGCTTGTCTCAAAGATTAAGCCATGCATGTCTAAGTCCAAGCTGTGT
TCACACGGCGAGACCGCGGACGGCTCATTAAATCAGTCGTGGTCCAAATGGGCCAGTGCAAATCCTACTT
GGATAACTGTGGTAATTCCAGAGCTAATACATGCAACTGATATCCCGAAGGCGGTGTCGGGGCTTGCTTG
TCTTGCCCTGCCTGCTCTGACGGATGCTTTTATTAGACCAAGCCGCTGAGGACTTGAGGGTTCGCGCTCT
CTTGTTTGACTCGTGTGATGGTGACTCTGGATAACCAAATTCTGACAAGCGCACGTACTTCTCTTCTGAG
CGAGACGGCGCTGCCACTTTCGAGTGTCTGCCTTATCAGCTATCAACCGTTCGTTATGCGCGACCGATGG
CTTTGACGGGTAACGGGGAATCAGGGTTCGATTCCGGAGAGGCAGCCTGAGAGACGGCTACCACGTCCAA
GGACGGCAGCAGGCACGCAAATTACCCAATCCCAGCAAATGGGGGAGGTAGTGACGAAATCTAACGATGC
GGGCGCCCTTTCTGGGGCCCCGCAATCGGAATGGGCACTTTCTAAACAACCTGTTGAGAACCTACTGAAG
GGCAAGTCTGGTGCCAGCAGCCGCGGTAATTCCAGCTTCAGCAGCATCTATTAAAGTTGCTGCRGTTAAA
ARGCTCGYAGTTGAATGTCTGTATCGAGCGCAGGTCAGGTGGACGTT

>FJ422963.1 Gammarus wilkitzkii 18S ribosomal RNA gene, partial sequence; internal transcribed spacer 1, 5.8S ribosomal RNA gene, and internal transcribed spacer 2, complete sequence; and 28S ribosomal RNA gene, partial sequence
TGCATGTCTAAGTCCGAGCTGTGTTCACACGGCGAGACCGCGGACGGCTCATTAAATCAGTCGTGGTCCA
AATGGGCCAGTGCAAATCCTACTTGGATAACTGTGGTAATTCCAGAGCTAATACATGCAACTGATATCCC
GAAGGCGTGGCTGTGCTTGCTTGTCTTGCGCTTTCATTGCTCTGACGGATGCTTTTATTAGACCAAGCCG
CTGAGGACTTGGGGGTTCGCTCTCTTGTTCGACTCGTGTTATGGTGACTCTGGATAACCAATTCTGACAA
GCGCACGTACTTCTCTTCTGAGCGAGACGGCGCTGCCACTTTCGAGTGTCTGCCTTATCAGCTATCAACC
GTTCGTTATGCGCGACCGATGGCTTTGACGGGTAACGGGGAATCAGGGTTCGATTCCGGAGAGGCAGCCT
GAGAGACGGCTACCACGTCCAAGGACGGCAGCAGGCACGCAAATTACCCAATCCCAGCAAATGGGGGAGG
TAGTGACGAAATCTAACGATGCGGGCGCCCTTTCTGGGGCCCCGCAATCGGAATGGGCACTTTCTAAACA
ACCTGTTGAGAACCTACTGAAGGGCAAGTCTGGTGCCAGCAGCCGCGGTAATTCCAGCTTCAGCAGCATC
TATTAAAGTTGCTGCGGTTAAAAGGCTCGCAGTTGAATGTCTGTATCGAGCGCAGGTCAGGTGGACGTTG
GGGCGTGGAAGTACGGGCTGTTGGATGTTCGGAGGGCTTCGTGCTCGACGGCTCCTTCGGCTTTTCCACA
CACCCCCGTCCGTAACAAGCCTCCTCGCTCGGGTACATAACGGGAATCGGTCAAACGGAGTGTGGTCTTG
CTTTTGGAGGTTAACGCTTTCAGGAGTGTGGCTACGTTAAGCTCCATCGGTTTCACGGTCACCTTGAGTA
AATCAGAGTGCTCAAAGCAGTCGTAGGGGCCTTGCGCCCTGTGAACAGTCTTGACGGACTGACTTGGTTT
TGCATGGCATGTCGGAAGACGACGTCGTGTGCTGGCTCAGAGGATAAATCAGTGGTACAAGCCAGCCTCG
ACGTAATGATTAAAAGGGACGGTCGAGGGCATTGGTATTGCGAGGCGAGAGGTGAAATTCTGTGACCCCC
GCAAGACCTCCTGAAGCGAAAGCGTCTGCCAAGGACGTTTTCATTAATCATGAACGAAAGTTAGAGGATC
GAAGGCGATCAGATACCGCCCTAGTTCTAACCCTAAACGATGCCAACCATCAATCCGCGCGTAGCACCCT
TCTTAACGGGCTCGGCGGGCAGCTCCCCACTCACGGGAAACCAGAGCCTCTGGGTTCCGGGGGGAGTCTG
GTTGCAAAGCTGAAACTTAAAGGAATTGACGGAAAGGCACCACCAGGCGTGGAGCCTGCGGCTTAATTTG
ACTCAACACGGGCCATCTCACCAGGCCAGCACTCTTGTACGATTGACAGATTGAGAGCTCTTTCTCGATT
CAGTGGATGGTGGTGCATGGCCGTTCTTAGTTGGTGGAGTGATCTGTCTGGTTAATTCCGATAACGAACG
AGACTCTCCCCTGCTAACTAGTCGGTTGGATCTTGATCAGCGGGTTGCGTGCTGAGTAACTCTCGCTGCG
TGTGATGTGCGTTTCGTGCTTAACGGTGCGTTGCGTCTTGCGCGTAGTGTTGGATGCCTTGGATCACACT
GCACCCCAAGTCCGCCGCTTATGCTATAACTCTTCTTAGAGGGATTCACGGCACTGAAGCCGTAAGAGAC
TGAGAGCAATAACAGGTCTGTGATGCCCTTAGATGCTCTGGGCCGCACGCGCGCTACAATGCCGGGCACA
GCAGGTGTTTCTCCTGCTCCGACAGGAGCGGGTAACCCTCTGAAAGCCAGTGTTCTTGCAAGTACTTCCT
CCCTCGTGGAGTTGTACAAAGGCGTGCTTGGGCCTGGGACTTGCAATTCTTTCCCACCAACGAGGAATGC
CTAGTAGCGGCGGGTCACTGAGCCCGCTGTGACTCAGTCCCTGCCCTTTGTACACACCGCCCGTCGCTAC
TACCGATTGGGTGTACCAGTGAGAGCCTTGGACTGGCGTCCGTTGTTATTCGCAAGAGTGACAAGCGGGT
CCGACGGAAAGAGGTCCGAACTGGTGCACTTAGAGGAAGTAAAAGTCGTAACAAGGTTTCCGTAGGTGAA
CCTGCGGAAGGATCATTAAAAGGATTATTAAAACCCAAGCACTCTCCCTATCGGGTTGTGGATGATGTAG
TCCACACAAACACTTTTTGCTCACACTGACTATGAGTTTGGTCAGCAGAGAATGCTATTGCGAACCATCG
TGGCACACACTTTTACACAGAGTTTTACACCGGAGGATCACACAGCACGTGATTGATCTTGTGATGGTAT
ATACTCTTGTATTCGTGCCGATGTAAAATAAACAAAGCTTAGTCTAAGTCGATCGAAACTCATCACTGGC
CTAGTGCTGCGACCTTAAAAAGTCAAAGCCTTGGTACGGGTACTCGGTTCCATGTGGAGCTGAGCCCTTA
AACCACCCATACAACTCTGAGCGGTGGATCACTTGGTCTGTGGATGCTATGAAGACCATAGCTAAGTGTG
AGAATGGCAGCGAGCCGTCGCTATATGCGCTGTCCTCTTCTTTCACATGTCGAATGCACATTGCGCCCCA
CCCAGTGGTCAGCAAACCCACGAACCAACGCTGGTGACTTGGAACAAATGCAAGTGTGTGACCTCCGAGA
GACGGCGGGGGGTAAAAGTGCACACGAGCGTGCGGTCCTATGTCCGTGTTAGTAGTTCGGCTGACTCCGC
GGTGGGGCACTTCTGGTCGAGTGTGGTGGACCAAAGGTATTGTCACTCACACATTGTGTGTGTGTTGGCA
TTCCTCTATCTATATACCATTTGGGTCAACATCAGTTGTGCCCGGTAAATACCTGCCATGGCTCGTGCCT
CTGCGACGCAAGTTGCATTGTAGGCCATAGCTGGCGATCACTCGTGCGGCCAGGGCACCAACCATTGTGT
TGGTGCGCATCGGTCCAAAAGGTTAAAGCAAAGGCAGCCGAGTACACAACACTATGTGTACTTCTCGTTT
TAATGCTATGACTCTCTTATCGTGTACGCAATACTCGTGGTTGAAAAGGCCCCCAGACACAGTGCTCAGG
AATAAAAGTCGCTTTCTCACACTAGTTGTGATGTGGCATTATCTCTCTCTCTGGTTAACTCCCTCACTCA
CGGTGTCGGATGGCTCTTGTTATGTGATGATGTGGTCTTGGACAACATACACACTTGTATGCTGTGCGTC
GCGGAAATAAAGTGCTCTTTTTTCCACACTAAAACGACGTTTGATCCTACATAACAAGGGCAGCAGAAAG
AGAGAGAGAGATGTGGAGCCACAACACACAAAGGGATTGTGCGCACCCAGAGGTTTTTCAACACTGGGTG
TTTTAAAGTCGCGACTTCTGGCCAAAGTCTCGCACTGTTGAATCAGCGAACGATAACACAATGAGAGTTT
TACGGTAAAGCAAGAGAAGTACTGTGATGCTGTATGTTGACGCTTACGTCTCACTGCTCTTATCCACCAC
CTCGACTCAGAAGAGATTACCCGCTGAACTTAAGCATATCAGTAAGCGGAGGAAAAGAAACCAATACGGG
ATTCCCTTAGTAGGGGCGACCGAACAGGGATGAGCCCAGCGCAGAACCTCCCGGGCCACCCGGCCTGCGG
CGGAATGTTGCGTAAAGGGAAAGGTCGTAGTCAAACCCCACAGCCACGCGAACTCTAAGTCAGCCACGAA
TAGGCTATCCCAACTAACGGCGGGAAAGACTCCACGGAGGGTGTAAGACCCGTGTGGGCGCGTGTCAAAG
CTGTGCGGGCTCGGCCTCTTTTCCCTGAGAGTCGCGTTGCTTGAGCATGCAGCGCTAAGCAGGTCGTAAA
CTCGATCTAAGGCTAAATATTCCACA

>JF965799.1 Gammarus sp. 12 ZH-2011 voucher SLOTAD2 28S ribosomal RNA gene, partial sequence
AACCTCCCGGGCCACCCGGCCTGCGGCGGAATGTTGCGTAAAGGGAAAGGTCGTAGTCAAACCCCACAGC
CACGCGAACTCTAAGTCAGCCACGAATAGGCTATCCCAACTAACGGCGGGAAAGACTCCACGGAGGGTGT
AAGACCCGTGTGGGCGCGTGTCAAAGCTGTGCGGGCTCGGCCTTTTTTCCCTGAGAGTCGCGTTGCTTGA
GCATGCAGCGCTAAGCAGGTCGTAAACTCGATCTAAGGCTAAATATATCCACAGAACCGATAGCGAACAA
GTACCGTGAGGGAAAGTTGAAAAGCACTCTGGAGAGAGAGTCAAAAGACCGTGAAACCGCTCAGAGTATA
AGCCCATGGCAGCTTGGAAGGCATATCGCTAGCGGGGCATCGGTCTTCCTTCGCGGGGAGCTGGTGTTAC
CTTGCCTCTGTTGTGGCTCGTCAAGGTAGGGGGGTCAAGTCCACATCCCGCCGTCGTGTGTGAAGTTCTC
GGGCGTGTTGTTGTCTTTCGGTTGACTTCGGTTGGCCGTTGGGCTCTTCGTGCTTGGTGCTTCTTTAACA
CGGACGTTCAGACTCAGAGGCAAGACGCGATAACCAGCCCACCACGGCACGTTGTGAGGTCACCCACAGG
CTCAACTTTCGATTGTGAACCTTGACGCCGAGCAGCACAATGCGTGTCGCTTGTGTTCCTAACCAGGCAA
CGCTGCCAGGACCGTGGAACGACACGCGCTCAACAGTCAGGTTCGAGCGATGACAGAGTTCTGGTACGAT
CCTCTCGCGACGAGCCGGCTTCTGGCCAATATCCGCTGCTCAGGTCTCCCGCATGTGCCGCGGGAGATCG
CCCCTGACGGTCTGGAGCTTTTACAAGTCCTCTCAGTCGGGCAACGGATCGAGTGGTGTAAAGTCCAAGC
CCATCGGTCACGTCTCGAAACACGGGCCAAGGAGTATAGCATGTGTGCAAGTCTAAGGGTCTCACAAAAC
CCGAAGGCGAAGTGAAAGCAAGTAAGCGGCGGGTGATCTACGGAGAGATCCCGTCAGCTAGAGGGACCCT
CGGGTCTCTCCGGCTTTGGCAGAGTTGATCCTGCAGCGGTACCGCACACGTACGCTCAGGCGCAAACTCC
AGGCTCACGTTTCGCACTGGTTCTCGGACTGTGCTGTGAGCACTGTGGAGCATGCATGCTATGACCCGAA
AGATAGTGAACTATGCCTGGCGAGGGCGAAGCCCCAGGAAACTGGGGTGGAGGCCCGTAGCCGTTGTGAC
GTGCA

>KF586544.1 Dorogostaiskia parasitica hanajevi voucher MZH:53197 28S ribosomal RNA gene, partial sequence
CCGTGAAACCGCTCAGAGTATAAGCCCATGGCAGCTTGGAAGGCATATCGCTAGCGGGGCATCGGTCTCC
CTTCACGGGGAGCTGGTGTTACCTTGCTTCTGTTGTGGTTCGTCATGGTAGGGGGGTCAAGTCCACATCC
CGCCGTCGTGTGGGGAGTTCTCGGGCGTGTTGTTGTCTTTCGGTTGACTTCGGTTGGCCGTTTTGGCAAT
CGCGCTTGGTTCTCCTTTGGACACGGACGTTCAGACTCAGAGGCAAGACGCGATAACCAGCCCACCACGG
CACGTTGTGAGGTCACCCACAGGCTCAGCTTTCGATTGTGAACCTTGACGCCGAGCAAGCACAATGCGTG
TCGCAGATGTTCCTAACCAGGCAAACGCTTGCCAGGACAGTGGAACGACACGCGCTCAACAGTCAGGTTC
GGGCGATGACAGAGTTCTGGTATGATCCTCTTGCGACGAGCCGCCTCTGGCCAGTATTTCCGATGCTCAG
GTCTCCCGCATGTGCCGCGGGAGATCGCCTTGACGGTCTGGAGCTTTCATAAGTCCTCTCAGTCGGGCAA
CGGAAGGAGTGGTGTAAAGTCCAAGCCCATCGGTCACGTCTCGAAACACGGGCCAAGGAGTATAGCATGT
GTGCAAGTCTAAGAGTCTCACAAAACTCGAAGGCGAAGTGAAAGCAAGTAAGCGGCGGGTGATCTACGGA
GAGATCCCGTCGGCTAGAGGGTCCCTCGGGGCACTCCGGCTTTGGCAGAGTTGATCCTGCAGCGGTACCT
CACACGTACGCTCAGGCGCAAACTCCAGGCTCACGTTTCGCACTGGTTCTCGGACTGTGCTGTGAGCACT
GTGGAGCATGCATGCTATGACCCGAAAGATAGTGAACTATGCCTGGCGAGGGCGAAGCCCCAGGAAACTG
GGGTGGAGGCCCGTAGCCGTTGTGACGTGCAAATCCATGGTATCAGTTGGGCATA

>KY617162.1 Niphargus dimorphus isolate NA146 28S ribosomal RNA gene, partial sequence
AAGGCTTCAGTACGACCCAGTCAGAACTATAAGTCTCAAAGCCCCGACGAGTAGGGTGGCGTGCCGGTGA
GCGTTGAAGGCCAAGACGTGAGTCAGGCTGGAGCCGCCGGTAGTGCAGATCTTGGTGGTAGTAGCAAGTA
CTCTGGTGAACCAACCTGGAGCTGTGAGGTCTGGATCAGGGTTCCATGTCAACAGTGATTGAACATGGGT
GAGTCGATCCTAAGCCAACTGTGAAAGCAGTGACATCCCGACAAAGGGGCTCGTTTGCATACGCGTTATC
CTCTCTCACGCGCATGCAAACAAAAACTTGGCGTGTTCTGATTACGCTCAAAGCATTATATGGTTTGTGA
GAGAGAAAAAGGCGCGCGTGTGTGTCCGCCCTGCGTCTGGTTCTATGTCTGGCGAAAGGGAATGGGGACT
TTGTTCCTTGACCGGTCCCGGCACCCTCGATAGGCGCCAATCAATGGTCCATGCAAATGGAACCAGGCCA
CAGCCGCCGGCAGTCGCCCGAGGAAGAGTTTTCTTTTCTGCTTAACGCACGAGATCATCCCTGGAAACAG
TTCGGCTGGCGAAAGGGTGCCCCGTTGCGGCAGAGCGCCACGACTGTCGTGCGCGTCTCGGTGTTCCTGC
CGGTCCGTGAAGACGTGGTCGAGGGGATTGCTATGTTGTATAAAAACGCCCGACAAGTTCGGGACGGACC
GTACCCTATATCCGCATCTGGTCTCCAAGGTTCGTAGCCTCTGCAGAGTCAGACACATGTAGGTAAGGGA
AGTCGGCAAACTCGATCCGTAACTTCGGGAAAAGGATTGGCTCTGAGGGCCGAGCTGGGCCGGGCCTTGC
CTGCAAAGCAGTACCTATAGTGACCGGAGTTTGAGGAGTGCGAGGGGCTCTAGTAGCTGGCTGCGCGCGT
TCACGCGTGTGTGGTCACGAACGAGTCTACCGCTCCGCTCCAACCACGAACGGCTGTGACGGCAAGGGCT
CTGGGCGGGAGCGATCAAACCGTTCCCAGCTCGTCTGGGTGTCGGCGGTGCTCCGTCTGACCCATACGGC
TCCAGCGGCTAGCGGCTAACTCAGAACTGTCATGGACCAAGGGAATCCGACTGTCTAATTAAAACAAAGC
GTCGTGACGGCCCCTGTTGGGTGTTGACGCGACGTGATTTC

>KT180191.1 Jesogammarus hebeiensis voucher IZCASIA1291 28S ribosomal RNA gene, partial sequence
AACCTCCCGGGCCACCCGGCCTGCGGCGGAATGTTGCGTTAAGGGAAAGGTCGTAGTTAAACCCTACAGC
CACGCGATCCTAAGTTTGCCACGAATTGGCTCTCCCAAACCAAATTGCGGGATAAACTCCATGGAGGGTG
TCAGACCCGTGTGGACGCGTGTCAATGCTGTGTGGGCTCGGCCTTTCCCTGAGAGTCGCGTTGCTTGAGC
ATGCAGCGCTAAGCAGGTCGTAAACTCGATCTAAGGCTAAATATTTCCACAGGACCGATAGCAAACAAGT
ACCGTGAGGGAAAGTTGAAAAGCACTCTGAAGAGAGAGTCAAAAGACCGTGAAACCGCTCAGGGTATAAG
CCCATGGTGATTTGGAAGGCGAAACACATGATAAGGAGTGCTATTTGACTTAGCGCTGTCCGTCTCGTGC
ACGCACTTGGGAGGTTAAGTGGTGTAGTACATCGTCAATACCCCTGCCGATCGGGAGTTGGGTTGGGAGT
TGGTGGCGGCGCGTGTCAAAGCGTGTCGTCTTCGGCTCTCGCTCTTCTCTTGCGATCGACCGACCAGGAG
GTGCAGATGCGAGACTGTGTTATCAGCCCACCACAACACGTTGTGAGGTCACCCACAGGCTCGACTGCCG
ATTGCGCATCCATTCTCGGGCAGGCTGCGGCAGAGTCGTTACCAGGCAAGGTTCGGCGATGCAGCTCTGC
TCGGAGTGGGTCGGGCGGCGACTGAGTTCTGGTATGATCCTCCTGCGACGAGTTGTTTTCTGACCAGAAC
AGCGCGCCACGGTTTCACATCTCGTGTTTCCGTGTGTACCAAGGGAAATGCTTATCCCCTTAAGGCGGTT
TGTGCCCTCTGCATGAGTTTAATCAGCAAGGCCTCCGTCGCGTGCTGTAACTGCGTGGTGTAAAGTCCAA
AGCCATCGGTCACGTCTCGAAACACGGGCCAAGGAGTATAGCATGTGTGCAAGTCTAAGGGTTCCACAAA
ACCTGCAGGCGAAGTGAAAGCAACTTTGTGGCGGTGATGTCTATATGGCTGACCCGTTAGTGTGAGTCTT
AGGACTCGTGCTTAAGCAGAGCTGATCCAGTCCGAAAGGCTGATTGCTAAATGGCTGGCGCAAGCTCCGG
GCTCACGTATATCGCTGGTCTTCGGGCTGCGATGTGAGCACCGTGGAGCACTCATGCTATGACCCGAAAG
ATAGTGAACTATGCCTGGCGAGGGCGAAGCCCCAGGAAACTGGGGTGGAGGCCCGTAGCCGTTGTGACGT
GCAAATCC

>DQ464759.1 Hyalella azteca haplotype 118 28S ribosomal RNA gene, partial sequence
CAGGGATTCCCTTAGTAAGGGCGACTGAACAGGGATGAGCCCAGCGCAGAACCTCCCGGGCCCAACAGCC
TGCGGCGGAATGTTGCGTTAAGGGAGAGGTCGTTTTAAAACCCCACAGCCACGCGATCGCTAAGTCCTGC
CACGAGTGGCGTTCCCGACGAAAGGAGGGATTGTGGCGCCGTGGAGGGTGACAGTCCCGTGTGGACGCGT
GCGATTTGCTGTGCGAGGGTCAGGCCTTTCTCCCTGTGAGTCGCGTTGCTTGCACATGCAGCGCTAAGCA
GGTCGTAAACTCGATCTAAGGCTAAATATATCCACAGGACCGATAGTGAACAAGTACCGTAAGGGAAAGT
TGAAAAGAACTCTGGAGAGAGAGTCAAAAGACCGTGAAACCGCTCAGAGTACAAGCCGATGGCGCTGGAA
GGCAACCGGTGGCATGGTGGCGTTGGCTTCGGCTGGCGCTGCCCGAAATGCTTGGAAGGCTAGCTTGGGA
GGGTAGCGCCTGTGTTAAGCGTTGCTCACAACCCGACACAGGCGAGATTGTTCATGGGCTTTGTTCACAG
ACTTTGCGGTCTTGCATCGCTCCTCTGGCGGTCTCGTGCTGGGCGAACCTCTCGAAGCATCACACGGTCA
TTGCCCACCACAGCTCGTTGCTTGGTCACCCGCTGAGTCTTGATGTGCAGGATGTTTCATCCAGGTCCCA
GGCTATTGAAGTTGACGCGTGGATGGGCAAAATCCCGCACGGAGGGCTTGTCCGTGCGTGGGTTATGGCT
CGCGTCACGCCTGTCGTATCTGGCTCTGACTGCCGACTTGTGGACGTGGTGTGATCCATTCGGCGACGAA
GCTGCAATTGGCCAGACACATACAGCTCCCAGCTCTCCCGTCATGTGCCGACGGGCGGGTACCTGCGGGC
AGGCTGATTGCGTCGCATGCGAAAGTATACGCTCAGCCTGGGATATGCTGGTCTGATTGGTGATGTTCTG
GCGACCATCGGTCACGTCTCGAAACACGGGCCAAGGAGTATAGCATGTGTGCAAGTCTAAGGGTCTCACA
AAACCCGAGGGCGAAGTGAAAGCAAAGGTGTGACGGTGCATTGCTGCGCCGTCAGCCATGTCAAAGTGGT
TGCTAGTACCGAGCTGATCCTGCTTTCCCATGCTGGGGACAGGCGCAAGCTCCGGGCTCACGATTGTTTG
GTTTGGCAAGCTTCTCCTTCACGGGAGTTGCTGGCTGGGCGGTGAGCACCGCGGAGCACATATGCTATGA
CCCGAAAGATAGTGAACTATGCCTGGCGAGGGTGAAGCCCCAGGAAACTGGGGTGGAGGCCCGTAGCCGT
TGTGACGTGCAAATCCATGGCGTCAGTTGGGCATAGGGGCGAAAGACCAATCGAACTAT
